# Supplementary material for: Predicting response to enzalutamide and abiraterone in metastatic prostate cancer using whole-omics machine learning
Source: Nat Commun. 2023 Apr 8;14:1968. doi: 10.1038/s41467-023-37647-x (PMC10082805; doi:10.1038/s41467-023-37647-x)
Supplement: Supplementary file 4 — Source Data [file 41467_2023_37647_MOESM4_ESM.xlsx]

## Sheet: Sample information
hmfPatientId	hmfSampleId	matchingRNA	Responder	Age	tumorPurity	Treatment	treatmentduration_days	Number_prior_treatment_lines	Prior_Abiraterone	Prior_Enzalutamide	Prior_Docetaxel	Prior_Cabazitaxel	Prior_Radium223	Prior_OthersecondARSI	Prior_Otherchemotherapy	Prior_Othertreatment	PSA_baseline	biopsySite
HMF000005	HMF000005A	No	Bad Responder (≤100 days)	70-75	0.6	Enzalutamide	10	0	No	No	No	No	No	No	No	No		Liver
HMF000017	HMF000017A	Yes	Ambiguous Responder (101-179 days)	75-80	0.85	Abiraterone	103	3	No	Yes	Yes	Yes	No	No	No	No		Lymph node
HMF000050	HMF000050A	Yes	Good Responder (≥180 days)	50-55	0.71	Enzalutamide	215	2	No	No	Yes	Yes	No	No	No	No	980	Bone
HMF000053	HMF000053A	Yes	Good Responder (≥180 days)	70-75	0.5	Enzalutamide	344	0	No	No	No	No	No	No	No	No	23.9	Lymph node
HMF000162	HMF000162B	No	Bad Responder (≤100 days)	65-70	0.37	Abiraterone	63	0	No	No	No	No	No	No	No	No		Bone
HMF000222	HMF000222A	Yes	Bad Responder (≤100 days)	50-55	0.6	Abiraterone	71	1	No	No	Yes	No	No	No	No	No	49	Other
HMF000332	HMF000332A	Yes	Bad Responder (≤100 days)	70-75	0.29	Abiraterone	58	1	No	No	Yes	No	No	No	No	No		Liver
HMF000335	HMF000335A	No	Good Responder (≥180 days)	65-70	0.67	Enzalutamide	2390	3	Yes	No	Yes	Yes	No	No	No	No	51.48	Soft tissue
HMF000376	HMF000376B	Yes	Bad Responder (≤100 days)	70-75	0.54	Abiraterone	88	3	No	Yes	Yes	Yes	No	No	No	No		Other
HMF000377	HMF000377A	Yes	Good Responder (≥180 days)	65-70	0.77	Abiraterone	575	1	No	Yes	No	No	No	No	No	No	23	Lymph node
HMF000384	HMF000384A	Yes	Bad Responder (≤100 days)	65-70	0.74	Abiraterone	33	2	No	Yes	No	No	Yes	No	No	No	476.1	Lymph node
HMF000429	HMF000429A	Yes	Ambiguous Responder (101-179 days)	55-60	0.21	Enzalutamide	160	3	Yes	No	No	No	No	Yes	No	Yes		Lymph node
HMF000445	HMF000445A	Yes	Ambiguous Responder (101-179 days)	55-60	0.6	Enzalutamide	126	0	No	No	No	No	No	No	No	No		Lymph node
HMF000501	HMF000501C	No	Bad Responder (≤100 days)	50-55	0.43	Abiraterone	89	1	No	No	Yes	No	No	No	No	No	58	Lymph node
HMF000574	HMF000574A	Yes	Good Responder (≥180 days)	75-80	0.46	Enzalutamide	1124	4	Yes	No	Yes	No	Yes	Yes	No	No	14.35	Bone
HMF000599	HMF000599A	Yes	Good Responder (≥180 days)	80-85	0.33	Enzalutamide	1305	0	No	No	No	No	No	No	No	No	27	Bone
HMF000609	HMF000609A	Yes	Bad Responder (≤100 days)	75-80	0.91	Enzalutamide	94	2	Yes	No	Yes	No	No	No	No	No		Lymph node
HMF000652	HMF000652A	Yes	Good Responder (≥180 days)	55-60	0.54	Abiraterone	1010	1	No	No	Yes	No	No	No	No	No	11	Lymph node
HMF000679	HMF000679A	Yes	Good Responder (≥180 days)	45-50	0.42	Enzalutamide	287	1	No	No	Yes	No	No	No	No	No	31	Bone
HMF000685	HMF000685A	Yes	Bad Responder (≤100 days)	75-80	0.68	Abiraterone	69	3	No	Yes	Yes	Yes	No	No	No	No	31	Lymph node
HMF000755	HMF000755A	Yes	Ambiguous Responder (101-179 days)	45-50	0.51	Enzalutamide	151	0	No	No	No	No	No	No	No	No	3.8	Lymph node
HMF000759	HMF000759A	Yes	Good Responder (≥180 days)	55-60	0.74	Abiraterone	223	3	No	Yes	Yes	Yes	No	No	No	No		Lymph node
HMF000790	HMF000790A	Yes	Good Responder (≥180 days)	60-65	0.61	Abiraterone	439	0	No	No	No	No	No	No	No	No	19	Lymph node
HMF000812	HMF000812A	No	Good Responder (≥180 days)	60-65	0.79	Enzalutamide	218	1	No	No	Yes	No	No	No	No	No		Lymph node
HMF000822	HMF000822A	Yes	Good Responder (≥180 days)	60-65	0.7	Enzalutamide	212	2	No	Yes	Yes	No	No	No	No	No	18	Bone
HMF000847	HMF000847A	No	Good Responder (≥180 days)	70-75	0.78	Enzalutamide	1699	0	No	No	No	No	No	No	No	No	18.7	Bone
HMF000879	HMF000879A	Yes	Good Responder (≥180 days)	65-70	0.64	Enzalutamide	1220	0	No	No	No	No	No	No	No	No		Soft tissue
HMF000918	HMF000918A	Yes	Ambiguous Responder (101-179 days)	65-70	0.61	Enzalutamide	110	3	Yes	No	Yes	Yes	No	No	No	No		Lymph node
HMF000938	HMF000938A	Yes	Bad Responder (≤100 days)	55-60	0.6	Enzalutamide	63	1	No	No	Yes	No	No	No	No	No	5.5	Bone
HMF000983	HMF000983A	Yes	Bad Responder (≤100 days)	70-75	0.87	Enzalutamide	96	0	No	No	No	No	No	No	No	No		Liver
HMF000986	HMF000986A	Yes	Good Responder (≥180 days)	55-60	0.56	Enzalutamide	1111	1	No	No	Yes	No	No	No	No	No	13	Bone
HMF001024	HMF001024A	Yes	Bad Responder (≤100 days)	60-65	0.62	Enzalutamide	98	3	No	No	Yes	Yes	No	No	Yes	No		Liver
HMF001037	HMF001037A	No	Good Responder (≥180 days)	70-75	0.46	Enzalutamide	316	2	No	No	Yes	Yes	No	No	No	No		Bone
HMF001039	HMF001039A	Yes	Good Responder (≥180 days)	80-85	0.58	Enzalutamide	252	0	No	No	No	No	No	No	No	No		Lymph node
HMF001058	HMF001058A	No	Ambiguous Responder (101-179 days)	60-65	0.62	Abiraterone	172	0	No	No	No	No	No	No	No	No		Bone
HMF001113	HMF001113A	No	Bad Responder (≤100 days)	65-70	0.6	Enzalutamide	63	5	Yes	Yes	Yes	No	Yes	No	No	Yes		Lymph node
HMF001129	HMF001129A	Yes	Ambiguous Responder (101-179 days)	60-65	0.74	Enzalutamide	110	2	No	No	Yes	Yes	No	No	No	No	11	Liver
HMF001186	HMF001186A	Yes	Bad Responder (≤100 days)	60-65	0.33	Enzalutamide	76	1	No	No	No	No	Yes	No	No	No	99	Lymph node
HMF001189	HMF001189A	Yes	Good Responder (≥180 days)	55-60	0.27	Enzalutamide	451	1	No	No	Yes	No	No	No	No	No	16	Bone
HMF001216	HMF001216A	No	Ambiguous Responder (101-179 days)	55-60	0.78	Enzalutamide	132	6	Yes	Yes	Yes	Yes	No	No	No	Yes		Lymph node
HMF001250	HMF001250A	No	Bad Responder (≤100 days)	75-80	0.81	Abiraterone	51	1	No	No	Yes	No	No	No	No	No	44.26	Soft tissue
HMF001295	HMF001295A	No	Good Responder (≥180 days)	70-75	0.3	Enzalutamide	189	1	Yes	No	No	No	No	No	No	No		Bone
HMF001304	HMF001304A	No	Good Responder (≥180 days)	70-75	0.74	Abiraterone	488	3	No	No	Yes	No	Yes	No	No	Yes	990	Bone
HMF001337	HMF001337A	Yes	Bad Responder (≤100 days)	65-70	0.3	Abiraterone	42	2	No	Yes	Yes	No	No	No	No	No		Lung
HMF001344	HMF001344B	Yes	Good Responder (≥180 days)	70-75	0.66	Abiraterone	203	2	No	No	Yes	Yes	No	No	No	No	132	Bone
HMF001378	HMF001378B	Yes	Good Responder (≥180 days)	70-75	0.58	Enzalutamide	524	1	No	No	Yes	No	No	No	No	No	13	Lymph node
HMF001398	HMF001398A	Yes	Ambiguous Responder (101-179 days)	60-65	0.64	Enzalutamide	102	4	Yes	Yes	Yes	Yes	No	No	No	No	1099	Lymph node
HMF001410	HMF001410A	Yes	Good Responder (≥180 days)	65-70	0.69	Enzalutamide	207	1	No	No	Yes	No	No	No	No	No		Liver
HMF001411	HMF001411A	Yes	Bad Responder (≤100 days)	70-75	0.62	Abiraterone	62	1	No	No	Yes	No	No	No	No	No	8	Liver
HMF001412	HMF001412A	Yes	Bad Responder (≤100 days)	75-80	0.66	Abiraterone	98	0	No	No	No	No	No	No	No	No	139	Bone
HMF001440	HMF001440A	Yes	Good Responder (≥180 days)	75-80	0.9	Enzalutamide	312	0	No	No	No	No	No	No	No	No		Lymph node
HMF001450	HMF001450A	Yes	Good Responder (≥180 days)	75-80	0.28	Enzalutamide	191	0	No	No	No	No	No	No	No	No		Liver
HMF001456	HMF001456A	No	Good Responder (≥180 days)	70-75	0.59	Enzalutamide	524	0	No	No	No	No	No	No	No	No		Lymph node
HMF001494	HMF001494A	No	Bad Responder (≤100 days)	60-65	0.65	Enzalutamide	33	1	No	No	Yes	No	No	No	No	No		Bone
HMF001495	HMF001495A	No	Bad Responder (≤100 days)	80-85	0.44	Enzalutamide	84	5	Yes	No	Yes	Yes	Yes	No	Yes	No	58.93	Bone
HMF001506	HMF001506A	Yes	Bad Responder (≤100 days)	70-75	0.81	Abiraterone	56	3	No	Yes	Yes	Yes	No	No	No	No		Other
HMF001537	HMF001537A	Yes	Bad Responder (≤100 days)	65-70	0.81	Enzalutamide	40	3	No	No	Yes	Yes	Yes	No	No	No	1836.9	Bone
HMF001543	HMF001543A	No	Good Responder (≥180 days)	70-75	0.82	Abiraterone	386	3	No	No	Yes	Yes	Yes	No	No	No	2375	Bone
HMF001570	HMF001570A	Yes	Bad Responder (≤100 days)	75-80	0.42	Enzalutamide	82	1	No	No	Yes	No	No	No	No	No		Liver
HMF001571	HMF001571A	No	Ambiguous Responder (101-179 days)	75-80	0.9	Abiraterone	138	3	No	Yes	Yes	Yes	No	No	No	No		Lymph node
HMF001572	HMF001572A	No	Bad Responder (≤100 days)	75-80	0.76	Enzalutamide	33	3	Yes	No	Yes	Yes	No	No	No	No		Bone
HMF001631	HMF001631A	No	Bad Responder (≤100 days)	65-70	0.27	Enzalutamide	56	1	No	No	Yes	No	No	No	No	No		Soft tissue
HMF001682	HMF001682B	Yes	Ambiguous Responder (101-179 days)	80-85	0.77	Abiraterone	154	2	No	Yes	No	No	Yes	No	No	No		Lymph node
HMF001691	HMF001691A	Yes	Ambiguous Responder (101-179 days)	65-70	0.4	Enzalutamide	112	1	No	No	Yes	No	No	No	No	No		Lymph node
HMF001697	HMF001697A	Yes	Bad Responder (≤100 days)	60-65	0.43	Enzalutamide	77	3	Yes	No	Yes	No	No	No	No	Yes		Lymph node
HMF001726	HMF001726A	No	Ambiguous Responder (101-179 days)	65-70	0.82	Enzalutamide	133	3	Yes	No	Yes	Yes	No	No	No	No		Lymph node
HMF001758	HMF001758A	Yes	Bad Responder (≤100 days)	60-65	0.48	Abiraterone	92	1	No	No	Yes	No	No	No	No	No		Bone
HMF001806	HMF001806A	Yes	Ambiguous Responder (101-179 days)	60-65	0.33	Enzalutamide	143	0	No	No	No	No	No	No	No	No		Lymph node
HMF001817	HMF001817A	No	Bad Responder (≤100 days)	65-70	0.46	Abiraterone	48	1	No	No	No	No	No	No	No	Yes		Bone
HMF001866	HMF001866A	Yes	Ambiguous Responder (101-179 days)	60-65	0.43	Abiraterone	147	4	No	Yes	Yes	Yes	No	No	No	Yes	172	Lymph node
HMF001867	HMF001867A	Yes	Ambiguous Responder (101-179 days)	60-65	0.29	Abiraterone	166	0	No	No	No	No	No	No	No	No	120	Bone
HMF001885	HMF001885A	Yes	Bad Responder (≤100 days)	75-80	0.45	Enzalutamide	93	2	Yes	No	Yes	No	No	No	No	No	53.03	Lymph node
HMF001909	HMF001909A	Yes	Bad Responder (≤100 days)	70-75	0.43	Abiraterone	84	2	No	Yes	Yes	No	No	No	No	No		Liver
HMF001925	HMF001925B	Yes	Bad Responder (≤100 days)	75-80	0.7	Enzalutamide	76	2	No	No	Yes	Yes	No	No	No	No		Liver
HMF001972	HMF001972A	Yes	Bad Responder (≤100 days)	60-65	0.4	Enzalutamide	32	2	No	No	Yes	Yes	No	No	No	No	129	Lymph node
HMF001991	HMF001991A	Yes	Ambiguous Responder (101-179 days)	65-70	0.79	Enzalutamide	112	4	Yes	No	Yes	Yes	No	No	No	No		Lymph node
HMF002026	HMF002026A	Yes	Bad Responder (≤100 days)	55-60	0.36	Enzalutamide	40	1	No	No	Yes	No	No	No	No	No	10.3	Lymph node
HMF002145	HMF002145A	Yes	Good Responder (≥180 days)	60-65	0.56	Enzalutamide	371	1	No	No	No	No	No	No	No	Yes	73	Lymph node
HMF002156	HMF002156A	No	Ambiguous Responder (101-179 days)	75-80	0.72	Abiraterone	116	0	No	No	No	No	No	No	No	No		Lymph node
HMF002177	HMF002177A	Yes	Bad Responder (≤100 days)	75-80	0.93	Abiraterone	76	2	No	Yes	No	No	No	No	No	Yes		Lymph node
HMF002187	HMF002187A	Yes	Ambiguous Responder (101-179 days)	65-70	0.9	Enzalutamide	102	2	No	No	Yes	Yes	No	No	No	No		Lymph node
HMF002189	HMF002189A	Yes	Good Responder (≥180 days)	75-80	0.52	Abiraterone	790	1	No	No	No	No	No	No	No	Yes	64	Lymph node
HMF002198	HMF002198A	Yes	Ambiguous Responder (101-179 days)	75-80	0.46	Abiraterone	121	3	No	Yes	Yes	No	Yes	No	No	No		Liver
HMF002207	HMF002207A	Yes	Bad Responder (≤100 days)	60-65	0.58	Abiraterone	63	5	Yes	Yes	Yes	Yes	No	No	No	No	260	Lymph node
HMF002253	HMF002253A	No	Bad Responder (≤100 days)	70-75	0.54	Abiraterone	82	4	No	Yes	Yes	Yes	Yes	No	No	No	312	Bone
HMF002279	HMF002279A	Yes	Bad Responder (≤100 days)	65-70	0.44	Abiraterone	66	1	No	No	Yes	No	No	No	No	No	140	Lymph node
HMF002297	HMF002297A	No	Good Responder (≥180 days)	80-85	0.26	Enzalutamide	226	2	No	No	Yes	Yes	No	No	No	No	11	Bone
HMF002317	HMF002317A	No	Bad Responder (≤100 days)	75-80	0.64	Enzalutamide	43	2	No	No	Yes	Yes	No	No	No	No	1308	Liver
HMF002337	HMF002337A	Yes	Good Responder (≥180 days)	70-75	0.72	Enzalutamide	529	0	No	No	No	No	No	No	No	No		Lymph node
HMF002340	HMF002340A	No	Bad Responder (≤100 days)	80-85	0.52	Abiraterone	52	9	Yes	Yes	Yes	Yes	No	No	No	Yes	580	Bone
HMF002427	HMF002427A	Yes	Good Responder (≥180 days)	70-75	0.68	Enzalutamide	238	2	No	No	Yes	Yes	No	No	No	No		Bone
HMF002476	HMF002476A	Yes	Good Responder (≥180 days)	65-70	0.86	Abiraterone	181	0	No	No	No	No	No	No	No	No		Lymph node
HMF002564	HMF002564A	Yes	Good Responder (≥180 days)	70-75	0.67	Abiraterone	1528	1	No	No	Yes	No	No	No	No	No	37	Lymph node
HMF002580	HMF002580A	Yes	Bad Responder (≤100 days)	75-80	0.96	Abiraterone	33	2	No	Yes	Yes	No	No	No	No	No	1200	Other
HMF002663	HMF002663A	No	Good Responder (≥180 days)	50-55	0.65	Enzalutamide	221	1	No	No	Yes	No	No	No	No	No		Bone
HMF002672	HMF002672A	Yes	Bad Responder (≤100 days)	65-70	0.64	Abiraterone	20	2	No	No	Yes	Yes	No	No	No	No		Soft tissue
HMF002674	HMF002674A	Yes	Good Responder (≥180 days)	65-70	0.76	Abiraterone	265	2	No	No	Yes	Yes	No	No	No	No		Lymph node
HMF002925	HMF002925A	No	Good Responder (≥180 days)	65-70	0.59	Enzalutamide	1284	0	No	No	No	No	No	No	No	No	72	Bone
HMF002964	HMF002964A	Yes	Good Responder (≥180 days)	70-75	0.44	Enzalutamide	634	0	No	No	No	No	No	No	No	No	22.91	Lymph node
HMF003036	HMF003036A	Yes	Ambiguous Responder (101-179 days)	80-85	0.73	Abiraterone	168	2	No	Yes	Yes	No	No	No	No	No		Lymph node
HMF003152	HMF003152A	Yes	Bad Responder (≤100 days)	60-65	0.34	Abiraterone	85	2	No	No	Yes	No	No	No	No	Yes		Lymph node
HMF003161	HMF003161A	No	Bad Responder (≤100 days)	70-75	0.35	Abiraterone	90	1	No	No	No	No	No	No	No	Yes	130	Bone
HMF003192	HMF003192A	Yes	Bad Responder (≤100 days)	70-75	0.3	Enzalutamide	70	0	No	No	No	No	No	No	No	No	40.22	Lymph node
HMF003551	HMF003551A	Yes	Good Responder (≥180 days)	60-65	0.74	Enzalutamide	243	1	No	No	Yes	No	No	No	No	No		Lymph node
HMF003628	HMF003628A	Yes	Bad Responder (≤100 days)	70-75	0.88	Enzalutamide	15	2	No	No	Yes	Yes	No	No	No	No		Soft tissue
HMF003638	HMF003638A	Yes	Bad Responder (≤100 days)	55-60	0.77	Abiraterone	73	6	Yes	Yes	Yes	Yes	No	No	Yes	No		Lymph node
HMF003728	HMF003728A	Yes	Good Responder (≥180 days)	60-65	0.84	Enzalutamide	1243	0	No	No	No	No	No	No	No	No		Lymph node
HMF003756	HMF003756A	Yes	Good Responder (≥180 days)	65-70	0.61	Enzalutamide	298	1	No	No	Yes	No	No	No	No	No		Lymph node
HMF003789	HMF003789A	Yes	Good Responder (≥180 days)	55-60	0.65	Abiraterone	820	0	No	No	No	No	No	No	No	No		Lymph node
HMF003798	HMF003798A	No	Bad Responder (≤100 days)	70-75	0.8	Enzalutamide	59	5	Yes	Yes	Yes	Yes	No	No	No	Yes		Soft tissue
HMF003816	HMF003816A	No	Good Responder (≥180 days)	60-65	0.24	Abiraterone	266	1	No	No	Yes	No	No	No	No	No	3.9	Bone
HMF003821	HMF003821A	Yes	Bad Responder (≤100 days)	70-75	0.79	Abiraterone	59	2	No	Yes	Yes	No	No	No	No	No	679	Lymph node
HMF003826	HMF003826A	Yes	Good Responder (≥180 days)	65-70	0.75	Abiraterone	202	0	No	No	No	No	No	No	No	No		Lymph node
HMF003830	HMF003830A	Yes	Good Responder (≥180 days)	65-70	0.53	Enzalutamide	1051	3	Yes	No	Yes	No	Yes	No	No	No		Bone
HMF003842	HMF003842A	No	Good Responder (≥180 days)	80-85	0.3	Abiraterone	497	1	No	No	Yes	No	No	No	No	No	138.5	Bone
HMF003885	HMF003885A	Yes	Good Responder (≥180 days)	70-75	0.49	Abiraterone	419	1	No	No	Yes	No	No	No	No	No	710	Lymph node
HMF003893	HMF003893A	No	Good Responder (≥180 days)	75-80	0.83	Abiraterone	916	0	No	No	No	No	No	No	No	No	15	Lymph node
HMF003899	HMF003899A	Yes	Bad Responder (≤100 days)	70-75	0.47	Abiraterone	57	3	No	Yes	Yes	Yes	No	No	No	No	174	Bone
HMF003910	HMF003910A	Yes	Good Responder (≥180 days)	70-75	0.51	Enzalutamide	930	1	No	No	Yes	No	No	No	No	No	3.8	Bone
HMF003914	HMF003914A	Yes	Good Responder (≥180 days)	65-70	0.62	Enzalutamide	948	0	No	No	No	No	No	No	No	No	25	Lymph node
HMF003918	HMF003918A	Yes	Bad Responder (≤100 days)	65-70	0.55	Abiraterone	50	1	No	No	Yes	No	No	No	No	No	390	Bone
HMF003923	HMF003923A	Yes	Ambiguous Responder (101-179 days)	65-70	0.44	Enzalutamide	166	0	No	No	No	No	No	No	No	No	9.72	Lymph node
HMF003937	HMF003937A	No	Good Responder (≥180 days)	70-75	0.68	Abiraterone	857	0	No	No	No	No	No	No	No	No	42	Lymph node
HMF003959	HMF003959A	No	Bad Responder (≤100 days)	55-60	0.41	Enzalutamide	52	2	No	No	Yes	Yes	No	No	No	No		Bone
HMF003969	HMF003969A	Yes	Good Responder (≥180 days)	55-60	0.55	Enzalutamide	184	1	No	No	Yes	No	No	No	No	No	6.8	Bone
HMF003984	HMF003984A	No	Bad Responder (≤100 days)	60-65	0.2	Abiraterone	55	3	No	Yes	Yes	No	Yes	No	No	No	1646	Bone
HMF003985	HMF003985A	Yes	Good Responder (≥180 days)	55-60	0.5	Abiraterone	267	1	No	No	Yes	No	No	No	No	No	11.3	Lymph node
HMF003990	HMF003990A	Yes	Bad Responder (≤100 days)	75-80	0.57	Abiraterone	77	2	No	Yes	Yes	No	No	No	No	No	225	Bone
HMF004001	HMF004001A	Yes	Good Responder (≥180 days)	70-75	0.65	Enzalutamide	296	3	No	No	Yes	Yes	Yes	No	No	No	1170	Bone
HMF004002	HMF004002A	Yes	Bad Responder (≤100 days)	70-75	0.2	Abiraterone	25	3	No	Yes	Yes	Yes	No	No	No	No	140	Liver
HMF004047	HMF004047A	Yes	Ambiguous Responder (101-179 days)	60-65	0.51	Abiraterone	142	1	No	No	Yes	No	No	No	No	No	13	Lymph node
HMF004050	HMF004050B	No	Ambiguous Responder (101-179 days)	70-75	0.25	Abiraterone	133	1	No	Yes	No	No	No	No	No	No	170	Lymph node
HMF004057	HMF004057A	Yes	Good Responder (≥180 days)	75-80	0.83	Abiraterone	1097	1	No	Yes	No	No	No	No	No	No	22	Bone
HMF004083	HMF004083A	Yes	Bad Responder (≤100 days)	75-80	0.47	Enzalutamide	36	0	No	No	No	No	No	No	No	No	100	Liver
HMF004100	HMF004100A	Yes	Good Responder (≥180 days)	80-85	0.54	Abiraterone	922	0	No	No	No	No	No	No	No	No	134	Lymph node
HMF004109	HMF004109A	Yes	Bad Responder (≤100 days)	65-70	0.79	Abiraterone	78	2	No	Yes	Yes	No	No	No	No	No	200	Lymph node
HMF004113	HMF004113A	Yes	Bad Responder (≤100 days)	85-90	0.64	Abiraterone	30	1	No	Yes	No	No	No	No	No	No	150	Lymph node
HMF004118	HMF004118A	No	Good Responder (≥180 days)	70-75	0.38	Enzalutamide	962	1	No	No	Yes	No	No	No	No	No	11	Bone
HMF004160	HMF004160A	Yes	Ambiguous Responder (101-179 days)	65-70	0.91	Abiraterone	133	3	No	Yes	Yes	Yes	No	No	No	No	10.9	Liver
HMF004189	HMF004189A	Yes	Bad Responder (≤100 days)	60-65	0.77	Abiraterone	56	2	No	Yes	No	No	Yes	No	No	No	1900	Lymph node
HMF004216	HMF004216A	Yes	Bad Responder (≤100 days)	65-70	0.65	Abiraterone	48	1	No	No	Yes	No	No	No	No	No		Liver
HMF004221	HMF004221A	Yes	Good Responder (≥180 days)	60-65	0.96	Abiraterone	244	0	No	No	No	No	No	No	No	No		Lung
HMF004223	HMF004223A	No	Good Responder (≥180 days)	70-75	0.67	Enzalutamide	805	0	No	No	No	No	No	No	No	No	8.8	Lymph node
HMF004229	HMF004229A	Yes	Bad Responder (≤100 days)	75-80	0.85	Abiraterone	61	2	No	No	Yes	Yes	No	No	No	No		Soft tissue
HMF004234	HMF004234A	Yes	Bad Responder (≤100 days)	75-80	0.65	Abiraterone	84	3	No	Yes	Yes	No	Yes	No	No	No		Bone
HMF004258	HMF004258A	No	Good Responder (≥180 days)	50-55	0.2	Abiraterone	208	1	No	No	Yes	No	No	No	No	No	98	Lymph node
HMF004292	HMF004292A	No	Good Responder (≥180 days)	70-75	0.31	Abiraterone	948	0	No	No	No	No	No	No	No	No	31	Soft tissue
HMF004348	HMF004348A	Yes	Bad Responder (≤100 days)	70-75	0.92	Abiraterone	97	0	No	No	No	No	No	No	No	No	79.3	Other
HMF004351	HMF004351A	Yes	Bad Responder (≤100 days)	80-85	0.22	Abiraterone	83	2	No	Yes	Yes	No	No	No	No	No	130	Lymph node
HMF004355	HMF004355A	Yes	Good Responder (≥180 days)	65-70	0.67	Enzalutamide	619	1	No	No	Yes	No	No	No	No	No	21	Bone
HMF004363	HMF004363A	Yes	Good Responder (≥180 days)	75-80	0.59	Abiraterone	1032	1	No	No	No	No	Yes	No	No	No	98	Bone
HMF004373	HMF004373A	Yes	Good Responder (≥180 days)	70-75	0.81	Abiraterone	436	0	No	No	No	No	No	No	No	No	114	Bone
HMF004387	HMF004387A	Yes	Good Responder (≥180 days)	65-70	0.2	Enzalutamide	197	2	No	No	Yes	Yes	No	No	No	No	0.75	Lymph node
HMF004441	HMF004441A	Yes	Bad Responder (≤100 days)	55-60	0.21	Abiraterone	84	2	No	No	Yes	Yes	No	No	No	No	215	Lymph node
HMF004443	HMF004443A	Yes	Good Responder (≥180 days)	70-75	0.91	Abiraterone	872	0	No	No	No	No	No	No	No	No	13	Lymph node

## Sheet: Mutation Burden
sample	Muts.DelIn	Muts.InDel	Muts.MNV	Muts.SNV	Genome.TMB	tmbStatus	totalIntragenicMuts	totalProteinCodingMuts	SV.DEL	SV.DUP	SV.INS	SV.INV	SV.SINGLE	SV.TRA	totalSV	genomePloidy	msStatus	wholeGenomeDuplication	hr_status	hrd_type	hasChromothripsis
HMF001216A	5	807	30	5627	2.26294	Low TMB (0-5)	2560	2560	94	43		77	37	45	296	3	MSS	TRUE	HR_proficient	none	Yes
HMF000335A	1	706	44	4148	1.71373	Low TMB (0-5)	2067	2067	87	37		68	31	20	243	1.98	MSS	FALSE	HR_proficient	none	Yes
HMF002317A	1	1226	80	6367	2.68446	Low TMB (0-5)	3178	3178	104	23		96	171	159	553	2.94	MSS	TRUE	HR_proficient	none	No
HMF000812A	3	901	29	6217	2.50116	Low TMB (0-5)	2707	2707	46	312		38	21	50	467	2.14	MSS	FALSE	HR_proficient	none	No
HMF001631A	2	1531	167	9891	4.05468	Low TMB (0-5)	4802	4802	245	24		31	10	45	355	2.06	MSS	FALSE	HR_deficient	BRCA2_type	No
HMF000332A		1900	201	14000	5.63233	Medium TMB (≥5-10)	6633	6633	97	712		99	48	117	1073	4.7	MSS	TRUE	HR_proficient	none	No
HMF001024A	2	756	35	5413	2.17094	Low TMB (0-5)	2462	2462	41	470		51	27	39	628	2.24	MSS	FALSE	HR_proficient	none	No
HMF001885A	4	1566	242	11878	4.78893	Low TMB (0-5)	5353	5353	215	16		39	5	21	296	2.04	MSS	FALSE	HR_deficient	BRCA2_type	No
HMF001250A	6	1157	103	9299	3.69577	Low TMB (0-5)	4151	4151	213	147		39	32	28	459	1.96	MSS	FALSE	HR_proficient	none	No
HMF000609A	3	1139	89	11071	4.30339	Low TMB (0-5)	4568	4568	62	23		74	15	76	250	4.2	MSS	TRUE	HR_proficient	none	No
HMF003638A	6	856	47	5716	2.31751	Low TMB (0-5)	2543	2543	75	37		85	38	49	284	3.5	MSS	TRUE	HR_proficient	none	No
HMF000445A	50	87895	358	58202	51.2493	High TMB (≥10)	71776	71776	25	21		22	8	17	93	2	MSI	FALSE	cannot_be_determined	none	No
HMF001410A	4	794	35	5393	2.17793	Low TMB (0-5)	2344	2344	61	42		74	59	47	283	1.8	MSS	FALSE	HR_proficient	none	Yes
HMF000983A	4	1011	57	6675	2.71	Low TMB (0-5)	2918	2918	55	616		71	59	61	862	2.44	MSS	FALSE	HR_proficient	none	No
HMF003798A	7	4495	454	25416	10.6245	High TMB (≥10)	12592	12592	784	102	3	136	348	219	1592	3.5	MSS	TRUE	HR_deficient	BRCA2_type	No
HMF001697A	5	1169	118	8375	3.38164	Low TMB (0-5)	3905	3905	134	813		114	75	98	1234	4.95	MSS	TRUE	HR_proficient	none	No
HMF001925B	5	1753	132	9141	3.85878	Low TMB (0-5)	4577	4577	248	24	1	27	23	53	376	1.94	MSS	FALSE	HR_deficient	BRCA2_type	No
HMF001494A	6	1108	60	8433	3.36065	Low TMB (0-5)	3750	3750	70	40		93	84	59	346	3.25	MSS	TRUE	HR_proficient	none	Yes
HMF001039A	7	1452	130	6356	2.77926	Low TMB (0-5)	3297	3297	96	36		74	193	184	583	5.1	MSS	TRUE	HR_proficient	none	Yes
HMF002337A	9	1086	48	5875	2.45498	Low TMB (0-5)	2777	2777	67	30		57	38	68	260	3.15	MSS	TRUE	HR_proficient	none	No
HMF001295A	3	1122	127	8927	3.56074	Low TMB (0-5)	4123	4123	234	21	1	70	24	32	382	2.1	MSS	FALSE	HR_deficient	BRCA2_type	No
HMF000879A	5	646	45	5951	2.3252	Low TMB (0-5)	2504	2504	39	7		8	19	13	86	2	MSS	FALSE	HR_proficient	none	No
HMF001398A	2	655	32	3702	1.53603	Low TMB (0-5)	1684	1684	39	12	1	36	4	52	144	1.86	MSS	FALSE	HR_proficient	none	No
HMF001456A	1	801	49	5970	2.38607	Low TMB (0-5)	2638	2638	72	38		77	26	64	277	2.02	MSS	FALSE	HR_proficient	none	Yes
HMF002964A	5	1192	113	7297	3.01084	Low TMB (0-5)	3451	3451	86	34		54	30	54	258	2.86	MSS	TRUE	HR_proficient	none	No
HMF001037A	13	615	26	5070	2.00233	Low TMB (0-5)	2198	2198	37	15		33	27	39	151	2.2	MSS	FALSE	HR_proficient	none	No
HMF000574A	5	1450	80	7719	3.23716	Low TMB (0-5)	3955	3955	220	156		94	70	56	596	3.55	MSS	TRUE	HR_proficient	none	No
HMF002187A	4	944	94	8367	3.29139	Low TMB (0-5)	3573	3573	77	159	1	109	67	38	451	3.35	MSS	TRUE	HR_proficient	none	Yes
HMF000384A	9	3190	359	16190	6.9081	Medium TMB (≥5-10)	8303	8303	370	50	2	62	29	71	584	2.18	MSS	FALSE	HR_deficient	BRCA2_type	No
HMF003959A	3	596	21	3394	1.40415	Low TMB (0-5)	1685	1685	44	35		79	9	53	220	2.96	MSS	TRUE	HR_proficient	none	Yes
HMF001495A	4	1980	94	5968	2.81459	Low TMB (0-5)	3262	3262	142	50		68	19	39	318	1.82	MSS	FALSE	HR_proficient	none	Yes
HMF003192A	5	1227	61	7559	3.09654	Low TMB (0-5)	3407	3407	116	55		115	71	87	444	5.8	MSS	TRUE	HR_proficient	none	No
HMF001113A	3	513	28	4334	1.70639	Low TMB (0-5)	1919	1919	18	11		17	3	40	89	1.96	MSS	FALSE	HR_proficient	none	No
HMF003830A	10	626	25	4798	1.90963	Low TMB (0-5)	2101	2101	62	29		37	52	64	244	5.5	MSS	TRUE	HR_proficient	none	No
HMF002297A	8	690	27	5512	2.18178	Low TMB (0-5)	2399	2399	80	80		103	60	58	381	5.3	MSS	TRUE	HR_proficient	none	Yes
HMF000679A	2	631	36	5062	2.00478	Low TMB (0-5)	2301	2301	73	697	1	83	59	107	1020	4.45	MSS	TRUE	HR_proficient	none	No
HMF002427A	6	862	54	6969	2.76037	Low TMB (0-5)	2883	2883	42	33		48	14	27	164	1.96	MSS	FALSE	HR_proficient	none	No
HMF000847A	5	623	20	3659	1.50664	Low TMB (0-5)	1639	1639	37	12		17	18	52	136	1.94	MSS	FALSE	HR_proficient	none	No
HMF001543A	5	1448	42	6759	2.88735	Low TMB (0-5)	3553	3553	117	52		97	27	48	341	1.92	MSS	FALSE	HR_proficient	none	No
HMF000050A	3	838	54	6277	2.50885	Low TMB (0-5)	2744	2744	94	44		120	43	60	361	3.3	MSS	TRUE	HR_proficient	none	Yes
HMF001189A	4	501	30	4108	1.62418	Low TMB (0-5)	1854	1854	64	36		67	41	79	287	4.55	MSS	TRUE	HR_proficient	none	No
HMF001129A	13	1674	51	9024	3.76468	Low TMB (0-5)	4131	4131	45	35		61	84	51	276	3.7	MSS	TRUE	HR_proficient	none	Yes
HMF001682B	4	1110	83	6653	2.74603	Low TMB (0-5)	3127	3127	54	24		54	45	43	220	1.9	MSS	FALSE	HR_proficient	none	No
HMF002663A	4	1553	138	9902	4.05678	Low TMB (0-5)	4684	4684	311	23		39	11	69	453	1.94	MSS	FALSE	HR_deficient	BRCA2_type	No
HMF000599A	6	805	28	5945	2.37313	Low TMB (0-5)	2614	2614	21	13		12	10	3	59	2.36	MSS	FALSE	HR_proficient	none	No
HMF001866A	4	1714	173	10357	4.2845	Low TMB (0-5)	5109	5109	253	23	2	40	17	47	382	2	MSS	FALSE	HR_deficient	BRCA2_type	No
HMF001412A	3	1432	91	9602	3.89271	Low TMB (0-5)	4534	4534	68	19		8	4	18	117	2.06	MSS	FALSE	HR_proficient	none	No
HMF004001A	4	679	46	4444	1.80958	Low TMB (0-5)	2128	2128	123	81		140	159	54	557	2.08	MSS	FALSE	HR_proficient	none	Yes
HMF004373A	5	665	57	6300	2.45813	Low TMB (0-5)	2677	2677	37	14		15	11	28	105	2.26	MSS	FALSE	HR_proficient	none	No
HMF004047A	7	795	18	4543	1.87604	Low TMB (0-5)	2087	2087	81	66		100	57	77	381	2.98	MSS	TRUE	HR_proficient	none	Yes
HMF004113A	5	694	31	6367	2.48262	Low TMB (0-5)	2811	2811	76	38		73	20	106	313	3.1	MSS	TRUE	HR_proficient	none	Yes
HMF004221A	2	998	49	6392	2.60295	Low TMB (0-5)	3117	3117	62	38		42	20	88	250	1.96	MSS	FALSE	HR_proficient	none	No
HMF003885A	5	560	38	5663	2.19192	Low TMB (0-5)	2257	2257	41	15		35	11	11	113	3.65	MSS	TRUE	HR_proficient	none	No
HMF004100A	5	1569	100	7575	3.23542	Low TMB (0-5)	3624	3624	89	33		101	69	129	421	3.7	MSS	TRUE	HR_proficient	none	No
HMF001344B	9	854	33	4328	1.82742	Low TMB (0-5)	2116	2116	63	23		41	54	20	201	2.1	MSS	FALSE	HR_proficient	none	No
HMF004443A		730	41	4465	1.83162	Low TMB (0-5)	1978	1978	53	24		44	22	54	197	1.8	MSS	FALSE	HR_proficient	none	No
HMF003816A		571	21	3535	1.44368	Low TMB (0-5)	1622	1622	66	30		76	16	60	248	3.5	MSS	TRUE	HR_proficient	none	Yes
HMF004441A		978	206	12813	4.89632	Low TMB (0-5)	5444	5444	80	618		50	27	60	835	2.32	MSS	FALSE	HR_proficient	none	No
HMF000755A	5	3673	297	17241	7.42162	Medium TMB (≥5-10)	8964	8964	573	55	2	94	37	175	936	3.4	MSS	TRUE	HR_deficient	BRCA2_type	No
HMF003969A	8	594	25	3929	1.59375	Low TMB (0-5)	1829	1829	68	40		97	41	59	305	3.75	MSS	TRUE	HR_proficient	none	No
HMF004355A	2	798	22	5000	2.03661	Low TMB (0-5)	2188	2188	41	13		23	21	33	131	3.95	MSS	TRUE	HR_proficient	none	No
HMF003899A		1077	110	10047	3.92979	Low TMB (0-5)	4420	4420	408	60		181	42	49	740	2.22	MSS	FALSE	HR_proficient	none	No
HMF004160A		985	38	7083	2.83558	Low TMB (0-5)	2825	2825	46	25		55	24	59	209	1.88	MSS	FALSE	HR_proficient	none	Yes
HMF000376B	6	1105	54	9046	3.57193	Low TMB (0-5)	3715	3715	79	44		90	33	23	269	3.6	MSS	TRUE	HR_proficient	none	Yes
HMF001571A	8	920	29	4928	2.05865	Low TMB (0-5)	2511	2511	50	38		37	12	10	147	1.9	MSS	FALSE	HR_proficient	none	No
HMF001726A	8	1271	42	6356	2.68551	Low TMB (0-5)	3131	3131	53	21		69	76	40	259	3.05	MSS	TRUE	HR_proficient	none	No
HMF004216A	8	681	22	4774	1.91872	Low TMB (0-5)	2147	2147	92	49		146	23	43	353	3.15	MSS	TRUE	HR_proficient	none	Yes
HMF002207A	2	923	61	7511	2.97236	Low TMB (0-5)	3161	3161	97	65		121	36	117	436	3.3	MSS	TRUE	HR_proficient	none	Yes
HMF000222A	5	2889	262	14588	6.20707	Medium TMB (≥5-10)	6939	6939	531	45	2	115	99	115	907	3.3	MSS	TRUE	HR_deficient	BRCA2_type	No
HMF001867A	1	595	51	5489	2.14645	Low TMB (0-5)	2375	2375	80	40		80	31	103	334	3.55	MSS	TRUE	HR_proficient	none	No
HMF002340A	2	1750	53	9205	3.85144	Low TMB (0-5)	4411	4411	69	46		55	42	50	262	3.3	MSS	TRUE	HR_proficient	none	No
HMF001378B	3	1102	72	8846	3.50617	Low TMB (0-5)	3636	3636	90	44		74	60	27	295	3.65	MSS	TRUE	HR_proficient	none	No
HMF000790A	4	690	25	3996	1.64937	Low TMB (0-5)	1829	1829	38	16		40	26	29	149	3.65	MSS	TRUE	HR_proficient	none	No
HMF001817A	2	508	19	3221	1.3118	Low TMB (0-5)	1565	1565	106	16		51	12	24	209	3.75	MSS	TRUE	HR_proficient	none	No
HMF000162B	7	876	33	4840	2.01352	Low TMB (0-5)	2321	2321	35	17		20	12	31	115	3.55	MSS	TRUE	HR_proficient	none	No
HMF001186A	11	22045	91	30421	18.3889	High TMB (≥10)	24267	24267	44	16		43	22	44	169	1.94	MSI	FALSE	cannot_be_determined	none	No
HMF003161A	2	633	46	5975	2.32835	Low TMB (0-5)	2695	2695	59	392		100	35	80	666	2.22	MSS	FALSE	HR_proficient	none	No
HMF000377A	3	775	31	4983	2.02611	Low TMB (0-5)	2173	2173	76	28		63	27	46	240	1.98	MSS	FALSE	HR_proficient	none	Yes
HMF001572A		881	34	6209	2.49206	Low TMB (0-5)	2686	2686	61	30		70	36	75	272	1.92	MSS	FALSE	HR_proficient	none	No
HMF002145A	2	569	29	5372	2.08908	Low TMB (0-5)	2194	2194	52	18		57	16	62	205	3.4	MSS	TRUE	HR_proficient	none	Yes
HMF000501C	36	77217	257	70378	51.7331	High TMB (≥10)	72119	72119	34	13		54	10	14	125	1.98	MSI	FALSE	cannot_be_determined	none	Yes
HMF002189A	3	589	25	4194	1.68295	Low TMB (0-5)	1877	1877	50	18		56	23	121	268	1.92	MSS	FALSE	HR_proficient	none	No
HMF003152A	4	815	20	4404	1.83407	Low TMB (0-5)	2095	2095	61	48		88	54	28	279	3.45	MSS	TRUE	HR_proficient	none	Yes
HMF002564A	2	940	62	9714	3.74929	Low TMB (0-5)	3653	3653	48	47		29	11	18	153	5.3	MSS	TRUE	HR_proficient	none	No
HMF002279A	2	661	32	6280	2.43994	Low TMB (0-5)	2540	2540	60	34		107	90	89	380	6.3	MSS	TRUE	HR_proficient	none	No
HMF003551A	2	488	19	3510	1.4059	Low TMB (0-5)	1637	1637	90	55		109	150	149	553	1.94	MSS	FALSE	HR_proficient	none	Yes
HMF000652A	5	518	17	3521	1.42059	Low TMB (0-5)	1693	1693	37	17		30	23	55	162	5.4	MSS	TRUE	HR_proficient	none	No
HMF001758A	10	1311	66	11319	4.44472	Low TMB (0-5)	4770	4770	100	33	1	73	32	44	283	4.05	MSS	TRUE	HR_proficient	none	No
HMF000822A	4	948	63	7240	2.8877	Low TMB (0-5)	2991	2991	72	28	1	67	35	42	245	3.05	MSS	TRUE	HR_proficient	none	No
HMF001058A	3	1057	95	3829	1.74347	Low TMB (0-5)	1912	1912	67	13		29	31	71	211	1.84	MSS	FALSE	HR_proficient	none	No
HMF002177A	5	553	43	4498	1.78369	Low TMB (0-5)	1870	1870	41	10		22	6	26	105	2	MSS	FALSE	HR_proficient	none	No
HMF002674A	4	535	21	3848	1.54197	Low TMB (0-5)	1699	1699	36	15		61	20	28	160	1.84	MSS	FALSE	HR_proficient	none	No
HMF002476A	6	906	29	6456	2.58756	Low TMB (0-5)	2891	2891	38	33		41	23	40	175	3.55	MSS	TRUE	HR_proficient	none	No
HMF002580A	5	1577	84	6382	2.81529	Low TMB (0-5)	3178	3178	81	55		96	32	88	352	1.88	MSS	FALSE	HR_proficient	none	Yes
HMF002925A	6	1055	138	12112	4.65635	Low TMB (0-5)	5202	5202	52	25		28	12	61	178	1.96	MSS	FALSE	HR_proficient	none	No
HMF000429A	3	1489	138	8155	3.42291	Low TMB (0-5)	3948	3948	215	35		80	40	109	479	3.8	MSS	TRUE	HR_deficient	BRCA2_type	No
HMF002156A	5	1497	93	6024	2.66522	Low TMB (0-5)	3041	3041	131	58		137	58	89	473	3.15	MSS	TRUE	HR_proficient	none	Yes
HMF001691A	2	1158	98	6839	2.83243	Low TMB (0-5)	3389	3389	109	99		136	46	59	449	3.25	MSS	TRUE	HR_proficient	none	No
HMF000918A	3	981	19	4905	2.06669	Low TMB (0-5)	2288	2288	55	31		39	21	38	184	3.75	MSS	TRUE	HR_proficient	none	No
HMF000017A	3	2459	198	7893	3.69157	Low TMB (0-5)	4255	4255	153	47		152	56	105	513	1.98	MSS	FALSE	HR_proficient	none	Yes
HMF003036A	5	727	24	4389	1.79979	Low TMB (0-5)	2087	2087	203	72		205	84	118	682	2.38	MSS	FALSE	HR_proficient	none	Yes
HMF002198A	7	1544	41	7459	3.16615	Low TMB (0-5)	3421	3421	74	30		65	69	103	341	3.6	MSS	TRUE	HR_proficient	none	No
HMF003789A	4	632	11	3499	1.45032	Low TMB (0-5)	1666	1666	52	15		44	29	40	180	1.98	MSS	FALSE	HR_proficient	none	No
HMF000986A	4	605	28	3760	1.53813	Low TMB (0-5)	1794	1794	52	23		61	28	69	233	2.08	MSS	FALSE	HR_proficient	none	No
HMF001304A	3	589	27	4034	1.62768	Low TMB (0-5)	1982	1982	44	27		26	12	48	157	1.96	MSS	FALSE	HR_proficient	none	No
HMF004351A	2	870	107	7204	2.86252	Low TMB (0-5)	3316	3316	116	15		25	1	30	187	2.08	MSS	FALSE	HR_deficient	BRCA2_type	No
HMF003826A	13	1636	28	6688	2.92618	Low TMB (0-5)	3304	3304	33	18		26	5	65	147	3.2	MSS	TRUE	HR_proficient	none	No
HMF004057A	8	1036	34	5266	2.21921	Low TMB (0-5)	2531	2531	169	82		156	66	78	551	2.24	MSS	FALSE	HR_proficient	none	Yes
HMF003918A	6	909	48	6704	2.68201	Low TMB (0-5)	3146	3146	48	31		52	55	81	267	3	MSS	TRUE	HR_proficient	none	Yes
HMF004363A	7	1399	71	10457	4.17466	Low TMB (0-5)	4549	4549	54	23		45	56	30	208	3.3	MSS	TRUE	HR_proficient	none	No
HMF004258A	4	332	31	3020	1.18481	Low TMB (0-5)	1238	1238	71	34		83	12	43	243	3.3	MSS	TRUE	HR_proficient	none	Yes
HMF004189A	5	911	40	5491	2.25524	Low TMB (0-5)	2634	2634	48	361	1	66	98	41	615	2.16	MSS	FALSE	HR_proficient	none	No
HMF004050B	5	701	128	7471	2.90519	Low TMB (0-5)	3172	3172	50	366		36	14	34	500	2.18	MSS	FALSE	HR_proficient	none	No
HMF004118A	9	526	36	5396	2.08733	Low TMB (0-5)	2390	2390	52	22		55	2	45	176	1.88	MSS	FALSE	HR_proficient	none	No
HMF003893A	8	526	25	3852	1.54302	Low TMB (0-5)	1757	1757	107	60		122	23	76	388	2.04	MSS	FALSE	HR_proficient	none	Yes
HMF003914A	7	662	40	6169	2.40601	Low TMB (0-5)	2582	2582	34	15		22	67	33	171	3.55	MSS	TRUE	HR_proficient	none	No
HMF003984A		249	41	4895	1.81378	Low TMB (0-5)	1939	1939	21	7		21	4	35	88	1.98	MSS	FALSE	HR_proficient	none	No
HMF003937A		865	113	8666	3.37359	Low TMB (0-5)	3863	3863	169	83		170	51	124	597	3.3	MSS	TRUE	HR_proficient	none	Yes
HMF004109A		1066	62	5195	2.21186	Low TMB (0-5)	2473	2473	49	26		42	25	70	212	2	MSS	FALSE	HR_proficient	none	No
HMF004002A		566	85	7183	2.74043	Low TMB (0-5)	3061	3061	61	43		85	49	71	309	5.2	MSS	TRUE	HR_proficient	none	Yes
HMF001450A	3	709	27	6218	2.43365	Low TMB (0-5)	2717	2717	69	54		108	33	58	322	4.35	MSS	TRUE	HR_proficient	none	Yes
HMF001337A	1	1599	81	10612	4.30024	Low TMB (0-5)	4956	4956	101	1032	1	60	32	86	1312	2.66	MSS	FALSE	HR_proficient	none	No
HMF003628A	7	1110	85	10042	3.93329	Low TMB (0-5)	4068	4068	99	46	1	92	29	17	284	3.5	MSS	TRUE	HR_proficient	none	No
HMF003756A	4	771	30	5206	2.10272	Low TMB (0-5)	2393	2393	118	90		137	69	67	481	3.7	MSS	TRUE	HR_proficient	none	Yes
HMF004387A		600	32	4092	1.65251	Low TMB (0-5)	2013	2013	72	44		85	22	62	285	3.6	MSS	TRUE	HR_proficient	none	Yes
HMF003923A		656	32	5718	2.2409	Low TMB (0-5)	2516	2516	80	46		119	37	64	346	3.55	MSS	TRUE	HR_proficient	none	Yes
HMF000005A	51	44616	806	127372	60.4633	High TMB (≥10)	86004	86004	540	70	2	170	30	157	969	3.75	MSI	TRUE	cannot_be_determined	none	No
HMF004348A	3	2742	236	13114	5.63023	Medium TMB (≥5-10)	6853	6853	398	91	8	97	80	82	756	2.2	MSS	FALSE	HR_deficient	BRCA2_type	No
HMF001440A	6	1148	54	8661	3.4523	Low TMB (0-5)	3551	3551	73	92		85	66	62	378	3.65	MSS	TRUE	HR_proficient	none	No
HMF001972A	8	1123	43	5402	2.30037	Low TMB (0-5)	2626	2626	78	22		77	26	74	277	3.1	MSS	TRUE	HR_proficient	none	No
HMF000938A	4	906	29	5371	2.20732	Low TMB (0-5)	2362	2362	74	40		65	123	88	390	3.15	MSS	TRUE	HR_proficient	none	No
HMF001909A	5	851	42	6712	2.66207	Low TMB (0-5)	2883	2883	51	88		52	30	87	308	3.3	MSS	TRUE	HR_proficient	none	No
HMF001806A	6	887	60	8475	3.29803	Low TMB (0-5)	3493	3493	41	9		51	45	35	181	3.95	MSS	TRUE	HR_proficient	none	No
HMF003728A	3	637	35	3974	1.62628	Low TMB (0-5)	1825	1825	38	36		32	9	34	149	1.96	MSS	FALSE	HR_proficient	none	No
HMF004223A	8	548	22	4436	1.75396	Low TMB (0-5)	1835	1835	42	17		32	27	18	136	3.6	MSS	TRUE	HR_proficient	none	No
HMF001537A	2	737	64	6290	2.48122	Low TMB (0-5)	2696	2696	57	582		38	42	44	763	2.32	MSS	FALSE	HR_proficient	none	No
HMF004229A	18	7966	658	41446	17.5214	High TMB (≥10)	22107	22107	1284	135	1	214	151	292	2077	4.35	MSS	TRUE	HR_deficient	BRCA2_type	Yes
HMF004083A	1	1153	76	5411	2.3231	Low TMB (0-5)	2718	2718	79	36		83	22	197	417	3.9	MSS	TRUE	HR_proficient	none	Yes
HMF003821A	12	1456	111	14281	5.54803	Medium TMB (≥5-10)	6182	6182	170	77		131	62	41	481	3.8	MSS	TRUE	HR_proficient	none	Yes
HMF002026A	3	577	19	3711	1.50769	Low TMB (0-5)	1699	1699	85	48	1	104	31	93	362	3.8	MSS	TRUE	HR_proficient	none	No
HMF003985A	5	712	34	5534	2.19857	Low TMB (0-5)	2379	2379	92	31		82	86	130	421	3	MSS	TRUE	HR_proficient	none	Yes
HMF001506A	75	236580	936	82457	111.957	High TMB (≥10)	163133	163133	58	23		41	25	67	214	1.92	MSI	FALSE	cannot_be_determined	none	No
HMF003842A		683	26	6444	2.50221	Low TMB (0-5)	2829	2829	65	28		69	15	63	240	2.04	MSS	FALSE	HR_proficient	none	Yes
HMF001411A	8	1909	70	10136	4.24078	Low TMB (0-5)	4685	4685	107	282		124	473	210	1196	3.05	MSS	TRUE	HR_proficient	none	No
HMF003910A	3	1453	37	6613	2.83558	Low TMB (0-5)	3419	3419	172	56		116	17	13	374	1.96	MSS	FALSE	HR_proficient	none	Yes
HMF000685A	3	1184	88	10226	4.02319	Low TMB (0-5)	4403	4403	160	116		289	65	79	709	3.3	MSS	TRUE	HR_proficient	none	Yes
HMF001991A	9	2354	212	13542	5.63793	Medium TMB (≥5-10)	6506	6506	340	36		86	13	84	559	2.04	MSS	FALSE	HR_deficient	BRCA2_type	No
HMF000759A	9	1016	64	5896	2.44344	Low TMB (0-5)	2626	2626	43	26	1	60	27	59	216	3.3	MSS	TRUE	HR_proficient	none	No
HMF002253A	6	1116	60	8786	3.48693	Low TMB (0-5)	3560	3560	94	65		143	87	126	515	3.9	MSS	TRUE	HR_proficient	none	Yes
HMF001570A	4	1020	55	6792	2.75337	Low TMB (0-5)	3126	3126	83	46		71	60	32	292	3.25	MSS	TRUE	HR_proficient	none	Yes
HMF002672A	4	1650	148	13898	5.49206	Medium TMB (≥5-10)	6155	6155	83	41		61	38	45	268	2.06	MSS	FALSE	HR_proficient	none	No
HMF004234A	9	606	23	4746	1.88339	Low TMB (0-5)	1975	1975	33	15		35	28	33	144	1.98	MSS	FALSE	HR_proficient	none	No
HMF003990A	9	1680	38	8277	3.49952	Low TMB (0-5)	3940	3940	74	20	1	56	34	107	292	3.1	MSS	TRUE	HR_proficient	none	No
HMF004292A	5	1386	142	9122	3.72725	Low TMB (0-5)	3975	3975	176	20		29	17	56	298	2.02	MSS	FALSE	HR_deficient	BRCA2_type	No
HMF000053A	5	902	47	5610	2.29617	Low TMB (0-5)	2709	2709	184	93		222	32	73	604	3.6	MSS	TRUE	HR_proficient	none	Yes

## Sheet: dNdS
SYMBOL	ENSEMBL	Cohort	n_syn	n_mis	n_non	n_spl	n_ind	wmis_cv	wnon_cv	wspl_cv	wind_cv	pmis_cv	ptrunc_cv	pallsubs_cv	pind_cv	qmis_cv	qtrunc_cv	qallsubs_cv	pglobal_cv	qglobal_cv	qall_loc	qmis_loc
TP53	ENSG00000141510	Entire cohort	7	25	10	7	23	24.4525	181.829	181.829	282.978	0	0	0	5.80565e-25	0	0	0	0	0	0.00159953	0.999998
AR	ENSG00000169083	Entire cohort	0	32	2	0	11	48.6823	44.3245	44.3245	57.8968	0	0.00139529	0	6.59053e-09	0	0.943784	0	0	0	0.0279824	0.00315695
FOXA1	ENSG00000129514	Entire cohort	0	7	0	0	7	14.7821	0	0	71.7395	4.64716e-05	0.875807	0.000241535	1.00237e-07	0.149476	0.943784	0.517931	6.16022e-10	3.96287e-06	1	0.999998
CDK12	ENSG00000167258	Entire cohort	0	4	4	0	9	4.47454	48.8614	48.8614	29.2608	0.0517631	9.34145e-06	3.14332e-05	5.41491e-06	0.75215	0.0600935	0.0866615	3.99887e-09	1.92935e-05	1	0.999998
ERF	ENSG00000105722	Entire cohort	0	0	0	0	7	0	0	0	61.8084	0.351886	0.830316	0.635578	2.53024e-07	0.75215	0.943784	0.95772	2.67647e-06	0.0103306	1	0.999998
CTNNB1	ENSG00000168036	Entire cohort	1	12	0	0	0	17.8808	0	0	0	4.66567e-08	0.719658	2.644e-07	1	0.000300142	0.943784	0.00170089	4.26896e-06	0.0137311	1	0.999998
SPOP	ENSG00000121067	Entire cohort	0	7	0	0	1	27.9889	0	0	12.9268	8.68828e-07	0.821211	5.14357e-06	0.0712211	0.00419188	0.943784	0.0248165	5.79526e-06	0.0159775	1	0.999998
KDM6A	ENSG00000147050	Entire cohort	0	1	1	1	7	1.27284	19.6258	19.6258	24.0829	0.837758	0.0075483	0.0275191	5.57959e-05	0.864685	0.943784	0.95772	2.20901e-05	0.0532895	1	0.999998
RB1	ENSG00000139687	Entire cohort	2	3	3	2	1	3.34954	33.7471	33.7471	5.21802	0.123607	2.84364e-06	1.27443e-05	0.158034	0.75215	0.0274397	0.040992	2.84288e-05	0.0609609	1	0.999998
ZMYM3	ENSG00000147130	Entire cohort	0	3	2	0	6	3.24918	23.9844	23.9844	21.1837	0.159813	0.0049982	0.0127366	0.000193239	0.75215	0.943784	0.95772	3.42473e-05	0.0660938	1	0.999998
KRTAP3-1	ENSG00000212901	Entire cohort	0	0	1	0	2	0	368.824	368.824	97.9301	0.708079	0.00202371	0.00777212	0.00044474	0.775067	0.943784	0.95772	4.69238e-05	0.0823258	1	0.999998
NRAS	ENSG00000213281	Entire cohort	0	5	0	0	0	43.2903	0	0	0	1.98332e-06	0.871137	1.18967e-05	1	0.0076552	0.943784	0.040992	0.000146797	0.236086	1	0.999998
TP53	ENSG00000141510	Good Responders	0	11	3	4	5	262.057	1652.27	1652.27	344.615	8.54872e-15	1.11022e-16	0	1.59241e-07	1.64982e-10	2.14262e-12	0	0	0	0.775517	0.999999
AR	ENSG00000169083	Good Responders	0	14	1	0	4	151.917	139.786	139.786	117.94	3.33067e-14	0.00818141	9.4702e-14	5.08297e-05	3.21393e-10	0.981054	9.13827e-10	2.22045e-16	2.14262e-12	1	0.999999
SPOP	ENSG00000121067	Good Responders	0	4	0	0	1	115.765	0	0	72.4151	4.09385e-06	0.929521	2.41148e-05	0.0131816	0.0197518	0.981054	0.116348	5.07373e-06	0.0326393	1	0.999999
NRAS	ENSG00000213281	Good Responders	0	4	0	0	0	256.264	0	0	0	1.69131e-07	0.950282	1.13367e-06	1	0.00108802	0.981054	0.0072929	1.66537e-05	0.0803498	1	0.999999
CTNNB1	ENSG00000168036	Good Responders	0	5	0	0	0	70.9094	0	0	0	5.6071e-06	0.902435	3.17068e-05	1	0.0216423	0.981054	0.122382	0.000360157	0.695067	1	0.999999
TP53	ENSG00000141510	Bad Responders	5	10	6	2	12	20.4622	182.775	182.775	234.196	7.15526e-09	4.44089e-15	0	9.64928e-16	0.000138089	8.57048e-11	0	0	0	1	0.999999
AR	ENSG00000169083	Bad Responders	0	9	0	0	9	21.0263	0	0	75.141	4.79509e-07	0.813751	2.8598e-06	5.31248e-09	0.00462703	0.960001	0.0275957	4.98601e-13	4.81125e-09	1	0.999999
CDK12	ENSG00000167258	Bad Responders	0	2	3	0	6	3.52425	59.0415	59.0415	30.9434	0.193218	4.89393e-05	0.000202421	3.16821e-05	0.787786	0.314826	0.818055	1.27396e-07	0.000819539	1	0.999999
FOXA1	ENSG00000129514	Bad Responders	0	2	0	0	5	6.43123	0	0	81.2837	0.0664552	0.904085	0.18361	1.08103e-06	0.787786	0.960001	0.975532	3.26166e-06	0.0157367	1	0.999999

## Sheet: GISTIC2
Unique.Name	Descriptor	Peak.Limits	Region.Limits	q.values	Residual.q.values.after.removing.segments.shared.with.higher.peaks	nGenes.GENCODE	overlapGenes.Drivers	Cohort
Deletion Peak 1	1p36.22	chr1:10519593-10703163(probes 1543:1580)	chr1:8600191-12942999(probes 1247:1906)	0.00025207	0.027333	223	CAMTA1, ERRFI1, CASZ1, MTOR, PRDM2, CASP9, SPEN, EPHA2, SDHB, ARHGEF10L, PAX7, HSPG2, ID3, MDS2 (Put. Driver; n = 223)	All samples
Deletion Peak 2	1p31.3	chr1:65208081-65314936(probes 9660:9675)	chr1:50933813-67417032(probes 7416:10015)	1.9946e-06	0.00057219	16	JAK1 (Put. Driver; n = 16)	All samples
Amplification Peak 1	1q21.3	chr1:150733551-150750600(probes 21921:21927)	chr1:145833001-155526394(probes 21195:22849)	0.0003174	0.0003174	26	MCL1, ARNT, SETDB1 (Put. Driver; n = 26)	All samples
Deletion Peak 5	3p13	chr3:72408551-72512909(probes 88787:88808)	chr3:70127858-73036965(probes 88359:88912)	0.0001158	0.00011984	2		All samples
Amplification Peak 2	3q22.1	chr3:129972924-130011472(probes 99313:99338)	chr3:127237283-137036556(probes 98742:100776)	0.0045043	0.0045043	56	GATA2, RPN1, CNBP, ACPP (Put. Driver; n = 56)	All samples
Deletion Peak 12	8p21.3	chr8:22915666-22954764(probes 227091:227093)	chr8:1-42879772(probes 223919:230791)	6.1721e-43	6.1721e-43	59	EGR3, TNFRSF10B, TNFRSF10C, PPP2R2A (Put. Driver; n = 59)	All samples
Amplification Peak 3	8q13.3	chr8:71504517-71520424(probes 235980:235982)	chr8:64870148-146364022(probes 234595:251190)	0.0010566	0.081366	68	PREX2, NCOA2, ELOC, ZFHX4, HEY1, ZBTB10 (Put. Driver; n = 68)	All samples
Amplification Peak 4	8q24.21	chr8:128105065-128110254(probes 247567:247568)	chr8:64870148-146364022(probes 234595:251190)	1.9181e-11	4.4935e-09	0		All samples
Amplification Peak 5	10q22.2	chr10:77084919-77145099(probes 284978:284985)	chr10:73650832-83395788(probes 284253:286216)	0.0003168	0.0003168	4		All samples
Deletion Peak 14	10q23.31	chr10:89622342-89729193(probes 287719:287866)	chr10:84153303-135534747(probes 286431:295704)	1.0896e-63	9.0504e-63	3	PTEN (Put. Driver; n = 3)	All samples
Deletion Peak 15	10q26.3	chr10:135195292-135242880(probes 295658:295664)	chr10:84153303-135534747(probes 286431:295704)	3.1512e-06	0.016314	57	MGMT, GLRX3 (Put. Driver; n = 57)	All samples
Amplification Peak 6	11q13.3	chr11:69243812-69244942(probes 307357:307358)	chr11:67349111-70569818(probes 306903:307685)	8.2309e-05	8.2309e-05	4	CCND1 (Put. Driver; n = 4)	All samples
Deletion Peak 16	11q23.2	chr11:113659713-113747736(probes 315142:315179)	chr11:106658141-118868414(probes 313980:315954)	6.4607e-07	6.4607e-07	15	USP28, ZBTB16 (Put. Driver; n = 15)	All samples
Deletion Peak 18	13q14.2	chr13:48973513-49002660(probes 346495:346496)	chr13:31518711-97539647(probes 343673:355233)	8.812e-27	1.7915e-13	61	ERICH6B, ZC3H13, LCP1, RB1, CYSLTR2 (Put. Driver; n = 61)	All samples
Deletion Peak 19	13q22.1	chr13:73625678-73666765(probes 351254:351260)	chr13:31518711-97539647(probes 343673:355233)	1.4738e-16	4.9318e-05	4	DIS3, KLF5 (Put. Driver; n = 4)	All samples
Amplification Peak 7	13q34	chr13:110242001-110382742(probes 357272:357321)	chr13:110242001-110554975(probes 357272:357379)	0.011962	0.011962	1		All samples
Deletion Peak 24	17p13.1	chr17:7571329-7591494(probes 404830:404921)	chr17:1-16723999(probes 403344:406490)	2.0649e-32	2.0649e-32	3	TP53 (Put. Driver; n = 3)	All samples
Deletion Peak 25	17q21.31	chr17:42373823-42441595(probes 410891:410898)	chr17:42209947-42508914(probes 410861:410921)	0.021519	0.021121	14		All samples
Amplification Peak 8	17q23.2	chr17:60780272-60784594(probes 414506:414509)	chr17:60762963-60785354(probes 414501:414512)	0.086876	0.086876	22	PPM1D, BRIP1 (Put. Driver; n = 22)	All samples
Amplification Peak 9	Xq12	chrX:66127411-66139382(probes 476006:476021)	chrX:58317915-69407687(probes 473305:478600)	1.7093e-125	1.7093e-125	0		All samples
Deletion Peak 3	2p21	chr2:43451321-43466660(probes 45352:45353)	chr2:42106574-44500848(probes 45108:45539)	3.5182e-05	5.0186e-05	2	ZFP36L2 (Put. Driver; n = 2)	All samples
Deletion Peak 4	2q21.3	chr2:136277990-136496852(probes 59452:59495)	chr2:119306753-153241192(probes 57024:62266)	3.4451e-10	4.2717e-10	39	POTEE, NCKAP5, CXCR4, THSD7B, LRP1B (Put. Driver; n = 39)	All samples
Deletion Peak 6	4q34.3	chr4:181976598-182096380(probes 141594:141608)	chr4:174966589-183484651(probes 140261:141905)	0.0022802	0.0022802	62	LINC00290, IRF2, CASP3, FAT1, FRG1 (Put. Driver; n = 62)	All samples
Deletion Peak 7	5q12.1	chr5:58263351-59796855(probes 152107:152552)	chr5:53822417-80714787(probes 151336:155610)	8.9142e-12	7.6506e-08	2	PDE4D (Put. Driver; n = 2)	All samples
Deletion Peak 8	5q21.1	chr5:98175393-98278198(probes 158489:158533)	chr5:83455679-126268410(probes 156044:163194)	1.345e-11	7.4068e-07	2	CHD1 (Put. Driver; n = 2)	All samples
Deletion Peak 9	6p24.3	chr6:7317989-7407721(probes 172384:172402)	chr6:1-12530066(probes 171311:173255)	1.2707e-12	1.2612e-12	11	RREB1 (Put. Driver; n = 11)	All samples
Deletion Peak 10	6q15	chr6:88098001-88122151(probes 185519:185520)	chr6:67826566-126673912(probes 182240:191628)	1.445e-22	1.445e-22	27	ZNF292, RARS2 (Put. Driver; n = 27)	All samples
Deletion Peak 11	7q36.1	chr7:151824317-152134348(probes 222740:222839)	chr7:152001700-152001871(probes 222790:222791)	0.039645	0.039342	2	KMT2C (Put. Driver; n = 2)	All samples
Deletion Peak 13	9p23	chr9:8300631-10617810(probes 252355:252995)	chr9:8144001-9668569(probes 252330:252765)	2.1108e-05	2.1185e-05	2	PTPRD (Put. Driver; n = 2)	All samples
Deletion Peak 17	12p13.1	chr12:12796022-12850094(probes 320523:320534)	chr12:8777001-18115784(probes 319834:321462)	3.0583e-19	3.0712e-19	5	DUSP16, CDKN1B (Put. Driver; n = 5)	All samples
Deletion Peak 20	14q24.1	chr14:68283030-69072399(probes 368613:368758)	chr14:68105905-70006150(probes 368562:368950)	7.4886e-05	7.4055e-05	5	RAD51B, ZFP36L1 (Put. Driver; n = 5)	All samples
Deletion Peak 21	15q15.1	chr15:41971610-41986964(probes 380294:380295)	chr15:41820172-42148675(probes 380265:380323)	0.05649	0.056385	188	HERC2, NUTM1, BUB1B, PHGR1, KNSTRN, KNL1, INO80, TYRO3, MGA, TP53BP1, B2M, USP8 (Put. Driver; n = 188)	All samples
Deletion Peak 22	16q22.3	chr16:72807872-73089845(probes 400852:400929)	chr16:49407213-90354753(probes 397010:403343)	1.7726e-32	8.4836e-18	2	ZFHX3 (Put. Driver; n = 2)	All samples
Deletion Peak 23	16q24.1	chr16:85940984-85968238(probes 402698:402699)	chr16:49407213-90354753(probes 397010:403343)	8.988e-36	4.2448e-12	77	KLHL36, IRF8, ZFPM1, ZC3H18, CBFA2T3, ANKRD11, FANCA (Put. Driver; n = 77)	All samples
Deletion Peak 26	18q23	chr18:76728622-76778541(probes 429924:429927)	chr18:40211588-78077248(probes 424374:430134)	2.4748e-07	2.4748e-07	38	ADNP2 (Put. Driver; n = 38)	All samples
Deletion Peak 27	19p13.3	chr19:1939989-1984340(probes 430527:430534)	chr19:1-7284578(probes 430135:431530)	4.6584e-07	4.6584e-07	20	TCF3, DOT1L (Put. Driver; n = 20)	All samples
Deletion Peak 28	19q13.2	chr19:42725852-42819751(probes 437214:437236)	chr19:42702215-43462637(probes 437209:437342)	0.016616	0.016314	21	POU2F2, ERF, CIC (Put. Driver; n = 21)	All samples
Deletion Peak 29	20p12.1	chr20:13958858-16034068(probes 442067:442742)	chr20:14934842-15122475(probes 442363:442482)	0.00014527	0.00014677	2	MACROD2 (Put. Driver; n = 2)	All samples
Deletion Peak 30	21q22.3	chr21:42836282-42881368(probes 455998:456387)	chr21:39869540-42877553(probes 455294:456366)	9.7627e-25	9.7826e-25	2	TMPRSS2 (Put. Driver; n = 2)	All samples
Deletion Peak 31	22q13.31	chr22:46479284-46515000(probes 463824:463857)	chr22:46262737-46573169(probes 463762:463870)	0.0012254	0.0012597	0		All samples
Deletion Peak 1	1p13.3	chr1:108755002-109025338(probes 12525:12552)	chr1:108755001-109025338(probes 12524:12552)	0.072533	0.071907	1035	SKI, TNFRSF14, PRDM16, RPL22, CAMTA1, ERRFI1, CASZ1, MTOR, PRDM2, CASP9, SPEN, EPHA2, SDHB, ARHGEF10L, PAX7, HSPG2, ID3, MDS2, UBXN11, ARID1A, LCK, SFPQ, THRAP3, CSF3R, ZC3H12A, RRAGC, MACF1, MYCL, MPL, MUTYH, TAL1, STIL, CDKN2C, EPS15, JUN, JAK1, NEGR1, FUBP1, BCL10, ODF2L, RPL5, VCAM1, RBM15, TRIM33, NRAS, CSDE1, ATP1A1, CD58 (Put. Driver; n = 1035)	Good responders
Amplification Peak 1	1q21.3	chr1:150448631-150464030(probes 16986:16988)	chr1:149999504-151066133(probes 16925:17071)	0.035936	0.035936	21	MCL1, ARNT (Put. Driver; n = 21)	Good responders
Deletion Peak 9	8p21.3	chr8:22915666-23553337(probes 169394:169460)	chr8:1-42879772(probes 166738:172211)	2.1238e-25	2.1238e-25	61	EGR3, TNFRSF10B, TNFRSF10C, PPP2R2A (Put. Driver; n = 61)	Good responders
Amplification Peak 2	8q24.21	chr8:128063820-128142150(probes 183030:183045)	chr8:119622475-132544011(probes 181949:183665)	1.9345e-05	1.9345e-05	0		Good responders
Amplification Peak 3	10q22.3	chr10:78036757-78060918(probes 211540:211543)	chr10:76497440-78475365(probes 211348:211597)	0.039001	0.039001	44	KAT6B (Put. Driver; n = 44)	Good responders
Deletion Peak 10	10q23.31	chr10:89622342-89744772(probes 213231:213303)	chr10:86027395-102677387(probes 212649:214966)	1.9278e-32	4.1946e-32	3	PTEN (Put. Driver; n = 3)	Good responders
Deletion Peak 11	10q26.3	chr10:135030548-135396515(probes 219247:219296)	chr10:130860311-135534747(probes 218638:219311)	0.0014696	0.090565	44	MGMT, GLRX3 (Put. Driver; n = 44)	Good responders
Amplification Peak 4	Xq11.1	chrX:60132012-61941614(probes 352028:352211)	chrX:58317915-69186932(probes 351845:353898)	1.3478e-06	0.081342	6	AMER1 (Put. Driver; n = 6)	Good responders
Amplification Peak 5	Xq12	chrX:66125772-66126323(probes 353070:353071)	chrX:58317915-69186932(probes 351845:353898)	1.3067e-48	1.9288e-48	0		Good responders
Deletion Peak 2	2p21	chr2:43244202-43472034(probes 33772:33794)	chr2:42929759-43871078(probes 33721:33845)	0.014465	0.014465	7	ZFP36L2 (Put. Driver; n = 7)	Good responders
Deletion Peak 3	2q21.3	chr2:136558665-136598220(probes 44733:44735)	chr2:125526838-152170732(probes 43445:46651)	5.8497e-06	5.8497e-06	64	ERCC3, HS6ST1, POTEE, NCKAP5, CXCR4, THSD7B, LRP1B (Put. Driver; n = 64)	Good responders
Deletion Peak 4	3p13	chr3:71580687-71605593(probes 66151:66152)	chr3:71270109-71673309(probes 66093:66162)	0.032709	0.033771	12	FOXP1 (Put. Driver; n = 12)	Good responders
Deletion Peak 5	5q11.2	chr5:56107204-56207674(probes 112598:112614)	chr5:54204429-77727385(probes 112322:115118)	0.00032244	0.018183	122	IL6ST, MAP3K1, PDE4D, PIK3R1, RAD17, BDP1, HMGCR (Put. Driver; n = 122)	Good responders
Deletion Peak 6	5q21.1	chr5:98175393-98278198(probes 117650:117676)	chr5:83848730-115149468(probes 115885:119781)	2.6245e-07	5.0211e-06	2	CHD1 (Put. Driver; n = 2)	Good responders
Deletion Peak 7	6p24.3	chr6:7103524-7257315(probes 128062:128087)	chr6:3262836-8002359(probes 127598:128186)	0.001439	0.001439	9	RREB1 (Put. Driver; n = 9)	Good responders
Deletion Peak 8	6q14.3	chr6:87782440-87820504(probes 137895:137897)	chr6:71864246-125498192(probes 135939:142383)	8.2232e-14	8.2232e-14	21	ZNF292, RARS2 (Put. Driver; n = 21)	Good responders
Deletion Peak 12	11q23.2	chr11:113833915-113873369(probes 232675:232677)	chr11:110592554-117612138(probes 232263:233095)	5.1526e-05	5.1263e-05	14	USP28, ZBTB16 (Put. Driver; n = 14)	Good responders
Deletion Peak 13	12p13.1	chr12:12755931-12880398(probes 236476:236493)	chr12:10850009-14975146(probes 236241:236747)	6.1787e-07	6.2325e-07	7	DUSP16, CDKN1B (Put. Driver; n = 7)	Good responders
Deletion Peak 14	13q14.11	chr13:43448322-43582028(probes 255202:255215)	chr13:32453436-92061800(probes 253912:261659)	6.0797e-08	0.052977	176	BRCA2, PDS5B, NBEA, SOHLH2, LHFPL6, FOXO1, ERICH6B, ZC3H13, LCP1, RB1, CYSLTR2, PCDH17, PCDH9, DACH1, DIS3, KLF5, GPC5, SOX21 (Put. Driver; n = 176)	Good responders
Deletion Peak 15	13q22.1	chr13:73612988-73661632(probes 259405:259408)	chr13:32453436-92061800(probes 253912:261659)	2.6148e-10	4.3639e-06	7	DACH1, DIS3, KLF5 (Put. Driver; n = 7)	Good responders
Deletion Peak 16	16q12.2	chr16:54937101-54986238(probes 295589:295592)	chr16:49212881-90354753(probes 294774:299708)	4.4129e-09	0.011012	82	BRD7, CYLD, CHD9, LPCAT2, NUP93, HERPUD1, NLRC5 (Put. Driver; n = 82)	Good responders
Deletion Peak 17	16q23.2	chr16:81028643-81222465(probes 298669:298691)	chr16:49212881-90354753(probes 294774:299708)	6.1942e-18	1.7046e-13	132	ZFHX3, RFWD3, WWOX, MAF, KLHL36, IRF8, ZFPM1, ZC3H18, CBFA2T3, ANKRD11, FANCA (Put. Driver; n = 132)	Good responders
Deletion Peak 18	17p13.1	chr17:7519190-7569886(probes 300671:300678)	chr17:1-15383966(probes 299709:301693)	5.4609e-11	5.4609e-11	12	TP53, EFNB3 (Put. Driver; n = 12)	Good responders
Deletion Peak 19	18q23	chr18:77146956-77244572(probes 318595:318603)	chr18:70633087-78077248(probes 317837:318696)	0.0064269	0.0063771	49	ADNP2 (Put. Driver; n = 49)	Good responders
Deletion Peak 20	19p13.3	chr19:1971006-2110558(probes 318956:318968)	chr19:1347095-3075712(probes 318873:319100)	0.0021432	0.0020776	8	DOT1L (Put. Driver; n = 8)	Good responders
Deletion Peak 21	20p12.1	chr20:13957516-16036030(probes 327406:327784)	chr20:15006501-15022232(probes 327596:327597)	0.013643	0.013673	3	MACROD2 (Put. Driver; n = 3)	Good responders
Deletion Peak 22	21q22.3	chr21:42836201-42881368(probes 338015:338220)	chr21:39867638-42877888(probes 337559:338209)	4.4263e-16	4.4263e-16	2	TMPRSS2 (Put. Driver; n = 2)	Good responders
Deletion Peak 1	1p36.22	chr1:10519593-10705302(probes 1366:1395)	chr1:4531306-16262713(probes 588:2058)	5.4282e-05	5.4282e-05	7	CASZ1 (Put. Driver; n = 7)	Bad responders
Amplification Peak 1	1q32.1	chr1:204719265-204742645(probes 26506:26509)	chr1:203120946-206238603(probes 26277:26763)	0.011321	0.011321	26	MDM4, ELK4 (Put. Driver; n = 26)	Bad responders
Deletion Peak 4	3p13	chr3:72413107-72510788(probes 73378:73390)	chr3:72467997-72483145(probes 73385:73386)	0.053643	0.053629	7	FOXP1 (Put. Driver; n = 7)	Bad responders
Amplification Peak 2	3q21.3	chr3:128135235-128224865(probes 80976:80985)	chr3:126620210-138873854(probes 80754:82576)	0.0035345	0.0035345	3	GATA2 (Put. Driver; n = 3)	Bad responders
Amplification Peak 3	4q13.3	chr4:73941695-73945068(probes 100161:100162)	chr4:73510211-74120538(probes 100105:100183)	0.049088	0.049088	2		Bad responders
Deletion Peak 5	4q35.1	chr4:185249321-185287309(probes 114820:114822)	chr4:183851100-187149049(probes 114623:115051)	0.018595	0.018438	73	TLL1, LINC00290, IRF2, CASP3, FAT1, FRG1 (Put. Driver; n = 73)	Bad responders
Deletion Peak 11	8p23.3	chr8:1434453-1673866(probes 182714:182741)	chr8:1-41736570(probes 182559:187855)	9.618e-11	0.018137	63	DLGAP2, ARHGEF10, CSMD1 (Put. Driver; n = 63)	Bad responders
Deletion Peak 12	8p21.3	chr8:22087984-23172162(probes 185217:185334)	chr8:1-41736570(probes 182559:187855)	1.5687e-15	8.5929e-12	80	EGR3, TNFRSF10B, TNFRSF10C, PPP2R2A (Put. Driver; n = 80)	Bad responders
Amplification Peak 4	8q21.13	chr8:82338352-82362936(probes 193993:193998)	chr8:78591286-83329525(probes 193427:194141)	8.6306e-05	0.056323	7		Bad responders
Amplification Peak 5	8q24.21	chr8:128105065-128110254(probes 201388:201389)	chr8:84145503-146364022(probes 194282:204224)	8.8199e-07	0.00049461	0		Bad responders
Amplification Peak 6	10q22.2	chr10:77157413-77171101(probes 232164:232170)	chr10:73730542-83007486(probes 231651:233030)	0.0017001	0.0017001	4		Bad responders
Deletion Peak 14	10q23.31	chr10:89621283-89729193(probes 234167:234227)	chr10:84247423-94230269(probes 233278:234973)	2.217e-25	7.275e-25	3	PTEN (Put. Driver; n = 3)	Bad responders
Deletion Peak 15	10q26.3	chr10:135192497-135245523(probes 240253:240259)	chr10:98388069-135534747(probes 235521:240291)	0.00037477	0.031753	148	CFAP58, SMC3, VTI1A, TCF7L2, SHTN1, FGFR2, MGMT, GLRX3 (Put. Driver; n = 148)	Bad responders
Deletion Peak 16	11p15.4	chr11:4196710-5422685(probes 240876:241053)	chr11:4128549-5471363(probes 240862:241059)	0.093153	0.095738	325	LINC01001, RIC8A, HRAS, PHRF1, MUC6, CARS, NUP98, HBD, LMO1, RRAS2, CYP2R1, MYOD1, FANCF, LUZP2 (Put. Driver; n = 325)	Bad responders
Amplification Peak 7	11q13.3	chr11:69243812-69244942(probes 250273:250274)	chr11:68170905-70569818(probes 250072:250533)	0.0013142	0.0013142	3	CCND1 (Put. Driver; n = 3)	Bad responders
Deletion Peak 17	11q23.3	chr11:115610924-115632837(probes 256957:256962)	chr11:114642667-115786228(probes 256830:256990)	0.046648	0.046648	246	PGR, BIRC3, ATM, DDX10, POU2AF1, SDHD, USP28, ZBTB16, PAFAH1B2, TMPRSS13, KMT2A, DDX6, BCL9L, FOXR1, CBL, ARHGEF12 (Put. Driver; n = 246)	Bad responders
Deletion Peak 24	17p13.1	chr17:7555482-7607750(probes 331190:331227)	chr17:1-16243106(probes 330001:332431)	3.5447e-14	3.5447e-14	3	TP53 (Put. Driver; n = 3)	Bad responders
Amplification Peak 8	17q23.2	chr17:60273264-60274181(probes 338756:338757)	chr17:59664046-60953500(probes 338655:338892)	0.046942	0.046942	10	BRIP1 (Put. Driver; n = 10)	Bad responders
Amplification Peak 9	Xq12	chrX:66923844-66924966(probes 389700:389701)	chrX:60132012-69198800(probes 387811:390560)	1.4152e-58	1.4152e-58	1	AR (Put. Driver; n = 1)	Bad responders
Deletion Peak 2	2p21	chr2:43447150-43469976(probes 37882:37887)	chr2:41632672-43742354(probes 37646:37927)	0.004288	0.0041114	2	ZFP36L2 (Put. Driver; n = 2)	Bad responders
Deletion Peak 3	2q21.3	chr2:136277990-136496852(probes 49491:49531)	chr2:124094775-141087578(probes 48029:50113)	0.00053322	0.00054503	74	ERCC3, HS6ST1, POTEE, NCKAP5, CXCR4, THSD7B, LRP1B, ZEB2, ACVR2A (Put. Driver; n = 74)	Bad responders
Deletion Peak 6	5q12.1	chr5:58263351-59801216(probes 123015:123312)	chr5:58678777-59430026(probes 123107:123231)	0.0012627	0.043391	2	PDE4D (Put. Driver; n = 2)	Bad responders
Deletion Peak 7	5q13.1	chr5:67571103-67599293(probes 124305:124310)	chr5:65499878-71366410(probes 124018:124750)	0.0011286	0.29317	42	PIK3R1, RAD17, BDP1 (Put. Driver; n = 42)	Bad responders
Deletion Peak 8	5q21.3	chr5:108669888-108756917(probes 129784:129797)	chr5:106822893-109016364(probes 129474:129831)	0.0027921	0.016549	18	CHD1, FBXL17, PJA2, TMEM232 (Put. Driver; n = 18)	Bad responders
Deletion Peak 9	6p24.3	chr6:7377400-8010386(probes 139788:139862)	chr6:4917819-11163659(probes 139484:140309)	9.2033e-06	9.2033e-06	12	RREB1 (Put. Driver; n = 12)	Bad responders
Deletion Peak 10	6q14.3	chr6:86316813-86397905(probes 150339:150351)	chr6:80030322-121310705(probes 149503:154860)	1.345e-05	1.345e-05	75	ZNF292, RARS2, MDN1, EPHA7, CCNC, PRDM1, QRSL1 (Put. Driver; n = 75)	Bad responders
Deletion Peak 13	9p23	chr9:8295730-10617810(probes 205235:205643)	chr9:1-11033519(probes 204225:205702)	2.3207e-06	2.4384e-06	2	PTPRD (Put. Driver; n = 2)	Bad responders
Deletion Peak 18	12p13.1	chr12:12857363-12885959(probes 261353:261356)	chr12:8152848-14998051(probes 260676:261664)	8.0921e-11	7.6267e-11	5	DUSP16, CDKN1B (Put. Driver; n = 5)	Bad responders
Deletion Peak 19	13q14.2	chr13:48974618-49012376(probes 283519:283521)	chr13:32075996-76999204(probes 281264:287262)	1.9938e-13	1.9995e-13	26	RB1, CYSLTR2 (Put. Driver; n = 26)	Bad responders
Deletion Peak 20	14q24.1	chr14:68283030-69078186(probes 300923:301035)	chr14:68409523-69068282(probes 300940:301034)	0.022965	0.023625	6	RAD51B, ZFP36L1 (Put. Driver; n = 6)	Bad responders
Deletion Peak 21	15q24.2	chr15:76548695-76644806(probes 315513:315522)	chr15:76501103-77160502(probes 315505:315582)	0.058746	0.059829	206	PML, SIN3A, NTRK3, POLG, IDH2, CRTC3, BLM, FES, FAM174B, CHD2, IGF1R (Put. Driver; n = 206)	Bad responders
Deletion Peak 22	16q22.3	chr16:72800174-73105167(probes 327871:327927)	chr16:69227120-90354753(probes 327372:330000)	4.5994e-08	0.00014129	2	ZFHX3 (Put. Driver; n = 2)	Bad responders
Deletion Peak 23	16q24.1	chr16:85922813-85968238(probes 329443:329446)	chr16:69227120-90354753(probes 327372:330000)	5.1112e-11	1.584e-06	60	IRF8, ZFPM1, ZC3H18, CBFA2T3, ANKRD11, FANCA (Put. Driver; n = 60)	Bad responders
Deletion Peak 25	18q12.3	chr18:41889026-42128604(probes 347248:347278)	chr18:40211588-78077248(probes 347064:351806)	0.0024354	0.034333	71	SETBP1, SMAD2, SMAD4, DCC, TCF4, MALT1 (Put. Driver; n = 71)	Bad responders
Deletion Peak 26	18q23	chr18:76728622-77157758(probes 351629:351687)	chr18:40211588-78077248(probes 347064:351806)	0.00043015	0.0057368	54	TNFRSF11A, BCL2, KDSR, ADNP2 (Put. Driver; n = 54)	Bad responders
Deletion Peak 27	19p13.3	chr19:1743131-1825844(probes 352061:352069)	chr19:1-4059295(probes 351807:352398)	0.00018301	0.00017803	8	TCF3 (Put. Driver; n = 8)	Bad responders
Deletion Peak 28	20p12.1	chr20:13966457-16046133(probes 361661:362058)	chr20:14934842-15110673(probes 361838:361887)	0.0011128	0.001123	3	MACROD2 (Put. Driver; n = 3)	Bad responders
Deletion Peak 29	21q22.3	chr21:42836282-42897966(probes 373386:373519)	chr21:39887060-42875934(probes 372940:373506)	1.1689e-09	1.1688e-09	2	TMPRSS2 (Put. Driver; n = 2)	Bad responders
Deletion Peak 30	22q13.31	chr22:46502163-46515000(probes 379849:379850)	chr22:46489205-46544984(probes 379834:379853)	0.041371	0.041371	10		Bad responders

## Sheet: Mutational signatures
sampleId	SBS1	SBS10a	SBS10b	SBS10c	SBS10d	SBS11	SBS12	SBS13	SBS14	SBS15	SBS16	SBS17a	SBS17b	SBS18	SBS19	SBS2	SBS20	SBS21	SBS22	SBS23	SBS24	SBS25	SBS26	SBS28	SBS29	SBS3	SBS30	SBS31	SBS32	SBS33	SBS34	SBS35	SBS36	SBS37	SBS38	SBS39	SBS4	SBS40	SBS41	SBS42	SBS44	SBS5	SBS6	SBS7a	SBS7b	SBS7c	SBS7d	SBS8	SBS84
HMF001216A	16.4158	0	0	0	0	0	0	0	0	0	0	0	0	0	0	0	0	0	0	0	0	0	0	0	0	0	0	0	0	0	6.28952	0	0	0	0	0	0	48.5677	0	0	0	21.7876	0	0	0	0	0	0	0
HMF000335A	6.92406	0	0	0	0	0	0	0	0	0	0	0	0	0	0	0	0	0	0	0	0	0	0	0	0	0	0	0	0	0	0	0	0	0	0	0	0	74.6777	0	0	0	0	9.21294	0	0	0	0	0	0
HMF002317A	14.5966	0	0	0	0	0	0	0	0	0	0	0	0	0	0	0	0	0	0	0	0	0	0	0	0	0	0	0	0	0	0	0	0	0	0	0	0	69.6551	0	0	0	15.7483	0	0	0	0	0	0	0
HMF000812A	16.191	0	0	0	0	0	0	0	0	0	0	0	0	0	0	0	0	0	0	0	0	0	0	0	0	0	0	0	0	0	0	0	0	0	0	0	0	66.8619	0	0	0	0	0	0	0	0	0	16.9471	0
HMF001631A	5.29796	0	0	0	0	0	0	0	0	0	0	0	0	0	0	0	0	0	0	0	0	8.2505	0	0	0	0	0	0	0	0	0	0	0	0	0	16.6203	0	49.566	0	0	0	0	0	0	0	0	0	10.709	0
HMF000332A	0	0	0	0	0	0	0	0	0	0	0	0	0	0	0	0	0	0	0	0	0	0	0	0	0	0	0	0	0	0	0	0	0	0	0	21.6294	0	60.2776	0	0	0	0	7.41273	0	0	0	0	0	0
HMF001024A	14.784	0	0	0	0	0	0	0	0	0	0	0	0	0	0	0	0	0	0	0	0	0	0	0	0	0	0	0	0	0	0	0	0	0	0	0	0	85.216	0	0	0	0	0	0	0	0	0	0	0
HMF001885A	0	0	0	0	0	0	0	0	0	0	0	0	0	0	0	0	0	0	0	0	0	13.5627	0	0	0	0	0	0	0	0	0	0	0	0	0	0	0	56.4227	0	0	0	0	6.0655	0	0	0	0	23.9491	0
HMF001250A	11.0779	0	0	0	0	0	0	0	0	0	0	0	0	16.6294	0	0	0	0	0	0	0	17.2105	0	0	0	0	0	0	0	0	0	0	0	0	0	0	0	55.0822	0	0	0	0	0	0	0	0	0	0	0
HMF000609A	11.7408	0	0	0	0	0	0	0	0	0	0	0	0	0	0	0	0	0	0	0	0	0	0	0	0	0	0	0	0	14.9164	0	0	0	0	0	0	0	30.3917	0	0	0	27.9888	0	0	0	0	0	14.9623	0
HMF003638A	16.7185	0	0	0	0	0	0	0	0	0	0	0	0	0	0	0	0	0	0	0	0	0	0	0	0	0	0	0	0	0	0	0	0	0	0	0	0	83.2815	0	0	0	0	0	0	0	0	0	0	0
HMF000445A	0	0	0	0	0	0	0	0	0	0	0	0	0	0	0	0	0	12.3887	0	0	0	0	17.7486	0	0	0	0	0	0	0	0	0	0	0	0	0	0	0	0	0	16.8589	0	36.4525	0	0	0	0	0	0
HMF001410A	18.734	0	0	0	0	0	0	0	0	0	0	0	0	0	0	0	0	0	0	0	0	0	0	0	0	0	0	0	0	0	0	0	0	0	0	0	0	81.266	0	0	0	0	0	0	0	0	0	0	0
HMF000983A	16.21	0	0	0	0	0	0	0	0	0	0	0	0	0	0	0	0	0	0	0	0	0	0	0	0	0	0	0	0	0	0	0	0	0	0	0	0	83.79	0	0	0	0	0	0	0	0	0	0	0
HMF003798A	5.27817	0	0	0	0	0	0	0	0	0	0	0	0	0	0	0	0	0	0	0	0	9.52466	0	0	0	0	0	0	0	0	0	0	0	0	0	18.658	0	46.5055	0	0	6.07186	0	0	0	0	0	0	13.9618	0
HMF001697A	11.1258	0	0	0	0	0	0	0	0	0	0	0	0	0	0	0	0	0	0	0	0	0	0	0	0	0	0	0	0	0	0	0	0	0	0	0	0	73.4485	0	0	0	0	0	0	0	0	0	15.4257	0
HMF001925B	9.59826	0	0	0	0	0	0	0	0	0	0	0	0	0	0	0	0	0	0	0	0	16.6646	0	0	0	0	0	0	0	0	0	0	0	0	0	10.8613	0	62.8758	0	0	0	0	0	0	0	0	0	0	0
HMF001494A	0	0	0	0	0	0	0	0	0	0	0	0	0	0	0	0	0	0	0	0	0	0	0	0	0	0	0	0	0	0	0	0	0	0	0	0	0	87.748	0	0	0	0	12.252	0	0	0	0	0	0
HMF001039A	20.5786	0	0	0	0	0	0	0	0	0	0	0	0	0	0	0	0	0	0	0	0	0	0	0	0	0	0	0	0	0	0	0	0	0	0	0	0	79.4214	0	0	0	0	0	0	0	0	0	0	0
HMF002337A	18.1343	0	0	0	0	0	0	0	0	0	0	0	0	0	0	0	0	0	0	0	0	0	0	0	0	0	0	0	0	0	0	0	0	0	0	0	0	81.8657	0	0	0	0	0	0	0	0	0	0	0
HMF001295A	4.4766	0	0	0	0	0	0	0	0	0	0	0	0	0	0	0	0	0	0	0	0	9.54006	0	0	0	16.1058	0	0	0	0	0	0	0	0	0	0	0	51.2382	0	0	6.01387	0	0	0	0	0	0	12.6254	0
HMF000879A	14.8034	0	0	0	0	0	0	0	0	0	0	0	0	0	0	0	0	0	0	0	0	16.1834	0	0	0	0	0	0	0	0	0	0	0	0	0	0	0	69.0133	0	0	0	0	0	0	0	0	0	0	0
HMF001398A	16.6372	0	0	0	0	0	0	0	0	0	0	0	0	0	0	0	0	0	0	0	0	0	0	0	0	0	0	0	0	0	0	0	0	0	0	0	0	64.7032	0	0	0	0	0	0	0	0	0	18.6596	0
HMF001456A	16.403	0	0	0	0	0	0	0	0	0	0	0	0	0	0	0	0	0	0	0	0	0	0	0	0	0	0	0	0	0	0	0	0	0	0	0	0	83.597	0	0	0	0	0	0	0	0	0	0	0
HMF002964A	19.5847	0	0	0	0	0	0	0	0	0	0	0	0	0	0	0	0	0	0	0	0	0	0	0	0	0	0	0	0	0	0	0	0	0	0	0	0	80.4153	0	0	0	0	0	0	0	0	0	0	0
HMF001037A	21.724	0	0	0	0	0	0	0	0	0	0	0	0	0	0	0	0	0	0	0	0	0	0	0	0	0	0	0	0	0	0	0	0	0	0	0	0	78.276	0	0	0	0	0	0	0	0	0	0	0
HMF000574A	6.88956	0	0	0	0	0	0	0	0	0	0	0	0	0	0	0	0	0	0	0	0	0	0	0	0	0	0	0	0	0	0	0	0	0	0	0	0	76.3569	0	0	0	0	8.16437	0	0	0	0	0	0
HMF002187A	0	0	0	0	0	0	0	0	0	0	0	0	0	0	0	0	0	0	0	0	0	21.1385	0	0	0	0	0	0	0	0	0	0	0	0	0	0	0	67.1005	0	0	0	0	11.761	0	0	0	0	0	0
HMF000384A	0	0	0	0	0	0	0	4.11247	0	5.37944	0	0	0	0	0	0	0	0	0	0	0	12.0861	0	0	0	0	0	0	0	0	0	0	0	0	0	9.22173	0	31.8573	0	0	0	17.8927	0	0	0	0	0	9.31219	0
HMF003959A	10.8446	0	0	0	0	0	0	0	0	0	0	0	0	0	0	0	0	0	0	0	0	0	0	0	0	0	0	0	0	0	0	0	0	0	0	0	0	78.6108	0	0	0	0	10.5446	0	0	0	0	0	0
HMF001495A	18.8067	0	0	0	0	0	0	0	0	0	0	0	0	0	0	0	0	0	0	0	0	0	0	0	0	0	0	0	0	0	0	0	0	0	0	0	0	81.1933	0	0	0	0	0	0	0	0	0	0	0
HMF003192A	20.2227	0	0	0	0	0	0	0	0	0	0	0	0	0	0	0	0	0	0	0	0	0	0	0	0	0	0	0	0	0	0	0	0	0	0	0	0	79.7773	0	0	0	0	0	0	0	0	0	0	0
HMF001113A	15.6552	0	0	0	0	0	0	0	0	8.98254	0	0	0	0	0	0	0	0	0	0	0	0	0	0	0	0	0	0	0	0	0	0	0	0	0	0	0	62.7481	0	0	0	0	0	0	0	0	0	0	0
HMF003830A	18.3628	0	0	0	0	0	0	0	0	8.36274	0	0	0	0	0	0	0	0	0	0	0	0	0	0	0	0	0	0	0	0	0	0	0	0	0	0	0	73.2745	0	0	0	0	0	0	0	0	0	0	0
HMF002297A	26.0237	0	0	0	0	0	0	0	0	0	0	0	0	0	0	0	0	0	0	0	0	0	0	0	0	0	0	0	0	0	0	0	0	0	0	0	0	73.9763	0	0	0	0	0	0	0	0	0	0	0
HMF000679A	18.2567	0	0	0	0	0	0	0	0	0	0	0	0	0	0	0	0	0	0	0	0	0	0	0	0	0	0	0	0	0	0	0	0	0	0	0	0	81.7433	0	0	0	0	0	0	0	0	0	0	0
HMF002427A	14.9043	0	0	0	0	0	0	0	0	0	0	0	0	0	0	0	0	0	0	0	0	0	0	0	0	0	0	0	0	0	0	0	0	0	0	0	0	85.0957	0	0	0	0	0	0	0	0	0	0	0
HMF000847A	23.0368	0	0	0	0	0	0	0	0	0	0	0	0	16.5806	0	0	0	0	0	0	0	0	0	0	0	0	0	0	0	0	0	0	0	0	0	0	0	31.6364	0	0	0	28.7463	0	0	0	0	0	0	0
HMF001543A	20.2694	0	0	0	0	0	0	0	0	0	0	0	0	0	0	0	0	0	0	0	0	0	0	0	0	0	0	0	0	0	0	0	0	0	0	0	0	79.7306	0	0	0	0	0	0	0	0	0	0	0
HMF000050A	23.4791	0	0	0	0	0	0	0	0	0	0	0	0	0	0	0	0	0	0	0	0	0	0	0	0	0	0	0	0	0	0	0	0	0	0	0	0	76.5209	0	0	0	0	0	0	0	0	0	0	0
HMF001189A	16.08	0	0	0	0	0	0	0	0	0	0	0	0	0	0	0	0	0	0	0	0	0	0	0	0	0	0	0	0	0	0	0	0	0	0	0	0	62.4258	0	0	0	21.4942	0	0	0	0	0	0	0
HMF001129A	22.8464	0	0	0	0	0	0	0	0	0	0	0	0	16.0791	0	0	0	0	0	0	0	0	0	0	0	0	0	0	0	0	0	0	0	0	0	0	0	40.1722	0	0	0	20.9023	0	0	0	0	0	0	0
HMF001682B	15.9785	0	0	0	0	0	0	0	0	0	0	0	0	19.5947	0	0	0	0	0	0	0	0	0	0	0	0	0	0	0	0	0	0	0	0	0	0	0	64.4269	0	0	0	0	0	0	0	0	0	0	0
HMF002663A	6.80045	0	0	0	0	0	0	0	0	0	0	0	0	0	0	0	0	0	0	0	0	9.72192	0	0	0	11.2529	0	0	0	0	0	0	0	0	0	12.1162	0	52.2024	0	0	0	0	0	0	0	0	0	7.90607	0
HMF000599A	0	0	0	0	0	0	12.7562	0	0	0	0	0	0	0	0	0	0	0	0	0	0	0	0	0	0	0	0	0	0	0	0	0	0	0	0	0	0	69.8339	0	0	0	0	17.4099	0	0	0	0	0	0
HMF001866A	0	0	0	0	0	0	0	0	0	0	0	0	0	0	0	0	0	0	0	0	0	0	0	0	0	0	0	0	0	0	0	0	0	0	0	0	0	60.8431	0	0	0	0	9.63202	0	0	0	0	18.3525	0
HMF001412A	16.6331	0	0	0	0	0	0	0	0	0	0	0	0	0	0	0	0	0	0	0	0	0	0	0	0	30.9771	0	0	0	0	0	0	0	0	0	0	0	52.3898	0	0	0	0	0	0	0	0	0	0	0
HMF004001A	10.5808	0	0	0	0	0	0	0	0	0	0	0	0	0	0	0	0	0	0	0	0	0	0	0	0	0	0	0	0	0	0	0	0	0	0	0	0	70.2321	0	0	0	19.187	0	0	0	0	0	0	0
HMF004373A	16.8052	0	0	0	0	0	0	0	0	0	0	0	0	0	0	0	0	0	0	0	0	0	0	0	0	0	0	0	0	0	0	0	0	0	0	0	0	67.4698	0	0	0	0	0	0	0	0	0	15.725	0
HMF004047A	20.5613	0	0	0	0	0	0	0	0	0	0	0	0	0	0	0	0	0	0	0	0	0	0	0	0	0	0	0	0	0	0	0	0	0	0	0	0	79.4387	0	0	0	0	0	0	0	0	0	0	0
HMF004113A	15.5776	0	0	0	0	0	0	0	0	0	0	0	0	0	0	0	0	0	0	0	0	0	0	0	0	0	0	0	0	0	0	0	0	0	0	0	0	84.4224	0	0	0	0	0	0	0	0	0	0	0
HMF004221A	14.5179	0	0	0	0	0	0	0	0	0	0	0	0	0	0	0	0	0	0	0	0	0	0	0	0	0	0	0	0	0	0	0	0	0	0	0	0	74.2979	0	0	0	0	0	0	0	0	0	0	0
HMF003885A	11.1565	0	0	0	0	0	0	0	0	0	0	0	3.51662	0	0	0	0	0	0	0	0	0	6.12577	0	0	0	0	0	0	0	0	0	0	0	0	0	0	57.708	0	0	0	0	8.24716	0	0	0	0	8.66289	0
HMF004100A	10.8475	0	0	5.01615	0	0	4.26574	0	0	0	0	0	0	0	0	3.995	0	0	0	0	0	0	0	0	0	0	0	0	0	0	0	0	0	0	0	0	0	45.5512	0	0	0	0	10.5453	0	0	0	0	6.35725	0
HMF001344B	12.2664	0	0	0	0	0	0	0	0	10.2036	0	0	0	0	0	0	0	0	0	0	0	13.2004	0	0	0	0	0	0	0	0	0	0	0	0	0	0	0	64.3296	0	0	0	0	0	0	0	0	0	0	0
HMF004443A	19.3157	0	0	0	0	0	0	0	0	0	0	0	0	0	0	0	0	0	0	0	0	0	0	0	0	0	0	0	0	0	0	0	0	0	0	0	0	80.6843	0	0	0	0	0	0	0	0	0	0	0
HMF003816A	25.6693	0	0	0	0	0	0	0	0	0	0	0	0	0	0	0	0	0	0	0	0	0	0	0	0	0	0	0	0	0	0	0	0	0	0	0	0	74.3307	0	0	0	0	0	0	0	0	0	0	0
HMF004441A	5.12869	0	0	0	0	0	0	0	0	0	0	0	0	0	0	0	0	0	0	0	0	17.403	0	0	0	0	0	0	0	0	0	0	0	0	0	0	0	70.7124	0	0	0	0	0	0	0	0	0	0	0
HMF000755A	5.12521	0	0	0	0	0	0	0	0	0	0	0	0	0	0	0	0	0	0	0	0	0	0	0	0	0	0	0	0	0	0	0	0	0	0	8.86554	0	54.0397	0	0	6.72864	0	0	0	0	0	0	19.1823	0
HMF003969A	25.0988	0	0	0	0	0	0	0	0	0	0	0	0	0	0	0	0	0	0	0	0	0	0	0	0	0	0	0	0	0	0	0	0	0	0	0	0	47.7593	0	0	0	27.1419	0	0	0	0	0	0	0
HMF004355A	28.4323	0	0	0	0	0	0	0	0	0	0	0	0	0	0	0	0	0	0	0	0	0	0	0	0	0	0	0	0	0	0	0	0	0	0	0	0	71.5677	0	0	0	0	0	0	0	0	0	0	0
HMF003899A	0	0	0	0	0	0	10.3307	6.48762	0	0	0	0	0	0	0	4.37213	0	0	0	0	0	0	0	0	0	0	0	0	0	0	0	0	0	0	0	13.8094	0	27.313	0	0	0	0	11.2664	0	0	0	0	11.6574	0
HMF004160A	15.1698	0	0	0	0	0	0	0	0	4.90692	0	0	4.63363	17.9532	0	0	0	0	0	0	0	0	5.79298	0	0	0	0	0	0	0	0	0	0	0	0	0	0	38.9439	0	0	0	0	0	0	0	0	0	0	0
HMF000376B	13.0531	0	0	0	0	0	0	0	0	0	0	0	0	11.8678	0	0	0	0	0	0	0	0	0	0	0	0	0	0	0	0	0	0	0	0	0	0	0	64.3744	0	0	0	0	0	0	0	0	0	0	0
HMF001571A	12.1096	0	0	0	0	0	0	0	0	13.4966	0	0	0	0	0	0	0	0	0	0	0	0	0	0	0	0	0	0	0	0	0	0	0	0	0	0	0	63.3552	0	0	0	0	0	0	0	0	0	0	0
HMF001726A	11.99	0	0	0	0	0	0	0	0	8.62735	0	0	0	14.7448	0	0	0	0	0	0	0	0	0	0	0	0	0	0	0	0	0	0	0	0	0	0	0	55.575	0	0	0	0	0	0	0	0	0	0	0
HMF004216A	26.6258	0	0	0	0	0	0	0	0	0	0	0	0	0	0	0	0	0	0	0	0	0	0	0	0	0	0	0	0	0	0	0	0	0	0	0	0	73.3742	0	0	0	0	0	0	0	0	0	0	0
HMF002207A	14.3145	0	0	0	0	0	0	0	0	0	0	0	0	0	0	0	0	0	0	0	0	15.7055	0	0	0	0	0	0	0	0	0	0	0	0	0	0	0	69.98	0	0	0	0	0	0	0	0	0	0	0
HMF000222A	0	0	0	0	0	0	0	0	0	0	0	3.90885	5.56915	0	0	0	0	0	0	0	0	0	0	0	0	0	0	0	0	0	0	0	0	0	0	15.0505	0	34.453	0	0	0	0	0	0	0	0	0	8.03774	0
HMF001867A	13.9056	0	0	0	0	0	0	0	0	0	0	0	0	0	0	0	0	0	0	0	0	15.5838	0	0	0	0	0	0	0	0	0	0	0	0	0	0	0	70.5106	0	0	0	0	0	0	0	0	0	0	0
HMF002340A	28.7838	0	0	0	0	0	0	0	0	0	0	0	0	0	0	0	0	0	0	0	0	0	0	0	0	0	0	0	0	0	0	0	0	0	0	0	0	71.2162	0	0	0	0	0	0	0	0	0	0	0
HMF001378B	15.5584	0	0	0	0	0	0	0	0	0	0	0	0	11.5775	0	0	0	0	0	0	0	0	0	0	0	0	0	0	0	0	0	0	0	0	0	0	0	61.1419	0	0	0	0	0	0	0	0	0	0	0
HMF000790A	21.1333	0	0	0	0	0	0	0	0	0	0	0	0	0	0	0	0	0	0	0	0	0	0	0	0	0	0	0	0	0	0	0	0	0	0	0	0	78.8667	0	0	0	0	0	0	0	0	0	0	0
HMF001817A	15.4119	0	0	0	0	0	0	0	0	0	0	0	0	0	0	0	0	0	0	0	0	0	0	0	0	0	0	0	0	0	0	0	0	0	0	0	0	84.5881	0	0	0	0	0	0	0	0	0	0	0
HMF000162B	14.5914	0	0	0	0	0	0	0	0	0	0	0	0	0	0	0	0	0	0	0	0	0	0	0	0	0	0	0	0	0	0	0	0	0	0	0	0	59.0208	0	0	0	0	0	0	0	0	0	0	0
HMF001186A	0	0	0	0	0	0	0	0	0	0	0	0	0	0	0	0	0	21.8753	0	0	0	0	0	0	0	0	0	0	0	0	0	0	0	0	0	0	0	0	0	0	19.6621	0	23.7453	0	0	0	0	0	0
HMF003161A	24.731	0	0	0	0	0	0	0	0	0	0	0	0	0	0	0	0	0	0	0	0	0	0	0	0	0	0	0	0	0	0	0	0	0	0	0	0	75.269	0	0	0	0	0	0	0	0	0	0	0
HMF000377A	18.4911	0	0	0	0	0	0	0	0	0	0	0	0	0	0	0	0	0	0	0	0	0	0	0	0	0	0	0	0	0	0	0	0	0	0	0	0	81.5089	0	0	0	0	0	0	0	0	0	0	0
HMF001572A	18.5132	0	0	0	0	0	0	0	0	0	0	0	0	13.6476	0	0	0	0	0	0	0	0	0	0	0	0	0	0	0	0	0	0	0	0	0	0	0	67.8392	0	0	0	0	0	0	0	0	0	0	0
HMF002145A	19.6922	0	0	0	0	0	0	0	0	0	0	0	0	0	0	0	0	0	0	0	0	0	0	0	0	0	0	0	0	0	0	0	0	0	0	0	0	80.3078	0	0	0	0	0	0	0	0	0	0	0
HMF000501C	0	0	0	0	0	0	0	0	0	22.8999	0	0	0	0	0	0	0	0	0	0	0	0	26.6606	0	0	0	0	0	0	0	0	0	0	0	0	0	0	0	0	0	20.5115	0	29.9279	0	0	0	0	0	0
HMF002189A	18.6776	0	0	0	0	0	0	0	0	0	0	0	0	0	0	0	0	0	0	0	0	0	0	0	0	0	0	0	0	0	0	0	0	0	0	0	0	52.2013	0	0	0	29.1211	0	0	0	0	0	0	0
HMF003152A	11.1775	0	0	0	0	0	0	0	0	0	0	0	0	19.1111	0	0	0	0	0	0	0	12.6459	0	0	0	0	0	0	0	0	0	0	0	0	0	0	0	57.0655	0	0	0	0	0	0	0	0	0	0	0
HMF002564A	12.8939	0	0	0	0	0	0	0	0	0	0	0	0	11.4045	0	0	0	0	0	0	0	0	0	0	0	0	0	0	0	0	0	0	0	0	0	0	0	47.517	0	0	0	0	0	0	0	0	0	28.1846	0
HMF002279A	19.1905	0	0	0	0	0	0	0	0	0	0	0	0	0	0	0	0	0	0	0	0	0	0	0	0	0	0	0	0	0	0	0	0	0	0	0	0	80.8095	0	0	0	0	0	0	0	0	0	0	0
HMF003551A	11.3462	0	0	0	0	0	0	0	0	0	0	0	0	0	0	0	0	0	0	0	0	0	0	0	0	0	0	0	0	0	0	0	0	0	0	0	0	88.6538	0	0	0	0	0	0	0	0	0	0	0
HMF000652A	26.8798	0	0	0	0	0	0	0	0	0	0	0	0	0	0	0	0	0	0	0	0	0	0	0	0	0	0	0	0	0	0	0	0	0	0	0	0	73.1202	0	0	0	0	0	0	0	0	0	0	0
HMF001758A	0	0	0	0	0	0	0	0	0	0	0	0	7.34387	0	0	0	0	0	0	0	0	10.5452	0	0	0	0	0	0	0	0	0	0	0	12.4785	0	0	0	37.3564	8.15781	0	0	0	13.0371	0	0	0	0	11.0811	0
HMF000822A	17.9061	0	0	0	0	0	0	0	0	0	0	0	0	0	0	0	0	0	0	0	0	0	0	0	0	0	0	0	0	0	0	0	0	0	0	0	0	82.0939	0	0	0	0	0	0	0	0	0	0	0
HMF001058A	24.2998	0	0	0	0	0	0	0	0	0	0	0	0	0	0	0	0	0	0	0	0	0	0	0	0	0	0	0	0	0	0	0	0	0	0	0	0	75.7002	0	0	0	0	0	0	0	0	0	0	0
HMF002177A	25.2568	0	0	0	0	0	0	0	0	0	0	0	0	0	0	0	0	0	0	0	0	0	0	0	0	0	0	0	0	0	0	0	0	0	0	0	0	74.7432	0	0	0	0	0	0	0	0	0	0	0
HMF002674A	27.429	0	0	0	0	0	0	0	0	0	0	0	0	0	0	0	0	0	0	0	0	0	0	0	0	0	0	0	0	0	0	0	0	0	0	0	0	72.571	0	0	0	0	0	0	0	0	0	0	0
HMF002476A	15.2128	0	0	0	0	0	14.5919	0	0	0	0	0	0	0	0	0	0	0	0	0	0	0	0	0	0	0	0	0	0	0	0	0	0	0	0	0	0	70.1953	0	0	0	0	0	0	0	0	0	0	0
HMF002580A	22.9286	0	0	0	0	0	0	0	0	0	0	0	0	0	0	0	0	0	0	0	0	0	0	0	0	0	0	0	0	0	0	0	0	0	0	0	0	77.0714	0	0	0	0	0	0	0	0	0	0	0
HMF002925A	8.17074	0	0	0	0	0	0	0	0	0	0	0	0	14.4428	0	0	0	0	0	0	0	0	0	0	0	0	0	0	0	0	0	0	0	0	0	0	0	65.2867	0	0	0	0	0	0	0	0	0	0	0
HMF000429A	9.09414	0	0	0	0	0	0	0	0	0	0	0	0	0	0	0	0	0	0	0	0	12.3039	0	0	0	0	0	0	0	0	0	0	0	0	0	0	0	67.9078	0	0	0	0	0	0	0	0	0	10.6941	0
HMF002156A	18.4055	0	0	0	0	0	0	0	0	8.62669	0	0	0	0	0	0	0	0	0	0	0	0	0	0	0	0	0	0	0	0	0	0	0	0	0	0	0	61.5847	0	0	0	0	0	0	0	0	0	0	0
HMF001691A	17.713	0	0	0	0	0	0	0	0	0	0	0	0	0	0	0	0	0	0	0	0	0	0	0	0	0	0	0	0	0	0	0	0	0	0	0	0	82.287	0	0	0	0	0	0	0	0	0	0	0
HMF000918A	23.0217	0	0	0	0	0	0	0	0	0	0	0	0	0	0	0	0	0	0	0	0	0	0	0	0	0	0	0	0	0	0	0	0	0	0	0	0	45.8789	0	0	0	31.0994	0	0	0	0	0	0	0
HMF000017A	15.7123	0	0	0	0	0	0	0	0	0	0	0	0	0	0	0	0	0	0	0	0	0	0	0	0	0	0	0	0	0	0	0	0	0	0	0	0	84.2877	0	0	0	0	0	0	0	0	0	0	0
HMF003036A	11.9438	0	0	0	0	0	0	0	0	0	0	0	0	0	0	0	0	0	0	0	0	0	0	0	0	0	0	0	0	0	0	0	0	0	0	0	0	49.9201	0	0	0	38.1361	0	0	0	0	0	0	0
HMF002198A	23.4889	0	0	0	0	0	0	0	0	0	0	0	0	0	0	0	0	0	0	0	0	0	0	0	0	0	0	0	0	0	0	0	0	0	0	0	0	51.8963	0	0	0	0	0	0	0	0	0	0	0
HMF003789A	17.9307	0	0	0	0	0	0	0	0	7.85369	0	0	0	0	0	0	0	0	0	0	0	0	0	0	0	0	0	0	0	0	0	0	0	0	0	0	0	74.2156	0	0	0	0	0	0	0	0	0	0	0
HMF000986A	18.0769	0	0	0	0	0	0	0	0	0	0	0	0	0	0	0	0	0	0	0	0	0	0	0	0	0	0	0	0	0	0	0	0	0	0	0	0	57.1745	0	0	0	24.7486	0	0	0	0	0	0	0
HMF001304A	19.2487	0	0	0	0	0	0	0	0	0	0	0	0	0	0	0	0	0	0	0	0	0	0	0	0	0	0	0	0	0	0	0	0	0	0	0	0	80.7513	0	0	0	0	0	0	0	0	0	0	0
HMF004351A	6.75839	0	0	0	0	0	0	0	0	0	0	0	0	0	0	0	0	0	0	0	0	11.8462	0	0	0	0	0	0	0	0	0	0	0	0	0	10.6799	0	63.7381	0	0	0	0	0	0	0	0	0	6.97735	0
HMF003826A	18.7103	0	0	13.534	0	0	0	0	0	11.7776	0	0	0	0	0	0	0	0	0	0	0	0	0	0	0	0	0	0	0	0	0	0	0	0	0	0	0	40.6169	0	0	0	0	0	0	0	0	0	0	0
HMF004057A	7.8414	0	0	0	0	0	0	0	0	0	0	0	0	0	0	0	0	0	0	0	0	12.1527	0	0	0	0	0	0	0	0	0	0	0	0	0	0	0	71.3529	0	0	0	0	8.65308	0	0	0	0	0	0
HMF003918A	11.6951	0	0	0	0	0	0	0	0	0	0	0	0	0	0	0	0	0	0	0	0	13.0269	0	0	0	0	0	0	0	0	0	0	0	0	0	0	0	75.278	0	0	0	0	0	0	0	0	0	0	0
HMF004363A	0	0	0	0	0	0	9.33467	0	0	0	0	0	0	12.7899	0	0	0	0	0	0	0	0	0	0	0	0	0	0	0	0	0	0	0	0	0	0	0	57.0388	0	0	0	0	10.7466	0	0	0	0	10.09	0
HMF004258A	13.072	0	0	0	0	0	0	6.70905	0	0	0	0	0	0	0	6.42647	0	0	0	0	0	6.62718	0	0	0	0	0	0	0	0	0	0	0	0	0	0	0	36.6146	0	0	0	23.2002	0	0	0	0	0	0	0
HMF004189A	9.67806	0	0	0	0	0	0	0	0	0	0	0	0	0	0	0	0	0	0	0	0	0	0	0	0	0	0	0	0	0	0	0	0	0	0	0	0	72.9957	0	0	0	17.3262	0	0	0	0	0	0	0
HMF004050B	0	0	0	0	0	0	0	0	0	0	0	0	0	0	0	0	0	0	0	0	0	0	0	0	0	0	0	0	0	0	0	0	0	0	0	0	0	47.9886	0	0	0	0	12.2916	0	0	0	0	19.4155	0
HMF004118A	15.0636	0	0	0	0	0	0	0	0	0	0	0	0	0	0	0	0	0	0	0	0	0	0	0	0	0	0	0	0	0	0	0	0	0	0	0	0	55.4799	0	0	0	29.4565	0	0	0	0	0	0	0
HMF003893A	16.1298	0	0	0	0	0	0	0	0	0	0	0	0	0	0	0	0	0	0	0	0	0	0	0	0	0	0	0	0	0	0	0	0	0	0	0	0	83.8702	0	0	0	0	0	0	0	0	0	0	0
HMF003914A	11.1631	0	0	0	0	0	0	0	0	8.35297	0	0	0	0	0	0	0	0	0	0	0	19.3042	0	0	0	0	0	0	0	0	0	0	0	0	0	0	0	61.1797	0	0	0	0	0	0	0	0	0	0	0
HMF003984A	15.4498	0	0	0	0	0	0	0	0	0	0	0	0	0	0	0	0	0	0	0	0	0	0	0	0	0	0	0	0	0	0	0	0	0	0	0	0	84.5502	0	0	0	0	0	0	0	0	0	0	0
HMF003937A	8.15238	0	0	0	0	0	0	4.4278	0	5.21398	0	0	4.97863	0	0	0	0	0	0	0	0	12.3246	0	0	0	0	0	0	0	0	0	0	0	6.64625	0	0	0	46.1488	7.50057	0	0	0	0	0	0	0	0	0	0
HMF004109A	12.4088	0	0	0	0	0	0	0	0	0	0	0	0	0	0	0	0	0	0	0	0	0	0	0	0	0	0	0	0	0	0	0	0	0	0	0	0	45.6558	0	0	0	28.599	0	0	0	0	0	13.3365	0
HMF004002A	16.8997	0	0	0	0	0	0	0	0	0	0	0	0	0	0	0	0	0	0	0	0	0	0	0	0	0	0	0	0	0	0	0	0	0	0	0	0	83.1003	0	0	0	0	0	0	0	0	0	0	0
HMF001450A	20.4899	0	0	0	0	0	0	0	0	0	0	0	0	13.1827	0	0	0	0	0	0	0	0	0	0	0	0	0	0	0	0	0	0	0	0	0	0	0	40.6388	0	0	0	25.6885	0	0	0	0	0	0	0
HMF001337A	11.4684	0	0	8.42249	0	0	0	0	0	5.94779	0	0	0	0	0	4.03993	0	0	0	0	0	0	5.05244	0	0	0	0	0	0	0	0	0	0	0	0	0	0	40.9014	5.63431	0	0	0	0	0	0	0	0	0	0
HMF003628A	7.8966	0	0	0	0	0	10.272	0	0	0	0	0	0	0	0	0	0	0	0	0	0	0	0	0	0	0	0	0	0	7.87219	0	0	0	0	0	0	0	62.4222	0	0	0	0	0	0	0	0	0	11.5371	0
HMF003756A	17.5373	0	0	0	0	0	0	0	0	0	0	0	0	0	0	0	0	0	0	0	0	0	0	0	0	0	0	0	0	0	0	0	0	0	0	0	0	82.4627	0	0	0	0	0	0	0	0	0	0	0
HMF004387A	14.9428	0	0	0	0	0	0	6.79695	0	0	0	0	0	0	0	8.64968	0	0	0	0	0	0	0	0	0	0	0	0	0	0	0	0	0	0	0	0	0	44.9124	0	0	0	24.6982	0	0	0	0	0	0	0
HMF003923A	21.7361	0	0	0	0	0	0	0	0	0	0	0	0	0	0	0	0	0	0	0	0	0	0	0	0	0	0	0	0	0	0	0	0	0	0	0	0	78.2639	0	0	0	0	0	0	0	0	0	0	0
HMF000005A	0	0	0	0	0	0	0	0	0	32.1696	0	0	0	0	0	0	0	17.3127	0	0	0	0	22.32	0	0	0	0	0	0	0	0	0	0	28.1977	0	0	0	0	0	0	0	0	0	0	0	0	0	0	0
HMF004348A	3.99416	0	0	0	0	0	0	0	0	0	0	0	0	0	0	0	0	0	0	0	0	0	0	0	0	14.3922	0	0	0	0	0	0	0	0	0	12.8916	0	35.8579	0	0	0	20.9412	0	0	0	0	0	11.9229	0
HMF001440A	16.9561	0	0	0	0	0	0	0	0	0	0	0	0	0	0	0	0	0	0	0	0	0	0	0	0	0	0	0	0	0	0	0	0	0	0	0	0	83.0439	0	0	0	0	0	0	0	0	0	0	0
HMF001972A	14.0676	0	0	0	0	0	0	0	0	0	0	0	0	0	0	0	0	0	0	0	0	0	0	0	0	0	0	0	0	0	0	0	0	0	0	0	0	85.9324	0	0	0	0	0	0	0	0	0	0	0
HMF000938A	12.1579	0	0	0	0	0	0	0	0	0	0	0	0	0	0	0	0	0	0	0	0	0	0	0	0	0	0	0	0	0	0	0	0	0	0	0	0	40.7553	0	0	0	30.5376	0	0	0	0	0	16.5492	0
HMF001909A	15.4646	0	0	0	0	0	0	0	0	0	0	0	0	26.4005	0	0	0	0	0	0	0	0	0	0	0	0	0	0	0	0	0	0	0	0	0	0	0	58.1349	0	0	0	0	0	0	0	0	0	0	0
HMF001806A	17.6113	0	0	0	0	0	0	0	0	0	0	0	0	0	0	0	0	0	0	0	0	0	0	0	0	0	0	0	0	0	0	0	0	0	0	0	0	66.2234	0	0	0	0	0	0	0	0	0	16.1653	0
HMF003728A	20.8922	0	0	0	0	0	0	0	0	0	0	0	0	0	0	0	0	0	0	0	0	0	0	0	0	0	0	0	0	0	0	0	0	0	0	0	0	79.1078	0	0	0	0	0	0	0	0	0	0	0
HMF004223A	23.8932	0	0	0	0	0	0	0	0	0	0	0	0	0	0	0	0	0	0	0	0	0	0	0	0	0	0	0	0	0	0	0	0	0	0	0	0	76.1068	0	0	0	0	0	0	0	0	0	0	0
HMF001537A	9.29077	0	0	0	0	0	0	0	0	0	0	0	0	0	0	0	0	0	0	0	0	0	0	0	0	0	0	0	0	0	0	0	0	0	0	11.283	0	38.4086	0	0	0	30.0469	0	0	0	0	0	10.9708	0
HMF004229A	4.54891	0	0	0	0	0	0	0	0	0	0	0	0	0	0	0	0	0	0	0	0	0	0	0	0	16.6595	0	0	0	0	0	0	0	0	0	26.9708	0	28.7401	6.96077	0	0	8.99583	0	0	0	0	0	0	0
HMF004083A	18.1936	0	0	0	0	0	0	0	0	0	0	0	0	0	0	0	0	0	0	0	0	0	0	0	0	0	0	0	0	0	0	0	0	0	0	0	0	55.315	0	0	0	26.4914	0	0	0	0	0	0	0
HMF003821A	0	0	0	0	0	0	0	0	0	0	0	0	0	0	0	0	0	0	0	0	0	0	0	0	0	0	0	0	0	0	0	0	0	0	0	0	0	69.8551	0	0	0	0	8.71665	0	0	0	0	21.4282	0
HMF002026A	20.1626	0	0	0	0	0	0	0	0	0	0	0	0	12.2858	0	0	0	0	0	0	0	0	0	0	0	0	0	0	0	0	0	0	0	0	0	0	0	52.8899	0	0	0	0	0	0	0	0	0	0	0
HMF003985A	19.3583	0	0	0	0	0	0	0	0	0	0	0	0	0	0	0	0	0	0	0	0	0	0	0	0	0	0	0	0	0	0	0	0	0	0	0	0	80.6417	0	0	0	0	0	0	0	0	0	0	0
HMF001506A	23.8982	0	0	0	0	0	0	0	0	0	0	0	0	0	0	0	0	0	0	0	0	0	0	0	0	0	0	0	0	0	0	0	0	0	0	0	0	0	0	0	76.1018	0	0	0	0	0	0	0	0
HMF003842A	19.8546	0	0	0	0	0	0	0	0	0	0	0	0	0	0	0	0	0	0	0	0	0	0	0	0	0	0	0	0	0	0	0	0	0	0	0	0	80.1454	0	0	0	0	0	0	0	0	0	0	0
HMF001411A	11.3859	0	0	0	0	0	0	0	0	7.13518	0	0	0	0	0	0	0	0	0	0	0	0	0	0	0	0	0	0	0	0	0	0	0	0	0	0	0	51.4301	7.85463	0	0	0	0	0	0	0	0	8.2384	0
HMF003910A	17.1716	0	0	0	0	0	0	0	0	0	0	0	0	0	0	0	0	0	0	0	0	0	0	0	0	0	0	0	0	0	0	0	0	0	0	0	0	29.0583	13.1458	0	0	40.6244	0	0	0	0	0	0	0
HMF000685A	18.1948	0	0	0	0	0	0	0	0	0	0	0	0	0	0	0	0	0	0	0	0	0	0	0	0	0	0	0	0	0	0	0	0	0	0	0	0	81.8052	0	0	0	0	0	0	0	0	0	0	0
HMF001991A	6.87706	0	0	0	0	0	0	0	0	0	0	0	0	0	0	0	0	0	0	0	0	0	0	0	0	25.9113	0	0	0	0	0	0	0	0	0	0	0	44.7693	0	0	0	0	0	0	0	0	0	15.1485	0
HMF000759A	13.2279	0	0	0	0	0	0	0	0	7.57883	0	0	0	0	0	0	0	0	0	0	0	0	0	0	0	0	0	0	0	0	0	0	0	0	0	0	0	41.6333	0	0	0	28.5222	0	0	0	0	0	9.03776	0
HMF002253A	20.1024	0	0	0	0	0	0	0	0	0	0	0	0	0	0	0	0	0	0	0	0	0	0	0	0	0	0	0	0	0	0	0	0	0	0	0	0	79.8976	0	0	0	0	0	0	0	0	0	0	0
HMF001570A	19.2195	0	0	0	0	0	0	0	0	0	0	0	0	0	0	0	0	0	0	0	0	0	0	0	0	0	0	0	0	0	0	0	0	0	0	0	0	80.7805	0	0	0	0	0	0	0	0	0	0	0
HMF002672A	6.80971	0	0	0	0	0	0	0	0	0	0	0	0	0	0	0	0	0	0	0	0	12.2828	0	0	0	0	0	0	0	0	0	0	0	0	0	9.62726	0	58.3795	0	0	0	0	0	0	0	0	0	12.9007	0
HMF004234A	29.8724	0	0	0	0	0	0	0	0	0	0	0	0	0	0	0	0	0	0	0	0	0	0	0	0	0	0	0	0	0	0	0	0	0	0	0	0	70.1276	0	0	0	0	0	0	0	0	0	0	0
HMF003990A	38.5485	0	0	0	0	0	0	0	0	0	0	0	0	0	0	0	0	0	0	0	0	0	0	0	0	0	0	0	0	0	0	0	0	0	0	0	0	61.4515	0	0	0	0	0	0	0	0	0	0	0
HMF004292A	8.53175	0	0	0	0	0	0	0	0	0	0	0	0	0	0	0	0	0	0	0	0	0	0	0	0	0	0	0	0	0	0	0	0	0	0	0	0	53.3593	0	0	0	0	0	0	0	0	0	27.1406	0
HMF000053A	11.9122	0	0	0	0	0	0	0	0	5.91184	0	0	0	0	0	3.83507	0	0	0	0	0	0	0	0	0	0	0	0	0	0	0	0	5.40973	0	0	0	0	33.8595	4.44519	0	0	20.1867	0	0	0	0	0	0	0
[truncated: 40 more columns]

## Sheet: Mutation Report
sample	Responder	SYMBOL	ENSEMBL	copyNumber.Mean	BAF.Mean	totalExonsInGene	ploidy	gender	Consequence.CNA	Consequence.LOH	Consequence.CNA.Exons.Del	Consequence.CNA.Exons.Amp	copyNumber.ExonMin	copyNumber.ExonMax	totalNonSynMutsInGeneInSample	Consequence.Mut	Consequence.HGVSp	CLIN_SIG	IMPACT	mutType	BIOTYPE	Existing_variation	PURPLE_AF	event.HMF	DriverDatabases	GISTIC2Peak	dNdS	Consequence.SV
HMF001216A	Ambiguous Responder (101-179 days)	ADAM18	ENSG00000168619	2.2783	0.98	22	3	MALE	Neutral	LOH	0	3	1.016	11.4506														Structural Variant
HMF001216A	Ambiguous Responder (101-179 days)	ADAM2	ENSG00000104755	11.4506	0.91	23	3	MALE	Deep Amplification	LOH	0	23	11.4506	11.4506
HMF001216A	Ambiguous Responder (101-179 days)	AGMO	ENSG00000187546	2.9933	0.66	16	3	MALE	Neutral		0	0	2.9933	2.9933	1	Missense variant	ENSP00000341662.3:p.C370Y		MODERATE	SNV	protein_coding		0.2455
HMF001216A	Ambiguous Responder (101-179 days)	AKAP10	ENSG00000108599	13.1642	0.85	16	3	MALE	Deep Amplification	LOH	0	16	13.1642	13.1642
HMF001216A	Ambiguous Responder (101-179 days)	AL022341.3	ENSG00000228201	0.975	1	2	3	MALE	Deep Deletion	LOH	2	0	0.975	0.975
HMF001216A	Ambiguous Responder (101-179 days)	ALDH3A1	ENSG00000108602	13.1642	0.85	12	3	MALE	Deep Amplification	LOH	0	12	13.1642	13.1642
HMF001216A	Ambiguous Responder (101-179 days)	ALDH3A2	ENSG00000072210	13.1642	0.85	18	3	MALE	Deep Amplification	LOH	0	18	13.1642	13.1642
HMF001216A	Ambiguous Responder (101-179 days)	ALKBH5	ENSG00000091542	13.1642	0.85	5	3	MALE	Deep Amplification	LOH	0	5	13.1642	13.1642
HMF001216A	Ambiguous Responder (101-179 days)	AMER1	ENSG00000184675	9.8672		2	3	MALE	Deep Amplification		0	2	9.8672	9.8672											COSMIC, Priestley et al. (Muts), Priestley et al. (CNA), Dietlein et al., Martincorena et al., IntOGen 02-2020, Bailey et al.
HMF001216A	Ambiguous Responder (101-179 days)	ANK1	ENSG00000029534	11.7271	0.92	48	3	MALE	Deep Amplification	LOH	0	48	11.4662	12.4296										AMP	COSMIC
HMF001216A	Ambiguous Responder (101-179 days)	ANTKMT	ENSG00000103254	0.975	1	4	3	MALE	Deep Deletion	LOH	4	0	0.975	0.975
HMF001216A	Ambiguous Responder (101-179 days)	AP3M2	ENSG00000070718	12.1335	0.92	12	3	MALE	Deep Amplification	LOH	0	12	12.1335	12.1335
HMF001216A	Ambiguous Responder (101-179 days)	AR	ENSG00000169083	11.6463		10	3	MALE	Deep Amplification		0	10	11.27	11.7545										AMP	COSMIC, Priestley et al. (Muts), Priestley et al. (CNA), IntOGen 02-2020, Bailey et al.		Significant
HMF001216A	Ambiguous Responder (101-179 days)	ARHGDIG	ENSG00000242173	0.975	1	7	3	MALE	Deep Deletion	LOH	7	0	0.975	0.975
HMF001216A	Ambiguous Responder (101-179 days)	ARHGEF9	ENSG00000131089	8.93962		30	3	MALE	Deep Amplification		0	30	8.8016	10.2082
HMF001216A	Ambiguous Responder (101-179 days)	ARHGEF9-IT1	ENSG00000231729	8.8016		2	3	MALE	Deep Amplification		0	2	8.8016	8.8016
HMF001216A	Ambiguous Responder (101-179 days)	ASB12	ENSG00000198881	9.8672		3	3	MALE	Deep Amplification		0	3	9.8672	9.8672
HMF001216A	Ambiguous Responder (101-179 days)	AXIN1	ENSG00000103126	0.975	1	11	3	MALE	Deep Deletion	LOH	11	0	0.975	0.975											COSMIC, Priestley et al. (CNA), Dietlein et al., Martincorena et al., IntOGen 02-2020, Bailey et al.
HMF001216A	Ambiguous Responder (101-179 days)	AXIN2	ENSG00000168646	0.0419	1	15	3	MALE	Deep Deletion	LOH	15	0	0.0419	0.0419										DEL	COSMIC, IntOGen 02-2020, Bailey et al.
HMF001216A	Ambiguous Responder (101-179 days)	B9D1	ENSG00000108641	13.1642	0.85	16	3	MALE	Deep Amplification	LOH	0	16	13.1642	13.1642
HMF001216A	Ambiguous Responder (101-179 days)	BAIAP3	ENSG00000007516	0.975	1	36	3	MALE	Deep Deletion	LOH	36	0	0.975	0.975
HMF001216A	Ambiguous Responder (101-179 days)	C16orf91	ENSG00000174109	0.975	1	2	3	MALE	Deep Deletion	LOH	2	0	0.975	0.975
HMF001216A	Ambiguous Responder (101-179 days)	C1QTNF1	ENSG00000173918	1.9883	0.99	10	3	MALE	Deletion	LOH	0	0	1.9883	1.9883	1	Missense variant	ENSP00000340864.2:p.R104C		MODERATE	SNV	protein_coding	rs776373086	0.8853
HMF001216A	Ambiguous Responder (101-179 days)	C1QTNF8	ENSG00000184471	0.975	1	9	3	MALE	Deep Deletion	LOH	9	0	0.975	0.975
HMF001216A	Ambiguous Responder (101-179 days)	CACNA1H	ENSG00000196557	0.975	1	35	3	MALE	Deep Deletion	LOH	35	0	0.975	0.975
HMF001216A	Ambiguous Responder (101-179 days)	CAPN15	ENSG00000103326	0.975	1	17	3	MALE	Deep Deletion	LOH	17	0	0.975	0.975
HMF001216A	Ambiguous Responder (101-179 days)	CASP8	ENSG00000064012	2.986	0.67	18	3	MALE	Neutral		0	0	2.986	2.986	1	Missense variant	ENSP00000351273.4:p.Y393C	uncertain_significance	MODERATE	SNV	protein_coding	rs772661314&COSV99036160	0.3418	MUTATION	COSMIC, Priestley et al. (Muts), Dietlein et al., Martincorena et al., IntOGen 02-2020, Bailey et al.
HMF001216A	Ambiguous Responder (101-179 days)	CCBE1	ENSG00000183287	2.9292	0.66	13	3	MALE	Neutral		0	0	2.9292	2.9292	1	Missense variant	ENSP00000404464.2:p.R125Q		MODERATE	SNV	protein_coding	rs577783085&COSV67949346	0.6042
HMF001216A	Ambiguous Responder (101-179 days)	CCDC144NL-AS1	ENSG00000233098	13.2109	0.85	21	3	MALE	Deep Amplification	LOH	0	21	13.2109	13.2109
HMF001216A	Ambiguous Responder (101-179 days)	CCDC154	ENSG00000197599	0.975	1	16	3	MALE	Deep Deletion	LOH	16	0	0.975	0.975
HMF001216A	Ambiguous Responder (101-179 days)	CCDC78	ENSG00000162004	0.975	1	14	3	MALE	Deep Deletion	LOH	14	0	0.975	0.975
HMF001216A	Ambiguous Responder (101-179 days)	CDRT15L2	ENSG00000214819	13.2109	0.85	2	3	MALE	Deep Amplification	LOH	0	2	13.2109	13.2109
HMF001216A	Ambiguous Responder (101-179 days)	CEP112	ENSG00000154240	0.0419	1	37	3	MALE	Deep Deletion	LOH	37	0	0.0419	0.0419
HMF001216A	Ambiguous Responder (101-179 days)	CEROX1	ENSG00000260807	0.975	1	2	3	MALE	Deep Deletion	LOH	2	0	0.975	0.975
HMF001216A	Ambiguous Responder (101-179 days)	CHRNA6	ENSG00000147434	12.1335	0.92	8	3	MALE	Deep Amplification	LOH	0	8	12.1335	12.1335
HMF001216A	Ambiguous Responder (101-179 days)	CHRNB3	ENSG00000147432	12.1335	0.92	8	3	MALE	Deep Amplification	LOH	0	8	12.1335	12.1335
HMF001216A	Ambiguous Responder (101-179 days)	CHST7	ENSG00000147119	8.9494		2	3	MALE	Deep Amplification		0	2	8.9494	8.9494
HMF001216A	Ambiguous Responder (101-179 days)	CHTF18	ENSG00000127586	0.975	1	26	3	MALE	Deep Deletion	LOH	26	0	0.975	0.975
HMF001216A	Ambiguous Responder (101-179 days)	CIAO3	ENSG00000103245	0.975	1	12	3	MALE	Deep Deletion	LOH	12	0	0.975	0.975
HMF001216A	Ambiguous Responder (101-179 days)	CLCN7	ENSG00000103249	1.16072	1	28	3	MALE	Deletion	LOH	26	0	0.975	2.9619														Structural Variant
HMF001216A	Ambiguous Responder (101-179 days)	COL4A2	ENSG00000134871	2.0405	0.51	53	3	MALE	Neutral		0	0	2.0405	2.0405	1	Missense variant	ENSP00000353654.5:p.G1030D		MODERATE	SNV	protein_coding		0.4876
HMF001216A	Ambiguous Responder (101-179 days)	CRLF2	ENSG00000205755	0.6237		6	3	MALE	Deep Deletion		6	0	0.6237	0.6237											COSMIC
HMF001216A	Ambiguous Responder (101-179 days)	CSF2RA	ENSG00000198223	0.6237		19	3	MALE	Deep Deletion		19	0	0.6237	0.6237
HMF001216A	Ambiguous Responder (101-179 days)	CTB-187M2.1	ENSG00000231477	13.1642	0.85	2	3	MALE	Deep Amplification	LOH	0	2	13.1642	13.1642
HMF001216A	Ambiguous Responder (101-179 days)	CTB-187M2.2	ENSG00000265126	13.1642	0.85	2	3	MALE	Deep Amplification	LOH	0	2	13.1642	13.1642
HMF001216A	Ambiguous Responder (101-179 days)	CTB-187M2.4	ENSG00000287196	13.1642	0.85	2	3	MALE	Deep Amplification	LOH	0	2	13.1642	13.1642
HMF001216A	Ambiguous Responder (101-179 days)	CTC-457L16.2	ENSG00000262319	13.1642	0.85	1	3	MALE	Deep Amplification	LOH	0	1	13.1642	13.1642
HMF001216A	Ambiguous Responder (101-179 days)	CTD-2104P17.2	ENSG00000264932	13.1642	0.85	1	3	MALE	Deep Amplification	LOH	0	1	13.1642	13.1642
HMF001216A	Ambiguous Responder (101-179 days)	CTD-2145A24.3	ENSG00000265478	13.1642	0.85	1	3	MALE	Deep Amplification	LOH	0	1	13.1642	13.1642
HMF001216A	Ambiguous Responder (101-179 days)	CTD-2145A24.4	ENSG00000264273	13.1642	0.85	2	3	MALE	Deep Amplification	LOH	0	2	13.1642	13.1642
HMF001216A	Ambiguous Responder (101-179 days)	CTD-3080F16.3	ENSG00000253509	11.4662	0.92	2	3	MALE	Deep Amplification	LOH	0	2	11.4662	11.4662
HMF001216A	Ambiguous Responder (101-179 days)	DECR2	ENSG00000242612	0.975	1	10	3	MALE	Deep Deletion	LOH	10	0	0.975	0.975
HMF001216A	Ambiguous Responder (101-179 days)	DHRS7B	ENSG00000109016	13.302		9	3	MALE	Deep Amplification		0	9	13.302	13.302
HMF001216A	Ambiguous Responder (101-179 days)	DKK4	ENSG00000104371	12.1335	0.92	4	3	MALE	Deep Amplification	LOH	0	4	12.1335	12.1335
HMF001216A	Ambiguous Responder (101-179 days)	DRG2	ENSG00000108591	10.2957	0.99	14	3	MALE	Deep Amplification	LOH	0	11	2.002	12.3341
HMF001216A	Ambiguous Responder (101-179 days)	DSCAML1	ENSG00000177103	3.0024	0.67	34	3	MALE	Neutral		0	0	3.0024	3.0024	1	Missense variant	ENSP00000315465.6:p.R324Q		MODERATE	SNV	protein_coding	rs1485165144&COSV100355808	0.6765
HMF001216A	Ambiguous Responder (101-179 days)	EDA2R	ENSG00000131080	11.2972		9	3	MALE	Deep Amplification		0	9	11.2972	11.2972												Amplification Peak 9
HMF001216A	Ambiguous Responder (101-179 days)	EFNB1	ENSG00000090776	10.0612		5	3	MALE	Deep Amplification		0	5	10.0612	10.0612
HMF001216A	Ambiguous Responder (101-179 days)	EPHA7	ENSG00000135333	2.8948	0.67	24	3	MALE	Neutral		0	0	2.8948	2.8948	1	Missense variant	ENSP00000358309.4:p.E615D		MODERATE	SNV	protein_coding	COSV65191545	0.3046		COSMIC, IntOGen 02-2020
HMF001216A	Ambiguous Responder (101-179 days)	EPN2	ENSG00000072134	13.1642	0.85	24	3	MALE	Deep Amplification	LOH	0	24	13.1642	13.1642
HMF001216A	Ambiguous Responder (101-179 days)	EPN2-AS1	ENSG00000235397	13.1642	0.85	3	3	MALE	Deep Amplification	LOH	0	3	13.1642	13.1642
HMF001216A	Ambiguous Responder (101-179 days)	EVPLL	ENSG00000214860	13.1642	0.85	12	3	MALE	Deep Amplification	LOH	0	12	13.1642	13.1642
HMF001216A	Ambiguous Responder (101-179 days)	FAAH2	ENSG00000165591	9.7562		12	3	MALE	Deep Amplification		0	12	9.7562	9.7562
HMF001216A	Ambiguous Responder (101-179 days)	FAM106A	ENSG00000273018	13.1642	0.85	19	3	MALE	Deep Amplification	LOH	0	19	13.1642	13.1642
HMF001216A	Ambiguous Responder (101-179 days)	FAM234A	ENSG00000167930	0.975	1	19	3	MALE	Deep Deletion	LOH	19	0	0.975	0.975
HMF001216A	Ambiguous Responder (101-179 days)	FAM83G	ENSG00000188522	13.1642	0.85	8	3	MALE	Deep Amplification	LOH	0	8	13.1642	13.1642
HMF001216A	Ambiguous Responder (101-179 days)	FBXL16	ENSG00000127585	0.975	1	7	3	MALE	Deep Deletion	LOH	7	0	0.975	0.975
HMF001216A	Ambiguous Responder (101-179 days)	FBXW10	ENSG00000171931	13.1642	0.85	14	3	MALE	Deep Amplification	LOH	0	14	13.1642	13.1642
HMF001216A	Ambiguous Responder (101-179 days)	FGA	ENSG00000171560	2.8041	0.67	6	3	MALE	Neutral		0	0	2.8041	2.8041	1	Missense variant	ENSP00000306361.3:p.P829S		MODERATE	SNV	protein_coding		0.4093
HMF001216A	Ambiguous Responder (101-179 days)	FHIP2B	ENSG00000158863	1.037	0.98	17	3	MALE	Deletion	LOH	0	0	1.037	1.037	1	Frameshift variant	ENSP00000289921.6:p.IEST38*fs*2		HIGH	InDel	protein_coding		0.4731			Deletion Peak 12
HMF001216A	Ambiguous Responder (101-179 days)	FLII	ENSG00000177731	13.1642	0.85	30	3	MALE	Deep Amplification	LOH	0	30	13.1642	13.1642
HMF001216A	Ambiguous Responder (101-179 days)	FNTA	ENSG00000168522	10.3281		12	3	MALE	Deep Amplification		0	12	10.3281	10.3281
HMF001216A	Ambiguous Responder (101-179 days)	FOXO3B	ENSG00000240445	13.1642	0.85	4	3	MALE	Deep Amplification	LOH	0	4	13.1642	13.1642
HMF001216A	Ambiguous Responder (101-179 days)	GINS4	ENSG00000147536	11.4662	0.92	6	3	MALE	Deep Amplification	LOH	0	6	11.4662	11.4662
HMF001216A	Ambiguous Responder (101-179 days)	GMPPA	ENSG00000144591	3.0246	0.66	13	3	MALE	Neutral		0	0	3.0246	3.0246	1	Missense variant	ENSP00000350949.3:p.A367V		MODERATE	SNV	protein_coding		0.3526
HMF001216A	Ambiguous Responder (101-179 days)	GNA13	ENSG00000120063	0.0419	1	5	3	MALE	Deep Deletion	LOH	5	0	0.0419	0.0419											Dietlein et al., IntOGen 02-2020, Bailey et al.
HMF001216A	Ambiguous Responder (101-179 days)	GNG13	ENSG00000127588	0.975	1	3	3	MALE	Deep Deletion	LOH	3	0	0.975	0.975											Martincorena et al.
HMF001216A	Ambiguous Responder (101-179 days)	GNPTG	ENSG00000090581	0.975	1	12	3	MALE	Deep Deletion	LOH	12	0	0.975	0.975
HMF001216A	Ambiguous Responder (101-179 days)	GOLGA7	ENSG00000147533	11.4662	0.92	6	3	MALE	Deep Amplification	LOH	0	6	11.4662	11.4662
HMF001216A	Ambiguous Responder (101-179 days)	GPAT4	ENSG00000158669	11.4662	0.92	16	3	MALE	Deep Amplification	LOH	0	16	11.4662	11.4662
HMF001216A	Ambiguous Responder (101-179 days)	GRAP	ENSG00000154016	13.1642	0.85	6	3	MALE	Deep Amplification	LOH	0	6	13.1642	13.1642
HMF001216A	Ambiguous Responder (101-179 days)	GRAPL	ENSG00000189152	13.1642	0.85	5	3	MALE	Deep Amplification	LOH	0	5	13.1642	13.1642
HMF001216A	Ambiguous Responder (101-179 days)	GRAPLDR	ENSG00000262292	13.1642	0.85	1	3	MALE	Deep Amplification	LOH	0	1	13.1642	13.1642
HMF001216A	Ambiguous Responder (101-179 days)	GRIN2A	ENSG00000183454	4.3675	0.54	21	3	MALE	Neutral		0	0	4.3675	4.3675	1	Missense variant	ENSP00000379818.2:p.F574L		MODERATE	SNV	protein_coding		0.6221	MUTATION	COSMIC, IntOGen 02-2020
HMF001216A	Ambiguous Responder (101-179 days)	GRIN2D	ENSG00000105464	2.9194	0.67	14	3	MALE	Neutral		0	0	2.9194	2.9194	1	Missense variant	ENSP00000263269.2:p.G276A		MODERATE	SNV	protein_coding		0.3421		Bailey et al.
HMF001216A	Ambiguous Responder (101-179 days)	GTPBP6	ENSG00000178605	0.6237		6	3	MALE	Deep Deletion		6	0	0.6237	0.6237
HMF001216A	Ambiguous Responder (101-179 days)	HAGHL	ENSG00000103253	0.975	1	7	3	MALE	Deep Deletion	LOH	7	0	0.975	0.975
HMF001216A	Ambiguous Responder (101-179 days)	HBA1	ENSG00000206172	0.975	1	3	3	MALE	Deep Deletion	LOH	3	0	0.975	0.975
HMF001216A	Ambiguous Responder (101-179 days)	HBA2	ENSG00000188536	0.975	1	3	3	MALE	Deep Deletion	LOH	3	0	0.975	0.975
HMF001216A	Ambiguous Responder (101-179 days)	HBM	ENSG00000206177	0.975	1	5	3	MALE	Deep Deletion	LOH	5	0	0.975	0.975
HMF001216A	Ambiguous Responder (101-179 days)	HBQ1	ENSG00000086506	0.975	1	3	3	MALE	Deep Deletion	LOH	3	0	0.975	0.975
HMF001216A	Ambiguous Responder (101-179 days)	HBZ	ENSG00000130656	0.975	1	4	3	MALE	Deep Deletion	LOH	4	0	0.975	0.975
HMF001216A	Ambiguous Responder (101-179 days)	HEBP2	ENSG00000051620	2.9895	0.67	5	3	MALE	Neutral		0	0	2.9895	2.9895	1	Stop gained	ENSP00000475750.1:p.L162*		HIGH	SNV	protein_coding		0.053
HMF001216A	Ambiguous Responder (101-179 days)	HEPH	ENSG00000089472	10.0463		23	3	MALE	Deep Amplification		0	23	9.8351	10.3709											Dietlein et al.
HMF001216A	Ambiguous Responder (101-179 days)	HGSNAT	ENSG00000165102	10.3281		21	3	MALE	Deep Amplification		0	21	10.3281	10.3281
HMF001216A	Ambiguous Responder (101-179 days)	HOOK3	ENSG00000168172	10.5459	0.92	23	3	MALE	Deep Amplification	LOH	0	23	10.2637	12.1335											COSMIC
HMF001216A	Ambiguous Responder (101-179 days)	IDO1	ENSG00000131203	11.4506	0.91	14	3	MALE	Deep Amplification	LOH	0	14	11.4506	11.4506
HMF001216A	Ambiguous Responder (101-179 days)	IDO2	ENSG00000188676	11.4506	0.91	12	3	MALE	Deep Amplification	LOH	0	12	11.4506	11.4506
HMF001216A	Ambiguous Responder (101-179 days)	IKBKB	ENSG00000104365	12.1335	0.92	26	3	MALE	Deep Amplification	LOH	0	26	12.1335	12.1335										AMP	COSMIC, Priestley et al. (CNA), IntOGen 02-2020
HMF001216A	Ambiguous Responder (101-179 days)	IKBKB-DT	ENSG00000253408	12.1335	0.92	7	3	MALE	Deep Amplification	LOH	0	7	12.1335	12.1335
HMF001216A	Ambiguous Responder (101-179 days)	IL3RA	ENSG00000185291	1.26225		12	3	MALE	Deletion		1	0	0.6237	1.4042														Structural Variant
HMF001216A	Ambiguous Responder (101-179 days)	ITGAL	ENSG00000005844	4.3675	0.54	33	3	MALE	Neutral		0	0	4.3675	4.3675	1	Stop gained	ENSP00000349252.5:p.E909*		HIGH	SNV	protein_coding		0.4847
HMF001216A	Ambiguous Responder (101-179 days)	JADE3	ENSG00000102221	5.19754		14	3	MALE	Amplification		0	3	4.9156	7.811														Structural Variant
HMF001216A	Ambiguous Responder (101-179 days)	JMJD8	ENSG00000161999	0.975	1	9	3	MALE	Deep Deletion	LOH	9	0	0.975	0.975
HMF001216A	Ambiguous Responder (101-179 days)	KAT6A	ENSG00000083168	12.4296	0.92	19	3	MALE	Deep Amplification	LOH	0	19	12.4296	12.4296											COSMIC, IntOGen 02-2020
HMF001216A	Ambiguous Responder (101-179 days)	KCNJ12	ENSG00000184185	13.302		4	3	MALE	Deep Amplification		0	4	13.302	13.302
HMF001216A	Ambiguous Responder (101-179 days)	KLF8	ENSG00000102349	10.8719		6	3	MALE	Deep Amplification		0	6	10.7716	10.8841
HMF001216A	Ambiguous Responder (101-179 days)	KRBOX4	ENSG00000147121	8.9494		9	3	MALE	Deep Amplification		0	9	8.9494	8.9494
HMF001216A	Ambiguous Responder (101-179 days)	LA16c-306A4.1	ENSG00000260022	0.975	1	2	3	MALE	Deep Deletion	LOH	2	0	0.975	0.975
HMF001216A	Ambiguous Responder (101-179 days)	LA16c-313D11.12	ENSG00000261659	0.975	1	2	3	MALE	Deep Deletion	LOH	2	0	0.975	0.975
HMF001216A	Ambiguous Responder (101-179 days)	LA16c-314G4.4	ENSG00000286901	0.975	1	3	3	MALE	Deep Deletion	LOH	3	0	0.975	0.975
HMF001216A	Ambiguous Responder (101-179 days)	LA16c-316G12.2	ENSG00000260425	0.975	1	2	3	MALE	Deep Deletion	LOH	2	0	0.975	0.975
HMF001216A	Ambiguous Responder (101-179 days)	LA16c-349E10.1	ENSG00000262528	0.975	1	2	3	MALE	Deep Deletion	LOH	2	0	0.975	0.975
HMF001216A	Ambiguous Responder (101-179 days)	LA16c-358B7.3	ENSG00000261505	0.975	1	2	3	MALE	Deep Deletion	LOH	2	0	0.975	0.975
HMF001216A	Ambiguous Responder (101-179 days)	LA16c-359F1.1	ENSG00000276984	0.975	1	1	3	MALE	Deep Deletion	LOH	1	0	0.975	0.975
HMF001216A	Ambiguous Responder (101-179 days)	LA16c-360A4.1	ENSG00000275438	0.975	1	1	3	MALE	Deep Deletion	LOH	1	0	0.975	0.975
HMF001216A	Ambiguous Responder (101-179 days)	LA16c-360B4.2	ENSG00000287855	0.975	1	4	3	MALE	Deep Deletion	LOH	4	0	0.975	0.975
HMF001216A	Ambiguous Responder (101-179 days)	LA16c-366D1.3	ENSG00000261691	0.975	1	2	3	MALE	Deep Deletion	LOH	2	0	0.975	0.975
HMF001216A	Ambiguous Responder (101-179 days)	LA16c-380A1.1	ENSG00000259840	0.975	1	2	3	MALE	Deep Deletion	LOH	2	0	0.975	0.975
HMF001216A	Ambiguous Responder (101-179 days)	LA16c-381G6.1	ENSG00000260532	0.975	1	1	3	MALE	Deep Deletion	LOH	1	0	0.975	0.975
HMF001216A	Ambiguous Responder (101-179 days)	LA16c-390E6.3	ENSG00000261430	1.97816	1	2	3	MALE	Deletion	LOH	1	0	0.975	2.9619														Structural Variant
HMF001216A	Ambiguous Responder (101-179 days)	LA16c-390E6.4	ENSG00000260051	0.975	1	2	3	MALE	Deep Deletion	LOH	2	0	0.975	0.975
HMF001216A	Ambiguous Responder (101-179 days)	LA16c-390E6.5	ENSG00000261641	0.975	1	2	3	MALE	Deep Deletion	LOH	2	0	0.975	0.975
HMF001216A	Ambiguous Responder (101-179 days)	LA16c-407A10.3	ENSG00000282907	0.975	1	5	3	MALE	Deep Deletion	LOH	5	0	0.975	0.975
HMF001216A	Ambiguous Responder (101-179 days)	LA16c-OS12.2	ENSG00000268836	0.975	1	1	3	MALE	Deep Deletion	LOH	1	0	0.975	0.975
HMF001216A	Ambiguous Responder (101-179 days)	LAS1L	ENSG00000001497	9.7606		17	3	MALE	Deep Amplification		0	17	9.7606	9.7606
HMF001216A	Ambiguous Responder (101-179 days)	LCT	ENSG00000115850	2.0302	0.52	17	3	MALE	Neutral		0	0	2.0302	2.0302	1	Missense variant	ENSP00000264162.2:p.R1145L		MODERATE	SNV	protein_coding		0.1162			Deletion Peak 4
HMF001216A	Ambiguous Responder (101-179 days)	LGALS9B	ENSG00000170298	13.2109	0.85	11	3	MALE	Deep Amplification	LOH	0	11	13.2109	13.2109
HMF001216A	Ambiguous Responder (101-179 days)	LGALS9C	ENSG00000171916	13.1642	0.85	12	3	MALE	Deep Amplification	LOH	0	12	13.1642	13.1642
HMF001216A	Ambiguous Responder (101-179 days)	LINC00235	ENSG00000277142	0.975	1	1	3	MALE	Deep Deletion	LOH	1	0	0.975	0.975
HMF001216A	Ambiguous Responder (101-179 days)	LINC00685	ENSG00000226179	0.6237		2	3	MALE	Deep Deletion		2	0	0.6237	0.6237
HMF001216A	Ambiguous Responder (101-179 days)	LINC01186	ENSG00000236751	8.9494		8	3	MALE	Deep Amplification		0	8	8.9494	8.9494
HMF001216A	Ambiguous Responder (101-179 days)	LINC01204	ENSG00000229563	8.9494		12	3	MALE	Deep Amplification		0	12	8.9494	8.9494
HMF001216A	Ambiguous Responder (101-179 days)	LINC01278	ENSG00000235437	8.94107		18	3	MALE	Deep Amplification		0	18	8.9381	8.9544
HMF001216A	Ambiguous Responder (101-179 days)	LINC01545	ENSG00000204904	7.811		4	3	MALE	Deep Amplification		0	4	7.811	7.811
HMF001216A	Ambiguous Responder (101-179 days)	LINC01563	ENSG00000236819	13.2109	0.85	4	3	MALE	Deep Amplification	LOH	0	4	13.2109	13.2109
HMF001216A	Ambiguous Responder (101-179 days)	LINC02076	ENSG00000220161	13.1642	0.85	2	3	MALE	Deep Amplification	LOH	0	2	13.1642	13.1642
HMF001216A	Ambiguous Responder (101-179 days)	LINC02088	ENSG00000227685	13.2109	0.85	4	3	MALE	Deep Amplification	LOH	0	4	13.2109	13.2109
HMF001216A	Ambiguous Responder (101-179 days)	LINC02094	ENSG00000227078	13.1642	0.85	2	3	MALE	Deep Amplification	LOH	0	2	13.1642	13.1642
HMF001216A	Ambiguous Responder (101-179 days)	LINC02563	ENSG00000263520	0.0419	1	3	3	MALE	Deep Deletion	LOH	3	0	0.0419	0.0419
HMF001216A	Ambiguous Responder (101-179 days)	LINC02595	ENSG00000231566	8.9494		6	3	MALE	Deep Amplification		0	6	8.9494	8.9494
HMF001216A	Ambiguous Responder (101-179 days)	LINC02693	ENSG00000212719	13.302		16	3	MALE	Deep Amplification		0	16	13.302	13.302
HMF001216A	Ambiguous Responder (101-179 days)	LINC02866	ENSG00000253665	11.4506	0.91	3	3	MALE	Deep Amplification	LOH	0	3	11.4506	11.4506
HMF001216A	Ambiguous Responder (101-179 days)	LLGL1	ENSG00000131899	13.1642	0.85	24	3	MALE	Deep Amplification	LOH	0	24	13.1642	13.1642
HMF001216A	Ambiguous Responder (101-179 days)	LMF1	ENSG00000103227	0.975	1	17	3	MALE	Deep Deletion	LOH	17	0	0.975	0.975
HMF001216A	Ambiguous Responder (101-179 days)	LMF1-AS1	ENSG00000260439	0.975	1	3	3	MALE	Deep Deletion	LOH	3	0	0.975	0.975
HMF001216A	Ambiguous Responder (101-179 days)	LOC101929440	ENSG00000260132	0.975	1	2	3	MALE	Deep Deletion	LOH	2	0	0.975	0.975
HMF001216A	Ambiguous Responder (101-179 days)	LOC107984876	ENSG00000260316	0.975	1	3	3	MALE	Deep Deletion	LOH	3	0	0.975	0.975
HMF001216A	Ambiguous Responder (101-179 days)	LRRC37A3	ENSG00000176809	0.903797	1	17	3	MALE	Deep Deletion	LOH	5	0	0.0419	2.0094											Dietlein et al.
HMF001216A	Ambiguous Responder (101-179 days)	LRRIQ1	ENSG00000133640	3.0557	0.68	30	3	MALE	Neutral		0	0	3.0557	3.0557	1	Missense variant	ENSP00000376910.2:p.Q271E		MODERATE	SNV	protein_coding		0.2538
HMF001216A	Ambiguous Responder (101-179 days)	LUC7L	ENSG00000007392	0.975	1	12	3	MALE	Deep Deletion	LOH	12	0	0.975	0.975
HMF001216A	Ambiguous Responder (101-179 days)	MAP2K3	ENSG00000034152	13.302		16	3	MALE	Deep Amplification		0	16	13.302	13.302
HMF001216A	Ambiguous Responder (101-179 days)	MAPK7	ENSG00000166484	13.1642	0.85	10	3	MALE	Deep Amplification	LOH	0	10	13.1642	13.1642
HMF001216A	Ambiguous Responder (101-179 days)	MCM2	ENSG00000073111	3.175	0.64	18	3	MALE	Neutral		0	0	3.175	3.175	1	Frameshift variant	ENSP00000265056.7:p.GPAPA317*fs*27		HIGH	InDel	protein_coding		0.2399
HMF001216A	Ambiguous Responder (101-179 days)	MCRIP2	ENSG00000172366	0.975	1	10	3	MALE	Deep Deletion	LOH	10	0	0.975	0.975
HMF001216A	Ambiguous Responder (101-179 days)	METRN	ENSG00000103260	0.975	1	4	3	MALE	Deep Deletion	LOH	4	0	0.975	0.975
HMF001216A	Ambiguous Responder (101-179 days)	METTL26	ENSG00000130731	0.975	1	6	3	MALE	Deep Deletion	LOH	6	0	0.975	0.975
HMF001216A	Ambiguous Responder (101-179 days)	MFAP4	ENSG00000166482	13.1642	0.85	6	3	MALE	Deep Amplification	LOH	0	6	13.1642	13.1642
HMF001216A	Ambiguous Responder (101-179 days)	MIEF2	ENSG00000177427	13.1642	0.85	5	3	MALE	Deep Amplification	LOH	0	5	13.1642	13.1642
HMF001216A	Ambiguous Responder (101-179 days)	MIR222HG	ENSG00000270069	8.9494		3	3	MALE	Deep Amplification		0	3	8.9494	8.9494
HMF001216A	Ambiguous Responder (101-179 days)	MIR223HG	ENSG00000274536	9.8351		2	3	MALE	Deep Amplification		0	2	9.8351	9.8351
HMF001216A	Ambiguous Responder (101-179 days)	MPG	ENSG00000103152	0.975	1	6	3	MALE	Deep Deletion	LOH	6	0	0.975	0.975
HMF001216A	Ambiguous Responder (101-179 days)	MRPL28	ENSG00000086504	0.975	1	9	3	MALE	Deep Deletion	LOH	9	0	0.975	0.975
HMF001216A	Ambiguous Responder (101-179 days)	MSLN	ENSG00000102854	0.975	1	17	3	MALE	Deep Deletion	LOH	17	0	0.975	0.975
HMF001216A	Ambiguous Responder (101-179 days)	MSLNL	ENSG00000162006	0.975	1	16	3	MALE	Deep Deletion	LOH	16	0	0.975	0.975
HMF001216A	Ambiguous Responder (101-179 days)	MSN	ENSG00000147065	10.5368		19	3	MALE	Deep Amplification		0	19	9.7606	10.9341											COSMIC, IntOGen 02-2020
HMF001216A	Ambiguous Responder (101-179 days)	MTMR8	ENSG00000102043	10.1123		14	3	MALE	Deep Amplification		0	14	9.722	10.7256
HMF001216A	Ambiguous Responder (101-179 days)	MYO15A	ENSG00000091536	12.7744	0.85	69	3	MALE	Deep Amplification	LOH	0	69	12.3341	13.1642
HMF001216A	Ambiguous Responder (101-179 days)	NATD1	ENSG00000274180	13.302		3	3	MALE	Deep Amplification		0	3	13.302	13.302
HMF001216A	Ambiguous Responder (101-179 days)	NBDY	ENSG00000204272	10.8939		4	3	MALE	Deep Amplification		0	4	10.8939	10.8939
HMF001216A	Ambiguous Responder (101-179 days)	NHLRC4	ENSG00000257108	0.975	1	2	3	MALE	Deep Deletion	LOH	2	0	0.975	0.975
HMF001216A	Ambiguous Responder (101-179 days)	NKX6-3	ENSG00000165066	11.4662	0.92	4	3	MALE	Deep Amplification	LOH	0	4	11.4662	11.4662
HMF001216A	Ambiguous Responder (101-179 days)	NLRP2B	ENSG00000215174	9.7562		1	3	MALE	Deep Amplification		0	1	9.7562	9.7562
HMF001216A	Ambiguous Responder (101-179 days)	NME4	ENSG00000103202	0.975	1	8	3	MALE	Deep Deletion	LOH	8	0	0.975	0.975
HMF001216A	Ambiguous Responder (101-179 days)	NOXA1	ENSG00000188747	4.0368	0.75	14	3	MALE	Neutral		0	0	4.0368	4.0368	1	Missense variant	ENSP00000342848.2:p.R185Q		MODERATE	SNV	protein_coding	rs550567027&COSV104418790	0.2695
HMF001216A	Ambiguous Responder (101-179 days)	NPRL3	ENSG00000103148	0.975	1	17	3	MALE	Deep Deletion	LOH	17	0	0.975	0.975
HMF001216A	Ambiguous Responder (101-179 days)	OMD	ENSG00000127083	4.0368	0.75	3	3	MALE	Neutral		0	0	4.0368	4.0368	1	Missense variant	ENSP00000364700.4:p.Q420E		MODERATE	SNV	protein_coding		0.6935		COSMIC
HMF001216A	Ambiguous Responder (101-179 days)	OPHN1	ENSG00000079482	12.8123		32	3	MALE	Deep Amplification		0	32	11.6452	12.8357
HMF001216A	Ambiguous Responder (101-179 days)	OR10G4	ENSG00000254737	3.0024	0.67	3	3	MALE	Neutral		0	0	3.0024	3.0024	1	Missense variant	ENSP00000325076.3:p.A124D		MODERATE	SNV	protein_coding	COSV99080555	0.3052
HMF001216A	Ambiguous Responder (101-179 days)	OR6K3	ENSG00000203757	4.0204	0.51	2	3	MALE	Neutral		0	0	4.0204	4.0204	1	Missense variant	ENSP00000357127.1:p.I206L		MODERATE	SNV	protein_coding		0.2426
HMF001216A	Ambiguous Responder (101-179 days)	OR8U3	ENSG00000279961	2.9542	0.67	1	3	MALE	Neutral		0	0	2.9542	2.9542	1	Missense variant	ENSP00000308595.1:p.I142N		MODERATE	SNV	protein_coding		0.2854
HMF001216A	Ambiguous Responder (101-179 days)	P2RX7	ENSG00000089041	2.9861	0.66	13	3	MALE	Neutral		0	0	2.9861	2.9861	1	Missense variant	ENSP00000442349.1:p.P142L		MODERATE	SNV	protein_coding	rs143722015&COSV99029039	0.7081
HMF001216A	Ambiguous Responder (101-179 days)	PDIA2	ENSG00000185615	0.975	1	11	3	MALE	Deep Deletion	LOH	11	0	0.975	0.975
HMF001216A	Ambiguous Responder (101-179 days)	PERCC1	ENSG00000284395	0.975	1	2	3	MALE	Deep Deletion	LOH	2	0	0.975	0.975
HMF001216A	Ambiguous Responder (101-179 days)	PGAP6	ENSG00000129925	0.975	1	15	3	MALE	Deep Deletion	LOH	15	0	0.975	0.975
HMF001216A	Ambiguous Responder (101-179 days)	PIGQ	ENSG00000007541	0.975	1	13	3	MALE	Deep Deletion	LOH	13	0	0.975	0.975
HMF001216A	Ambiguous Responder (101-179 days)	PLAT	ENSG00000104368	12.1335	0.92	18	3	MALE	Deep Amplification	LOH	0	18	12.1335	12.1335
HMF001216A	Ambiguous Responder (101-179 days)	PLCXD1	ENSG00000182378	0.6237		12	3	MALE	Deep Deletion		12	0	0.6237	0.6237
HMF001216A	Ambiguous Responder (101-179 days)	POLB	ENSG00000070501	12.1335	0.92	17	3	MALE	Deep Amplification	LOH	0	17	12.1335	12.1335
HMF001216A	Ambiguous Responder (101-179 days)	POLR3K	ENSG00000161980	0.975	1	3	3	MALE	Deep Deletion	LOH	3	0	0.975	0.975
HMF001216A	Ambiguous Responder (101-179 days)	POMK	ENSG00000185900	10.3281		10	3	MALE	Deep Amplification		0	10	10.3281	10.3281
HMF001216A	Ambiguous Responder (101-179 days)	POT1	ENSG00000128513	2.9373	0.66	22	3	MALE	Neutral		0	0	2.9373	2.9373	1	Missense variant	ENSP00000350249.3:p.P34A		MODERATE	SNV	protein_coding		0.5007	MUTATION	COSMIC, Dietlein et al., IntOGen 02-2020
HMF001216A	Ambiguous Responder (101-179 days)	PPP2R3B	ENSG00000167393	0.6237		14	3	MALE	Deep Deletion		14	0	0.6237	0.6237											Priestley et al. (CNA)
HMF001216A	Ambiguous Responder (101-179 days)	PRKCA	ENSG00000154229	1.82014	0.99	18	3	MALE	Deletion	LOH	4	0	0.04	1.9883														Structural Variant
HMF001216A	Ambiguous Responder (101-179 days)	PRKCA-AS1	ENSG00000264630	0.04	1	4	3	MALE	Deep Deletion	LOH	4	0	0.04	0.04
HMF001216A	Ambiguous Responder (101-179 days)	PRPSAP2	ENSG00000141127	13.1642	0.85	23	3	MALE	Deep Amplification	LOH	0	23	13.1642	13.1642
HMF001216A	Ambiguous Responder (101-179 days)	PRR35	ENSG00000161992	0.975	1	3	3	MALE	Deep Deletion	LOH	3	0	0.975	0.975
HMF001216A	Ambiguous Responder (101-179 days)	PTPRD	ENSG00000153707	2.9185	0.66	52	3	MALE	Neutral		0	0	2.9185	2.9185	1	Stop gained	ENSP00000370593.3:p.R427*		HIGH	SNV	protein_coding	rs533774328&COSV61990692	0.6152		COSMIC, Priestley et al. (CNA), IntOGen 02-2020, Bailey et al.	Deletion Peak 13
HMF001216A	Ambiguous Responder (101-179 days)	PXDNL	ENSG00000147485	4.0198	0.75	23	3	MALE	Neutral		0	0	4.0198	4.0198	1	Missense variant	ENSP00000348645.4:p.A319P		MODERATE	SNV	protein_coding		0.2656
HMF001216A	Ambiguous Responder (101-179 days)	RAB11FIP3	ENSG00000090565	0.975	1	17	3	MALE	Deep Deletion	LOH	17	0	0.975	0.975
HMF001216A	Ambiguous Responder (101-179 days)	RAB40C	ENSG00000197562	0.975	1	8	3	MALE	Deep Deletion	LOH	8	0	0.975	0.975
HMF001216A	Ambiguous Responder (101-179 days)	RGS11	ENSG00000076344	0.975	1	17	3	MALE	Deep Deletion	LOH	17	0	0.975	0.975
HMF001216A	Ambiguous Responder (101-179 days)	RGS9	ENSG00000108370	0.0419	1	25	3	MALE	Deep Deletion	LOH	25	0	0.0419	0.0419
HMF001216A	Ambiguous Responder (101-179 days)	RHBDF1	ENSG00000007384	0.975	1	20	3	MALE	Deep Deletion	LOH	20	0	0.975	0.975
HMF001216A	Ambiguous Responder (101-179 days)	RHBDL1	ENSG00000103269	0.975	1	8	3	MALE	Deep Deletion	LOH	8	0	0.975	0.975
HMF001216A	Ambiguous Responder (101-179 days)	RHOBTB2	ENSG00000008853	1.037	0.98	16	3	MALE	Deletion	LOH	0	0	1.037	1.037	1	Missense variant	ENSP00000427926.1:p.K195N		MODERATE	SNV	protein_coding		0.2025			Deletion Peak 12
HMF001216A	Ambiguous Responder (101-179 days)	RHOT2	ENSG00000140983	0.975	1	18	3	MALE	Deep Deletion	LOH	18	0	0.975	0.975
HMF001216A	Ambiguous Responder (101-179 days)	RNF112	ENSG00000128482	13.1642	0.85	16	3	MALE	Deep Amplification	LOH	0	16	13.1642	13.1642
HMF001216A	Ambiguous Responder (101-179 days)	RNF170	ENSG00000120925	12.1335	0.92	10	3	MALE	Deep Amplification	LOH	0	10	12.1335	12.1335
HMF001216A	Ambiguous Responder (101-179 days)	RP1-178F10.1	ENSG00000260647	13.1642	0.85	1	3	MALE	Deep Amplification	LOH	0	1	13.1642	13.1642
HMF001216A	Ambiguous Responder (101-179 days)	RP1-178F10.3	ENSG00000267350	13.1642	0.85	1	3	MALE	Deep Amplification	LOH	0	1	13.1642	13.1642
HMF001216A	Ambiguous Responder (101-179 days)	RP1-37N7.1	ENSG00000264177	13.1642	0.85	2	3	MALE	Deep Amplification	LOH	0	2	13.1642	13.1642
HMF001216A	Ambiguous Responder (101-179 days)	RP13-188A5.1	ENSG00000227486	10.8091		5	3	MALE	Deep Amplification		0	5	9.8551	10.923
HMF001216A	Ambiguous Responder (101-179 days)	RP13-465B17.4	ENSG00000281849	0.6237		2	3	MALE	Deep Deletion		2	0	0.6237	0.6237
HMF001216A	Ambiguous Responder (101-179 days)	RP13-465B17.5	ENSG00000280767	0.6237		2	3	MALE	Deep Deletion		2	0	0.6237	0.6237
HMF001216A	Ambiguous Responder (101-179 days)	RP2	ENSG00000102218	7.811		5	3	MALE	Deep Amplification		0	5	7.811	7.811
HMF001216A	Ambiguous Responder (101-179 days)	RP3-323P24.3	ENSG00000226310	10.7061		2	3	MALE	Deep Amplification		0	2	10.7061	10.7061
HMF001216A	Ambiguous Responder (101-179 days)	RP3-453A3.2	ENSG00000286977	10.9119		2	3	MALE	Deep Amplification		0	2	10.9119	10.9119
HMF001216A	Ambiguous Responder (101-179 days)	RP5-1158E12.1	ENSG00000234613	8.9494		2	3	MALE	Deep Amplification		0	2	8.9494	8.9494
HMF001216A	Ambiguous Responder (101-179 days)	RP6-159A1.3	ENSG00000237311	9.8351		6	3	MALE	Deep Amplification		0	6	9.8351	9.8351
HMF001216A	Ambiguous Responder (101-179 days)	RP6-201G10.2	ENSG00000260118	12.8357		1	3	MALE	Deep Amplification		0	1	12.8357	12.8357
HMF001216A	Ambiguous Responder (101-179 days)	RP6-99M1.3	ENSG00000269902	8.9494		1	3	MALE	Deep Amplification		0	1	8.9494	8.9494
HMF001216A	Ambiguous Responder (101-179 days)	RPUSD1	ENSG00000007376	0.975	1	5	3	MALE	Deep Deletion	LOH	5	0	0.975	0.975
HMF001216A	Ambiguous Responder (101-179 days)	RYR1	ENSG00000196218	4.4244	0.77	108	3	MALE	Neutral		0	0	4.4244	4.4244	1	Missense variant	ENSP00000352608.2:p.A1363V	likely_benign&uncertain_significance&benign	MODERATE	SNV	protein_coding	rs774603798&COSV62092120&COSV62105570	0.2587
HMF001216A	Ambiguous Responder (101-179 days)	SFRP1	ENSG00000104332	11.4662	0.92	4	3	MALE	Deep Amplification	LOH	0	4	11.4662	11.4662
HMF001216A	Ambiguous Responder (101-179 days)	SHMT1	ENSG00000176974	13.1642	0.85	18	3	MALE	Deep Amplification	LOH	0	18	13.1642	13.1642
HMF001216A	Ambiguous Responder (101-179 days)	SHOX	ENSG00000185960	0.6237		7	3	MALE	Deep Deletion		7	0	0.6237	0.6237
HMF001216A	Ambiguous Responder (101-179 days)	SLC20A2	ENSG00000168575	12.1335	0.92	19	3	MALE	Deep Amplification	LOH	0	19	12.1335	12.1335
HMF001216A	Ambiguous Responder (101-179 days)	SLC47A1	ENSG00000142494	13.1642	0.85	21	3	MALE	Deep Amplification	LOH	0	21	13.1642	13.1642
HMF001216A	Ambiguous Responder (101-179 days)	SLC47A2	ENSG00000180638	13.1642	0.85	19	3	MALE	Deep Amplification	LOH	0	19	13.1642	13.1642
HMF001216A	Ambiguous Responder (101-179 days)	SLC5A10	ENSG00000154025	13.1642	0.85	17	3	MALE	Deep Amplification	LOH	0	17	13.1642	13.1642	2	Multiple coding mutations	ENSP00000379008.2:p.-429_-430insWYGGGG, ENSP00000379008.2:p.R430W		MODERATE	InDel, SNV	protein_coding	rs1555580917, rs771322586	0.1792, 0.1483
HMF001216A	Ambiguous Responder (101-179 days)	SLC9A7	ENSG00000065923	8.90218		17	3	MALE	Deep Amplification		0	17	7.811	8.9494
HMF001216A	Ambiguous Responder (101-179 days)	SMCR8	ENSG00000176994	13.1642	0.85	2	3	MALE	Deep Amplification	LOH	0	2	13.1642	13.1642
HMF001216A	Ambiguous Responder (101-179 days)	SMIM19	ENSG00000176209	12.1335	0.92	6	3	MALE	Deep Amplification	LOH	0	6	12.1335	12.1335
HMF001216A	Ambiguous Responder (101-179 days)	SNORA59B	ENSG00000266079	13.1642	0.85	1	3	MALE	Deep Amplification	LOH	0	1	13.1642	13.1642
HMF001216A	Ambiguous Responder (101-179 days)	SNORD3A	ENSG00000263934	13.1642	0.85	1	3	MALE	Deep Amplification	LOH	0	1	13.1642	13.1642
HMF001216A	Ambiguous Responder (101-179 days)	SNORD3B-1	ENSG00000265185	13.1642	0.85	1	3	MALE	Deep Amplification	LOH	0	1	13.1642	13.1642
HMF001216A	Ambiguous Responder (101-179 days)	SNORD3B-2	ENSG00000262074	13.1642	0.85	1	3	MALE	Deep Amplification	LOH	0	1	13.1642	13.1642
HMF001216A	Ambiguous Responder (101-179 days)	SNORD3C	ENSG00000264940	13.1642	0.85	1	3	MALE	Deep Amplification	LOH	0	1	13.1642	13.1642
HMF001216A	Ambiguous Responder (101-179 days)	SNRNP25	ENSG00000161981	0.975	1	5	3	MALE	Deep Deletion	LOH	5	0	0.975	0.975
HMF001216A	Ambiguous Responder (101-179 days)	SOX8	ENSG00000005513	0.975	1	3	3	MALE	Deep Deletion	LOH	3	0	0.975	0.975
HMF001216A	Ambiguous Responder (101-179 days)	SPECC1	ENSG00000128487	13.589	0.85	29	3	MALE	Deep Amplification	LOH	0	29	13.1642	14.6054											COSMIC
HMF001216A	Ambiguous Responder (101-179 days)	SPECC1-DT	ENSG00000261033	13.1642	0.85	1	3	MALE	Deep Amplification	LOH	0	1	13.1642	13.1642
HMF001216A	Ambiguous Responder (101-179 days)	SPIN2A	ENSG00000147059	9.6808		2	3	MALE	Deep Amplification		0	2	9.6808	9.6808
HMF001216A	Ambiguous Responder (101-179 days)	SPIN2B	ENSG00000186787	10.7061		3	3	MALE	Deep Amplification		0	3	10.7061	10.7061
HMF001216A	Ambiguous Responder (101-179 days)	SPIN3	ENSG00000204271	11.007		5	3	MALE	Deep Amplification		0	5	10.7061	11.9278
HMF001216A	Ambiguous Responder (101-179 days)	SPIN4	ENSG00000186767	8.9381		1	3	MALE	Deep Amplification		0	1	8.9381	8.9381
HMF001216A	Ambiguous Responder (101-179 days)	SPIN4-AS1	ENSG00000233661	8.9381		2	3	MALE	Deep Amplification		0	2	8.9381	8.9381
HMF001216A	Ambiguous Responder (101-179 days)	SRRM1	ENSG00000133226	2.9821	0.67	26	3	MALE	Neutral		0	0	2.9821	2.9821	1	Missense variant	ENSP00000326261.8:p.T205S		MODERATE	SNV	protein_coding		0.1213			Deletion Peak 1
HMF001216A	Ambiguous Responder (101-179 days)	SSTR5	ENSG00000162009	0.975	1	1	3	MALE	Deep Deletion	LOH	1	0	0.975	0.975
HMF001216A	Ambiguous Responder (101-179 days)	SSTR5-AS1	ENSG00000261713	0.975	1	6	3	MALE	Deep Deletion	LOH	6	0	0.975	0.975
HMF001216A	Ambiguous Responder (101-179 days)	STARD8	ENSG00000130052	10.0943		17	3	MALE	Deep Amplification		0	17	10.0612	10.7629
HMF001216A	Ambiguous Responder (101-179 days)	STUB1	ENSG00000103266	0.975	1	6	3	MALE	Deep Deletion	LOH	6	0	0.975	0.975
HMF001216A	Ambiguous Responder (101-179 days)	STUB1-DT	ENSG00000260394	0.975	1	1	3	MALE	Deep Deletion	LOH	1	0	0.975	0.975
HMF001216A	Ambiguous Responder (101-179 days)	SYNPO	ENSG00000171992	3.4461	0.71	7	3	MALE	Neutral		0	0	3.4461	3.4461	1	Missense variant	ENSP00000377789.1:p.T746M		MODERATE	SNV	protein_coding	rs755997156	0.2718
HMF001216A	Ambiguous Responder (101-179 days)	TBC1D28	ENSG00000189375	13.1642	0.85	10	3	MALE	Deep Amplification	LOH	0	10	13.1642	13.1642
HMF001216A	Ambiguous Responder (101-179 days)	TCERG1L	ENSG00000176769	2.7082	0.63	12	3	MALE	Neutral		0	0	2.7082	2.7082	1	Missense variant	ENSP00000357631.4:p.P205L		MODERATE	SNV	protein_coding	rs148798248&COSV64050657	0.6444			Deletion Peak 15
HMF001216A	Ambiguous Responder (101-179 days)	TCIM	ENSG00000176907	11.4506	0.91	1	3	MALE	Deep Amplification	LOH	0	1	11.4506	11.4506
HMF001216A	Ambiguous Responder (101-179 days)	THAP1	ENSG00000131931	12.1335	0.92	4	3	MALE	Deep Amplification	LOH	0	4	12.1335	12.1335
HMF001216A	Ambiguous Responder (101-179 days)	TMEM11	ENSG00000178307	13.302		5	3	MALE	Deep Amplification		0	5	13.302	13.302
HMF001216A	Ambiguous Responder (101-179 days)	TOP3A	ENSG00000177302	13.1642	0.85	20	3	MALE	Deep Amplification	LOH	0	20	13.1642	13.1642
HMF001216A	Ambiguous Responder (101-179 days)	TPSAB1	ENSG00000172236	0.975	1	6	3	MALE	Deep Deletion	LOH	6	0	0.975	0.975
HMF001216A	Ambiguous Responder (101-179 days)	TPSB2	ENSG00000197253	0.975	1	6	3	MALE	Deep Deletion	LOH	6	0	0.975	0.975
HMF001216A	Ambiguous Responder (101-179 days)	TPSD1	ENSG00000095917	0.975	1	5	3	MALE	Deep Deletion	LOH	5	0	0.975	0.975
HMF001216A	Ambiguous Responder (101-179 days)	TPSG1	ENSG00000116176	0.975	1	6	3	MALE	Deep Deletion	LOH	6	0	0.975	0.975
HMF001216A	Ambiguous Responder (101-179 days)	TRA2A	ENSG00000164548	2.9933	0.66	11	3	MALE	Neutral		0	0	2.9933	2.9933	1	Stop gained	ENSP00000297071.4:p.R160*		HIGH	SNV	protein_coding	COSV51716716&COSV51717061	0.3164
HMF001216A	Ambiguous Responder (101-179 days)	TRANK1	ENSG00000168016	3.1132	0.64	25	3	MALE	Neutral		0	0	3.1132	3.1132	1	Missense variant	ENSP00000416168.2:p.E2807D		MODERATE	SNV	protein_coding		0.2841
HMF001216A	Ambiguous Responder (101-179 days)	TRHDE	ENSG00000072657	3.0557	0.68	27	3	MALE	Neutral		0	0	3.0557	3.0557	1	Missense variant	ENSP00000261180.4:p.S328C		MODERATE	SNV	protein_coding	COSV53847758	0.2843
HMF001216A	Ambiguous Responder (101-179 days)	TSR3	ENSG00000007520	0.975	1	6	3	MALE	Deep Deletion	LOH	6	0	0.975	0.975
HMF001216A	Ambiguous Responder (101-179 days)	TVP23B	ENSG00000171928	13.1642	0.85	9	3	MALE	Deep Amplification	LOH	0	9	13.1642	13.1642
HMF001216A	Ambiguous Responder (101-179 days)	UBE2I	ENSG00000103275	0.975	1	11	3	MALE	Deep Deletion	LOH	11	0	0.975	0.975
HMF001216A	Ambiguous Responder (101-179 days)	UBQLN2	ENSG00000188021	11.8256		1	3	MALE	Deep Amplification		0	1	11.8256	11.8256
HMF001216A	Ambiguous Responder (101-179 days)	ULK2	ENSG00000083290	13.1642	0.85	29	3	MALE	Deep Amplification	LOH	0	29	13.1642	13.1642
HMF001216A	Ambiguous Responder (101-179 days)	UNKL	ENSG00000059145	0.975	1	20	3	MALE	Deep Deletion	LOH	20	0	0.975	0.975
HMF001216A	Ambiguous Responder (101-179 days)	USP22	ENSG00000124422	13.2109	0.85	17	3	MALE	Deep Amplification	LOH	0	17	13.2109	13.2109											Priestley et al. (CNA)
HMF001216A	Ambiguous Responder (101-179 days)	VDAC3	ENSG00000078668	12.1335	0.92	10	3	MALE	Deep Amplification	LOH	0	10	12.1335	12.1335
HMF001216A	Ambiguous Responder (101-179 days)	VSIG4	ENSG00000155659	9.8351		7	3	MALE	Deep Amplification		0	7	9.8351	9.8351
HMF001216A	Ambiguous Responder (101-179 days)	WASIR2	ENSG00000231439	0.975	1	2	3	MALE	Deep Deletion	LOH	2	0	0.975	0.975
HMF001216A	Ambiguous Responder (101-179 days)	WDR24	ENSG00000127580	0.975	1	10	3	MALE	Deep Deletion	LOH	10	0	0.975	0.975
HMF001216A	Ambiguous Responder (101-179 days)	WDR90	ENSG00000161996	0.975	1	42	3	MALE	Deep Deletion	LOH	42	0	0.975	0.975
HMF001216A	Ambiguous Responder (101-179 days)	WFIKKN1	ENSG00000127578	0.975	1	2	3	MALE	Deep Deletion	LOH	2	0	0.975	0.975
HMF001216A	Ambiguous Responder (101-179 days)	YIPF6	ENSG00000181704	11.7548		8	3	MALE	Deep Amplification		0	8	11.7548	11.7548
HMF001216A	Ambiguous Responder (101-179 days)	Z69666.2	ENSG00000228779	0.975	1	2	3	MALE	Deep Deletion	LOH	2	0	0.975	0.975
HMF001216A	Ambiguous Responder (101-179 days)	Z69720.2	ENSG00000269482	0.975	1	1	3	MALE	Deep Deletion	LOH	1	0	0.975	0.975
HMF001216A	Ambiguous Responder (101-179 days)	Z84812.4	ENSG00000260803	0.975	1	4	3	MALE	Deep Deletion	LOH	4	0	0.975	0.975
HMF001216A	Ambiguous Responder (101-179 days)	ZC3H12B	ENSG00000102053	9.7606		5	3	MALE	Deep Amplification		0	5	9.7606	9.7606
HMF001216A	Ambiguous Responder (101-179 days)	ZC4H2	ENSG00000126970	9.722		4	3	MALE	Deep Amplification		0	4	9.722	9.722
HMF001216A	Ambiguous Responder (101-179 days)	ZNF543	ENSG00000178229	2.9194	0.67	4	3	MALE	Neutral		0	0	2.9194	2.9194	1	Missense variant	ENSP00000322545.3:p.S239N		MODERATE	SNV	protein_coding	COSV58626557	0.321
HMF001216A	Ambiguous Responder (101-179 days)	ZNF674	ENSG00000251192	8.9494		8	3	MALE	Deep Amplification		0	8	8.9494	8.9494
HMF001216A	Ambiguous Responder (101-179 days)	ZNF674-AS1	ENSG00000230844	8.9494		2	3	MALE	Deep Amplification		0	2	8.9494	8.9494
HMF001216A	Ambiguous Responder (101-179 days)	ZXDA	ENSG00000198205	9.7562		1	3	MALE	Deep Amplification		0	1	9.7562	9.7562
HMF001216A	Ambiguous Responder (101-179 days)	ZXDB	ENSG00000198455	9.7562		1	3	MALE	Deep Amplification		0	1	9.7562	9.7562											IntOGen 02-2020
HMF000335A	Good Responder (≥180 days)	ADAMTSL3	ENSG00000156218	2.0102	0.51	34	1.98	MALE	Neutral		0	0	2.0102	2.0102	1	Missense variant	ENSP00000286744.5:p.A1164G		MODERATE	SNV	protein_coding	rs1328042968	0.4807
HMF000335A	Good Responder (≥180 days)	ADGRL1	ENSG00000072071	1.8987	0.53	25	1.98	MALE	Neutral		0	0	1.8987	1.8987	1	Missense variant	ENSP00000340688.5:p.A659T		MODERATE	SNV	protein_coding	rs931391613	0.485
HMF000335A	Good Responder (≥180 days)	AOPEP	ENSG00000148120	2.0215	0.51	29	1.98	MALE	Neutral		0	0	2.0215	2.0215	1	Missense variant	ENSP00000364464.2:p.A71G		MODERATE	SNV	protein_coding		0.4798
HMF000335A	Good Responder (≥180 days)	AP2A1	ENSG00000196961	1.943	0.52	25	1.98	MALE	Neutral		0	0	1.943	1.943	1	Missense variant	ENSP00000351926.4:p.K31T		MODERATE	SNV	protein_coding		0.4664
HMF000335A	Good Responder (≥180 days)	AR	ENSG00000169083	0.9576		10	1.98	MALE	Neutral		0	0	0.9576	0.9576	1	Missense variant	ENSP00000363822.3:p.T878A	pathogenic	MODERATE	SNV	protein_coding	rs137852578&COSV65953150	0.9843	MUTATION	COSMIC, Priestley et al. (Muts), Priestley et al. (CNA), IntOGen 02-2020, Bailey et al.		Significant
HMF000335A	Good Responder (≥180 days)	ASIC2	ENSG00000108684	1.9812	0.51	13	1.98	MALE	Neutral		0	0	1.9812	1.9812	1	Missense variant	ENSP00000225823.2:p.Q552K		MODERATE	SNV	protein_coding		0.5785
HMF000335A	Good Responder (≥180 days)	ASXL1	ENSG00000171456	2.9864	0.66	16	1.98	MALE	Amplification		0	0	2.9864	2.9864	1	Stop gained	ENSP00000364839.4:p.R417*	uncertain_significance	HIGH	SNV	protein_coding	rs375215583&COSV60102853	0.6308	MUTATION	COSMIC, Dietlein et al., Martincorena et al., IntOGen 02-2020, Bailey et al.
HMF000335A	Good Responder (≥180 days)	ASXL2	ENSG00000143970	0.0613731	0.99	17	1.98	MALE	Deep Deletion	LOH	13	0	0.0239	1.0218										DEL	COSMIC, Priestley et al. (CNA), Martincorena et al., IntOGen 02-2020, Bailey et al.
HMF000335A	Good Responder (≥180 days)	CALHM4	ENSG00000164451	0.0053	1	4	1.98	MALE	Deep Deletion	LOH	4	0	0.0053	0.0053
HMF000335A	Good Responder (≥180 days)	CALHM5	ENSG00000178033	0.0053	1	2	1.98	MALE	Deep Deletion	LOH	2	0	0.0053	0.0053
HMF000335A	Good Responder (≥180 days)	CALHM6	ENSG00000188820	0.0053	1	4	1.98	MALE	Deep Deletion	LOH	4	0	0.0053	0.0053
HMF000335A	Good Responder (≥180 days)	CALHM6-AS1	ENSG00000244158	0.0053	1	2	1.98	MALE	Deep Deletion	LOH	2	0	0.0053	0.0053
HMF000335A	Good Responder (≥180 days)	CCDC88A	ENSG00000115355	1.9815	0.51	39	1.98	MALE	Neutral		0	0	1.9815	1.9815	1	Stop gained	ENSP00000338728.6:p.W1394*		HIGH	SNV	protein_coding		0.4856		Priestley et al. (Muts)
HMF000335A	Good Responder (≥180 days)	CD93	ENSG00000125810	3.0303	0.66	2	1.98	MALE	Amplification		0	0	3.0303	3.0303	1	Missense variant	ENSP00000246006.4:p.V543I		MODERATE	SNV	protein_coding	rs150881468&COSV55665782	0.2712
HMF000335A	Good Responder (≥180 days)	CHD1	ENSG00000153922	0.0828754	1	37	1.98	MALE	Deep Deletion	LOH	35	0	0.0108	0.9154										DEL	Priestley et al. (CNA)	Deletion Peak 8
HMF000335A	Good Responder (≥180 days)	COL10A1	ENSG00000123500	0.0053	1	4	1.98	MALE	Deep Deletion	LOH	4	0	0.0053	0.0053
HMF000335A	Good Responder (≥180 days)	DISP3	ENSG00000204624	1.9904	0.51	23	1.98	MALE	Neutral		0	0	1.9904	1.9904	1	Missense variant	ENSP00000294484.6:p.P644S		MODERATE	SNV	protein_coding	rs1311858743	0.4508			Deletion Peak 1
HMF000335A	Good Responder (≥180 days)	DSE	ENSG00000111817	0.0053	1	20	1.98	MALE	Deep Deletion	LOH	20	0	0.0053	0.0053
HMF000335A	Good Responder (≥180 days)	DTNB	ENSG00000138101	0.424967	0.99	29	1.98	MALE	Deep Deletion	LOH	15	0	0.0239	1.0255
HMF000335A	Good Responder (≥180 days)	EPHX3	ENSG00000105131	1.8987	0.53	9	1.98	MALE	Neutral		0	0	1.8987	1.8987	1	Frameshift variant	ENSP00000221730.2:p.V203*fs*40		HIGH	InDel	protein_coding		0.4164
HMF000335A	Good Responder (≥180 days)	FABP7	ENSG00000164434	-0.0009	1	4	1.98	MALE	Deep Deletion	LOH	4	0	-0.0009	-0.0009
HMF000335A	Good Responder (≥180 days)	FAM162B	ENSG00000183807	0.0053	1	4	1.98	MALE	Deep Deletion	LOH	4	0	0.0053	0.0053
HMF000335A	Good Responder (≥180 days)	FAXC	ENSG00000146267	0.989	1	8	1.98	MALE	Deletion	LOH	0	0	0.989	0.989	1	Missense variant	ENSP00000374328.4:p.Y322C		MODERATE	SNV	protein_coding	COSV101067209	0.9581
HMF000335A	Good Responder (≥180 days)	FRK	ENSG00000111816	0.0053	1	8	1.98	MALE	Deep Deletion	LOH	8	0	0.0053	0.0053
HMF000335A	Good Responder (≥180 days)	FUT9	ENSG00000172461	0.989	1	5	1.98	MALE	Deletion	LOH	0	0	0.989	0.989	1	Missense variant	ENSP00000302599.4:p.D339N		MODERATE	SNV	protein_coding	rs201254420&COSV56147106	1.0567
HMF000335A	Good Responder (≥180 days)	GJA1	ENSG00000152661	-0.0009	1	4	1.98	MALE	Deep Deletion	LOH	4	0	-0.0009	-0.0009
HMF000335A	Good Responder (≥180 days)	GJA5	ENSG00000265107	1.9747	0.51	3	1.98	MALE	Neutral		0	0	1.9747	1.9747	2	Multiple coding mutations	ENSP00000271348.2:p.Y123*fs*36, ENSP00000271348.2:p.Y123H		HIGH, MODERATE	InDel, SNV	protein_coding	COSV54783759	0.3881, 0.3916
HMF000335A	Good Responder (≥180 days)	GJB3	ENSG00000188910	1.9904	0.51	3	1.98	MALE	Neutral		0	0	1.9904	1.9904	1	Missense variant	ENSP00000362464.2:p.D118N		MODERATE	SNV	protein_coding	rs373400072&COSV64904619	0.3588
HMF000335A	Good Responder (≥180 days)	GOLPH3	ENSG00000113384	2.0298	0.51	4	1.98	MALE	Neutral		0	0	2.0298	2.0298	1	Frameshift variant	ENSP00000265070.6:p.G32GRR*fs*54		HIGH	InDel	protein_coding	rs940855014	0.457
HMF000335A	Good Responder (≥180 days)	GPRC6A	ENSG00000173612	0.0053	1	6	1.98	MALE	Deep Deletion	LOH	6	0	0.0053	0.0053
HMF000335A	Good Responder (≥180 days)	HDAC2	ENSG00000196591	0.0053	1	19	1.98	MALE	Deep Deletion	LOH	19	0	0.0053	0.0053
HMF000335A	Good Responder (≥180 days)	HDAC2-AS2	ENSG00000228624	0.0053	1	34	1.98	MALE	Deep Deletion	LOH	34	0	0.0053	0.0053
HMF000335A	Good Responder (≥180 days)	HS3ST5	ENSG00000249853	0.0053	1	6	1.98	MALE	Deep Deletion	LOH	6	0	0.0053	0.0053
HMF000335A	Good Responder (≥180 days)	HSF2	ENSG00000025156	-0.0009	1	13	1.98	MALE	Deep Deletion	LOH	13	0	-0.0009	-0.0009
HMF000335A	Good Responder (≥180 days)	HYDIN	ENSG00000157423	1.9939	0.51	90	1.98	MALE	Neutral		0	0	1.9939	1.9939	1	Missense variant	ENSP00000377197.2:p.K1763N		MODERATE	SNV	protein_coding		0.2
HMF000335A	Good Responder (≥180 days)	IGF2BP2	ENSG00000073792	2.0118	0.5	20	1.98	MALE	Neutral		0	0	2.0118	2.0118	1	Missense variant	ENSP00000371634.2:p.A393D		MODERATE	SNV	protein_coding		0.4457		COSMIC
HMF000335A	Good Responder (≥180 days)	KDM6A	ENSG00000147050	0.9924		32	1.98	MALE	Neutral		0	0	0.9924	0.9924	1	Frameshift variant	ENSP00000367203.4:p.VS887V*fs*18		HIGH	InDel	protein_coding		1.1167	MUTATION	COSMIC, Priestley et al. (Muts), Priestley et al. (CNA), Dietlein et al., Martincorena et al., IntOGen 02-2020, Bailey et al.		Significant
HMF000335A	Good Responder (≥180 days)	KPNA5	ENSG00000196911	0.0053	1	15	1.98	MALE	Deep Deletion	LOH	15	0	0.0053	0.0053
HMF000335A	Good Responder (≥180 days)	LIG1	ENSG00000105486	1.943	0.52	31	1.98	MALE	Neutral		0	0	1.943	1.943	1	Missense variant	ENSP00000263274.6:p.P283L		MODERATE	SNV	protein_coding	rs574879811&COSV54393430	0.1085
HMF000335A	Good Responder (≥180 days)	LINC02534	ENSG00000228777	0.0053	1	5	1.98	MALE	Deep Deletion	LOH	5	0	0.0053	0.0053
HMF000335A	Good Responder (≥180 days)	LINC02880	ENSG00000175967	0.0053	1	4	1.98	MALE	Deep Deletion	LOH	4	0	0.0053	0.0053
HMF000335A	Good Responder (≥180 days)	MAP3K6	ENSG00000142733	1.9904	0.51	29	1.98	MALE	Neutral		0	0	1.9904	1.9904	2	Multiple coding mutations	ENSP00000419591.1:p.F1102I, ENSP00000419591.1:p.M1101L		MODERATE	MNV, SNV	protein_coding		0.493, 0.5193
HMF000335A	Good Responder (≥180 days)	MARCKS	ENSG00000277443	0.0053	1	4	1.98	MALE	Deep Deletion	LOH	4	0	0.0053	0.0053
HMF000335A	Good Responder (≥180 days)	MROCKI	ENSG00000227502	0.0053	1	3	1.98	MALE	Deep Deletion	LOH	3	0	0.0053	0.0053
HMF000335A	Good Responder (≥180 days)	NDUFB10	ENSG00000140990	1.9854	0.51	3	1.98	MALE	Neutral		0	0	1.9854	1.9854	1	Missense variant	ENSP00000268668.6:p.N22S		MODERATE	SNV	protein_coding	rs368803523	0.5252
HMF000335A	Good Responder (≥180 days)	NT5DC1	ENSG00000178425	0.0053	1	13	1.98	MALE	Deep Deletion	LOH	13	0	0.0053	0.0053
HMF000335A	Good Responder (≥180 days)	OR56A1	ENSG00000180934	1.9768	0.51	3	1.98	MALE	Neutral		0	0	1.9768	1.9768	1	Missense variant	ENSP00000321246.5:p.L96I		MODERATE	SNV	protein_coding	COSV100360496&COSV57361894&COSV57362551	0.3816
HMF000335A	Good Responder (≥180 days)	PGLYRP3	ENSG00000159527	1.9747	0.51	8	1.98	MALE	Neutral		0	0	1.9747	1.9747	1	Missense variant	ENSP00000290722.1:p.S128I		MODERATE	SNV	protein_coding		0.4525
HMF000335A	Good Responder (≥180 days)	PKIB	ENSG00000135549	-0.0009	1	15	1.98	MALE	Deep Deletion	LOH	15	0	-0.0009	-0.0009
HMF000335A	Good Responder (≥180 days)	PTPRK	ENSG00000152894	0.9951	1	44	1.98	MALE	Deletion	LOH	0	0	0.9951	0.9951	1	Missense variant	ENSP00000357196.5:p.V1121A		MODERATE	SNV	protein_coding		1.1655		COSMIC, IntOGen 02-2020
HMF000335A	Good Responder (≥180 days)	RFX6	ENSG00000185002	0.0053	1	20	1.98	MALE	Deep Deletion	LOH	20	0	0.0053	0.0053
HMF000335A	Good Responder (≥180 days)	RP1	ENSG00000104237	2.0235	0.51	42	1.98	MALE	Neutral		0	0	2.0235	2.0235	1	Missense variant	ENSP00000220676.1:p.C1274G		MODERATE	SNV	protein_coding		0.3317
HMF000335A	Good Responder (≥180 days)	RP1-249H1.2	ENSG00000231912	0.0053	1	2	1.98	MALE	Deep Deletion	LOH	2	0	0.0053	0.0053
HMF000335A	Good Responder (≥180 days)	RP1-93H18.7	ENSG00000285446	0.0053	1	4	1.98	MALE	Deep Deletion	LOH	4	0	0.0053	0.0053
HMF000335A	Good Responder (≥180 days)	RP3-383B8.1	ENSG00000287097	0.0053	1	3	1.98	MALE	Deep Deletion	LOH	3	0	0.0053	0.0053
HMF000335A	Good Responder (≥180 days)	RP3-399L15.1	ENSG00000232395	0.0053	1	3	1.98	MALE	Deep Deletion	LOH	3	0	0.0053	0.0053
HMF000335A	Good Responder (≥180 days)	RP3-399L15.2	ENSG00000226079	0.0053	1	4	1.98	MALE	Deep Deletion	LOH	4	0	0.0053	0.0053
HMF000335A	Good Responder (≥180 days)	RP3-425C14.8	ENSG00000287258	-0.0009	1	5	1.98	MALE	Deep Deletion	LOH	5	0	-0.0009	-0.0009
HMF000335A	Good Responder (≥180 days)	RP3-486I3.5	ENSG00000236326	0.0053	1	2	1.98	MALE	Deep Deletion	LOH	2	0	0.0053	0.0053
HMF000335A	Good Responder (≥180 days)	RPH3A	ENSG00000089169	1.9858	0.51	37	1.98	MALE	Neutral		0	0	1.9858	1.9858	1	Missense variant	ENSP00000374036.4:p.R45G		MODERATE	SNV	protein_coding		0.4631
HMF000335A	Good Responder (≥180 days)	RPL21	ENSG00000122026	2.9908	0.66	6	1.98	MALE	Amplification		0	0	2.9908	2.9908	1	Inframe deletion	ENSP00000346027.4:p.L151del		MODERATE	InDel	protein_coding		0.3116		Dietlein et al.
HMF000335A	Good Responder (≥180 days)	RRAS2	ENSG00000133818	1.9816	0.52	11	1.98	MALE	Neutral		0	0	1.9816	1.9816	1	Missense variant	ENSP00000256196.4:p.E140G		MODERATE	SNV	protein_coding		0.5032		Priestley et al. (Muts), Dietlein et al., IntOGen 02-2020, Bailey et al.
HMF000335A	Good Responder (≥180 days)	RSPH4A	ENSG00000111834	0.0053	1	6	1.98	MALE	Deep Deletion	LOH	6	0	0.0053	0.0053
HMF000335A	Good Responder (≥180 days)	RSRP1	ENSG00000117616	1.9904	0.51	14	1.98	MALE	Neutral		0	0	1.9904	1.9904	1	Frameshift variant	ENSP00000243189.7:p.G141*fs*30		HIGH	InDel	protein_coding		0.6251
HMF000335A	Good Responder (≥180 days)	RWDD1	ENSG00000111832	0.0053	1	10	1.98	MALE	Deep Deletion	LOH	10	0	0.0053	0.0053
HMF000335A	Good Responder (≥180 days)	SCGB3A1	ENSG00000161055	1.9664	0.51	3	1.98	MALE	Neutral		0	0	1.9664	1.9664	1	Missense variant	ENSP00000292641.3:p.P32S		MODERATE	SNV	protein_coding	rs909862808	0.1349
HMF000335A	Good Responder (≥180 days)	SEC24B	ENSG00000138802	1.53029	0.51	25	1.98	MALE	Neutral		0	0	1.0595	2.0463	2	Multiple coding mutations	ENSP00000265175.4:p.F751L, ENSP00000265175.4:p.N761K		MODERATE	SNV	protein_coding		0.34, 0.2631
HMF000335A	Good Responder (≥180 days)	SERINC1	ENSG00000111897	-0.0009	1	10	1.98	MALE	Deep Deletion	LOH	10	0	-0.0009	-0.0009
HMF000335A	Good Responder (≥180 days)	SERPINA4	ENSG00000100665	1.9995	0.51	5	1.98	MALE	Neutral		0	0	1.9995	1.9995	1	Missense variant	ENSP00000450838.1:p.A54T		MODERATE	SNV	protein_coding		0.4733
HMF000335A	Good Responder (≥180 days)	SETD2	ENSG00000181555	2.0175	0.51	23	1.98	MALE	Neutral		0	0	2.0175	2.0175	1	Missense variant	ENSP00000386759.3:p.K1130T		MODERATE	SNV	protein_coding	COSV57451993	0.5535	MUTATION	COSMIC, Priestley et al. (Muts), Dietlein et al., Martincorena et al., IntOGen 02-2020, Bailey et al.
HMF000335A	Good Responder (≥180 days)	SLC25A13	ENSG00000004864	2.9636	0.67	20	1.98	MALE	Neutral		0	0	2.9636	2.9636	1	Missense variant	ENSP00000400101.2:p.R284H	uncertain_significance	MODERATE	SNV	protein_coding	rs771117913&COSV55703524&COSV55706553	0.0718
HMF000335A	Good Responder (≥180 days)	SMPDL3A	ENSG00000172594	-0.0009	1	8	1.98	MALE	Deep Deletion	LOH	8	0	-0.0009	-0.0009
HMF000335A	Good Responder (≥180 days)	SPOP	ENSG00000121067	1.9812	0.51	17	1.98	MALE	Neutral		0	0	1.9812	1.9812	1	Missense variant	ENSP00000377004.3:p.F133L	uncertain_significance&likely_pathogenic	MODERATE	SNV	protein_coding	rs193921065&COSV61652814&COSV61652918	0.4808	MUTATION	COSMIC, Priestley et al. (Muts), Dietlein et al., Martincorena et al., IntOGen 02-2020, Bailey et al.		Significant
HMF000335A	Good Responder (≥180 days)	SRSF4	ENSG00000116350	1.9904	0.51	6	1.98	MALE	Neutral		0	0	1.9904	1.9904	1	Missense variant	ENSP00000362900.4:p.G138R		MODERATE	SNV	protein_coding		0.5633
HMF000335A	Good Responder (≥180 days)	TBC1D32	ENSG00000146350	-0.0009	1	37	1.98	MALE	Deep Deletion	LOH	37	0	-0.0009	-0.0009
HMF000335A	Good Responder (≥180 days)	THSD7A	ENSG00000005108	2.9407	0.67	28	1.98	MALE	Neutral		0	0	2.9407	2.9407	1	Missense variant	ENSP00000406482.2:p.R1125Q		MODERATE	SNV	protein_coding	rs778773431&COSV70269779	0.3437
HMF000335A	Good Responder (≥180 days)	TMEM222	ENSG00000186501	1.9904	0.51	8	1.98	MALE	Neutral		0	0	1.9904	1.9904	1	Missense variant	ENSP00000363189.4:p.P18L		MODERATE	SNV	protein_coding	rs761648628	0.6273
HMF000335A	Good Responder (≥180 days)	TMEM63A	ENSG00000196187	2.0373	0.51	25	1.98	MALE	Neutral		0	0	2.0373	2.0373	1	Missense variant	ENSP00000355800.3:p.E606K		MODERATE	SNV	protein_coding		0.4057
HMF000335A	Good Responder (≥180 days)	TMPRSS6	ENSG00000187045	1.9747	0.51	21	1.98	MALE	Neutral		0	0	1.9747	1.9747	1	Missense variant	ENSP00000334962.5:p.L175M		MODERATE	SNV	protein_coding		0.4435
HMF000335A	Good Responder (≥180 days)	TRAPPC3L	ENSG00000173626	0.0053	1	6	1.98	MALE	Deep Deletion	LOH	6	0	0.0053	0.0053
HMF000335A	Good Responder (≥180 days)	TSPYL1	ENSG00000189241	0.0053	1	1	1.98	MALE	Deep Deletion	LOH	1	0	0.0053	0.0053
HMF000335A	Good Responder (≥180 days)	TSPYL4	ENSG00000187189	0.0053	1	1	1.98	MALE	Deep Deletion	LOH	1	0	0.0053	0.0053
HMF000335A	Good Responder (≥180 days)	UBR1	ENSG00000159459	2.0102	0.51	49	1.98	MALE	Neutral		0	0	2.0102	2.0102	1	Missense variant	ENSP00000290650.4:p.K1201R		MODERATE	SNV	protein_coding	rs1269513499	0.5846			Deletion Peak 21
HMF000335A	Good Responder (≥180 days)	VWF	ENSG00000110799	1.9965	0.5	54	1.98	MALE	Neutral		0	0	1.9965	1.9965	1	Missense variant	ENSP00000261405.5:p.V326E		MODERATE	SNV	protein_coding		0.4384
HMF000335A	Good Responder (≥180 days)	ZBED8	ENSG00000221886	2.0164	0.51	3	1.98	MALE	Neutral		0	0	2.0164	2.0164	1	Missense variant	ENSP00000386184.3:p.Q54E		MODERATE	SNV	protein_coding		0.577
HMF000335A	Good Responder (≥180 days)	ZGLP1	ENSG00000220201	1.8987	0.53	4	1.98	MALE	Neutral		0	0	1.8987	1.8987	1	Missense variant	ENSP00000384434.3:p.R233K		MODERATE	SNV	protein_coding		0.4903
HMF000335A	Good Responder (≥180 days)	ZUP1	ENSG00000153975	0.0053	1	11	1.98	MALE	Deep Deletion	LOH	11	0	0.0053	0.0053
HMF002317A	Bad Responder (≤100 days)	ABCA2	ENSG00000107331	3.2843	1	48	2.94	MALE	Neutral	LOH	0	0	3.2843	3.2843	1	Missense variant	ENSP00000344155.6:p.P1071L		MODERATE	SNV	protein_coding	rs375006075&COSV99687869	0.9787
HMF002317A	Bad Responder (≤100 days)	ABLIM2	ENSG00000163995	0.9691	1	24	2.94	MALE	Deep Deletion	LOH	24	0	0.9691	0.9691
HMF002317A	Bad Responder (≤100 days)	ADGRL2	ENSG00000117114	1.945	0.51	42	2.94	MALE	Deletion		0	0	1.945	1.945	1	Missense variant	ENSP00000322270.6:p.D88N		MODERATE	SNV	protein_coding	rs943585829&COSV54680945	0.4693
HMF002317A	Bad Responder (≤100 days)	AF067845.1	ENSG00000260721	0.0695		1	2.94	MALE	Deep Deletion		1	0	0.0695	0.0695
HMF002317A	Bad Responder (≤100 days)	AF067845.2	ENSG00000282160	0.0695		2	2.94	MALE	Deep Deletion		2	0	0.0695	0.0695
HMF002317A	Bad Responder (≤100 days)	AF067845.3	ENSG00000281961	0.0695		3	2.94	MALE	Deep Deletion		3	0	0.0695	0.0695
HMF002317A	Bad Responder (≤100 days)	AFAP1	ENSG00000196526	0.9691	1	22	2.94	MALE	Deep Deletion	LOH	22	0	0.9691	0.9691
HMF002317A	Bad Responder (≤100 days)	AFAP1-AS1	ENSG00000272620	0.9691	1	3	2.94	MALE	Deep Deletion	LOH	3	0	0.9691	0.9691
HMF002317A	Bad Responder (≤100 days)	AK7	ENSG00000140057	3.0024	0.67	20	2.94	MALE	Neutral		0	0	3.0024	3.0024	1	Missense variant	ENSP00000267584.4:p.E650Q		MODERATE	SNV	protein_coding	COSV50882714	0.6192
HMF002317A	Bad Responder (≤100 days)	ANGPTL7	ENSG00000171819	0.9697	1	5	2.94	MALE	Deep Deletion	LOH	5	0	0.9697	0.9697												Deletion Peak 1
HMF002317A	Bad Responder (≤100 days)	ANKRD30B	ENSG00000180777	4.0447	0.51	39	2.94	MALE	Neutral		0	0	4.0447	4.0447	1	Frameshift variant	ENSP00000351875.4:p.TE372T*fs*9		HIGH	InDel	protein_coding		0.4529
HMF002317A	Bad Responder (≤100 days)	AP2A2	ENSG00000183020	4.7353	0.59	32	2.94	MALE	Amplification		0	0	4.7353	4.7353	1	Missense variant	ENSP00000413234.2:p.K858R		MODERATE	MNV	protein_coding		0.3831
HMF002317A	Bad Responder (≤100 days)	AR	ENSG00000169083	20.6251		10	2.94	MALE	Deep Amplification		0	10	20.3004	21.7253										AMP	COSMIC, Priestley et al. (Muts), Priestley et al. (CNA), IntOGen 02-2020, Bailey et al.		Significant
HMF002317A	Bad Responder (≤100 days)	ARHGEF10	ENSG00000104728	0.0695		33	2.94	MALE	Deep Deletion		33	0	0.0695	0.0695											COSMIC, IntOGen 02-2020
HMF002317A	Bad Responder (≤100 days)	ASAP1	ENSG00000153317	2.4063	0.63	37	2.94	MALE	Neutral		0	0	1.7087	2.7454	1	Missense variant	ENSP00000350297.1:p.D304H		MODERATE	SNV	protein_coding		0.3998
HMF002317A	Bad Responder (≤100 days)	ASTE1	ENSG00000034533	4.0569	0.51	9	2.94	MALE	Neutral		0	0	4.0569	4.0569	1	Missense variant	ENSP00000264992.3:p.M516L		MODERATE	SNV	protein_coding		0.4418			Amplification Peak 2
HMF002317A	Bad Responder (≤100 days)	ATAD1	ENSG00000138138	0.0147	1	12	2.94	MALE	Deep Deletion	LOH	12	0	0.0147	0.0147
HMF002317A	Bad Responder (≤100 days)	ATP8A1	ENSG00000124406	2.12807	0.7	37	2.94	MALE	Neutral		0	0	1.8413	2.693	1	Missense variant	ENSP00000371084.5:p.A1089E		MODERATE	SNV	protein_coding		0.8592
HMF002317A	Bad Responder (≤100 days)	AXL	ENSG00000167601	3.1674	0.61	22	2.94	MALE	Neutral		0	0	3.1674	3.1674	1	Missense variant	ENSP00000301178.3:p.R427C		MODERATE	SNV	protein_coding	rs1176757863&COSV56565136	0.484	MUTATION
HMF002317A	Bad Responder (≤100 days)	BLOC1S4	ENSG00000186222	0.9691	1	1	2.94	MALE	Deep Deletion	LOH	1	0	0.9691	0.9691
HMF002317A	Bad Responder (≤100 days)	C1orf127	ENSG00000175262	0.9697	1	13	2.94	MALE	Deep Deletion	LOH	13	0	0.9697	0.9697												Deletion Peak 1
HMF002317A	Bad Responder (≤100 days)	C1orf226	ENSG00000239887	4.0427	0.75	3	2.94	MALE	Neutral		0	0	4.0427	4.0427	1	Frameshift variant	ENSP00000413150.2:p.V122*fs*1		HIGH	InDel	protein_coding		0.2011
HMF002317A	Bad Responder (≤100 days)	CACHD1	ENSG00000158966	3.0321	0.66	30	2.94	MALE	Neutral		0	0	3.0321	3.0321	1	Missense variant	ENSP00000290039.5:p.P821S		MODERATE	SNV	protein_coding		0.7508			Deletion Peak 2
HMF002317A	Bad Responder (≤100 days)	CACNA1A	ENSG00000141837	2.9346	0.67	54	2.94	MALE	Neutral		0	0	2.9346	2.9346	1	Missense variant	ENSP00000353362.5:p.V1808I		MODERATE	SNV	protein_coding	rs1296629000&COSV64194416	0.3058		Bailey et al.
HMF002317A	Bad Responder (≤100 days)	CASZ1	ENSG00000130940	0.9697	1	24	2.94	MALE	Deep Deletion	LOH	24	0	0.9697	0.9697											Priestley et al. (CNA), Dietlein et al., IntOGen 02-2020	Deletion Peak 1
HMF002317A	Bad Responder (≤100 days)	CCDC96	ENSG00000173013	0.9691	1	1	2.94	MALE	Deep Deletion	LOH	1	0	0.9691	0.9691
HMF002317A	Bad Responder (≤100 days)	CH17-174L20.1	ENSG00000282142	-0.5543		4	2.94	MALE	Deep Deletion		4	0	-0.5543	-0.5543
HMF002317A	Bad Responder (≤100 days)	CH17-31A6.1	ENSG00000282686	-0.5543		4	2.94	MALE	Deep Deletion		4	0	-0.5543	-0.5543
HMF002317A	Bad Responder (≤100 days)	CH17-98J9.1	ENSG00000287970	-0.5543		2	2.94	MALE	Deep Deletion		2	0	-0.5543	-0.5543
HMF002317A	Bad Responder (≤100 days)	CHRNA1	ENSG00000138435	4.1169	0.51	14	2.94	MALE	Neutral		0	0	4.1169	4.1169	1	Missense variant	ENSP00000261007.5:p.A441V	uncertain_significance	MODERATE	SNV	protein_coding	rs367751078&COSV53683419	0.47
HMF002317A	Bad Responder (≤100 days)	CKMT2	ENSG00000131730	3.5731	0.72	13	2.94	MALE	Neutral		0	0	3.5731	3.5731	1	Missense variant	ENSP00000404203.2:p.Q405H		MODERATE	SNV	protein_coding		0.6366
HMF002317A	Bad Responder (≤100 days)	CLCN1	ENSG00000188037	3.8823	0.52	24	2.94	MALE	Neutral		0	0	3.8823	3.8823	1	Stop gained	ENSP00000339867.2:p.E548*		HIGH	SNV	protein_coding	CM110920&COSV58368188	0.6019
HMF002317A	Bad Responder (≤100 days)	CLN8	ENSG00000182372	0.0695		12	2.94	MALE	Deep Deletion		12	0	0.0695	0.0695
HMF002317A	Bad Responder (≤100 days)	COG6	ENSG00000133103	3.1285	0.67	20	2.94	MALE	Neutral		0	0	3.1285	3.1285	1	Missense variant	ENSP00000397441.2:p.Q109E		MODERATE	SNV	protein_coding	rs753241391	0.2443
HMF002317A	Bad Responder (≤100 days)	COL3A1	ENSG00000168542	4.08273		51	2.94	MALE	Neutral		0	0	3.0058	4.1226	1	Stop gained	ENSP00000304408.3:p.R308*		HIGH	SNV	protein_coding	COSV58588180	0.2652		COSMIC
HMF002317A	Bad Responder (≤100 days)	CSMD1	ENSG00000183117	-0.394765	1	80	2.94	MALE	Deep Deletion	LOH	71	0	-0.5543	1.0245											Priestley et al. (CNA)
HMF002317A	Bad Responder (≤100 days)	CTD-2281E23.1	ENSG00000275427	0.0695		5	2.94	MALE	Deep Deletion		5	0	0.0695	0.0695
HMF002317A	Bad Responder (≤100 days)	CTD-2281E23.3	ENSG00000254160	0.0695		3	2.94	MALE	Deep Deletion		3	0	0.0695	0.0695
HMF002317A	Bad Responder (≤100 days)	CTD-2336O2.1	ENSG00000253982	0.0695		4	2.94	MALE	Deep Deletion		4	0	0.0695	0.0695
HMF002317A	Bad Responder (≤100 days)	CTD-2336O2.3	ENSG00000282021	0.0695		1	2.94	MALE	Deep Deletion		1	0	0.0695	0.0695
HMF002317A	Bad Responder (≤100 days)	CTD-2336O2.5	ENSG00000287464	0.0695		3	2.94	MALE	Deep Deletion		3	0	0.0695	0.0695
HMF002317A	Bad Responder (≤100 days)	CTD-3212A4.2	ENSG00000282692	0.0695		1	2.94	MALE	Deep Deletion		1	0	0.0695	0.0695
HMF002317A	Bad Responder (≤100 days)	DIS3L	ENSG00000166938	3.0574	0.67	20	2.94	MALE	Neutral		0	0	3.0574	3.0574	1	Missense variant	ENSP00000321711.4:p.L720P		MODERATE	SNV	protein_coding		0.6351
HMF002317A	Bad Responder (≤100 days)	DISP3	ENSG00000204624	0.9697	1	23	2.94	MALE	Deep Deletion	LOH	23	0	0.9697	0.9697												Deletion Peak 1
HMF002317A	Bad Responder (≤100 days)	DLGAP2	ENSG00000198010	0.0695		29	2.94	MALE	Deep Deletion		29	0	0.0695	0.0695											Dietlein et al.
HMF002317A	Bad Responder (≤100 days)	DLGAP2-AS1	ENSG00000253267	0.0695		5	2.94	MALE	Deep Deletion		5	0	0.0695	0.0695
HMF002317A	Bad Responder (≤100 days)	DMXL2	ENSG00000104093	3.0489	0.66	45	2.94	MALE	Neutral		0	0	3.0489	3.0489	1	Missense variant	ENSP00000441858.2:p.T1479M		MODERATE	SNV	protein_coding	rs774209955&COSV51854723	0.1044
HMF002317A	Bad Responder (≤100 days)	DOP1B	ENSG00000142197	4.0605	0.51	38	2.94	MALE	Neutral		0	0	4.0605	4.0605	1	Missense variant	ENSP00000382104.3:p.N208S		MODERATE	SNV	protein_coding		0.4474
HMF002317A	Bad Responder (≤100 days)	DYTN	ENSG00000232125	4.0795	0.51	15	2.94	MALE	Neutral		0	0	4.0795	4.0795	1	Missense variant	ENSP00000396593.2:p.F49C		MODERATE	SNV	protein_coding		0.4816
HMF002317A	Bad Responder (≤100 days)	EIF4G2	ENSG00000110321	4.8499	0.6	24	2.94	MALE	Amplification		0	0	4.8499	4.8499	1	Frameshift variant	ENSP00000433664.1:p.A600*fs*4		HIGH	InDel	protein_coding		0.0556
HMF002317A	Bad Responder (≤100 days)	ELMO1	ENSG00000155849	2.937	0.65	30	2.94	MALE	Neutral		0	0	2.937	2.937	1	Missense variant	ENSP00000312185.4:p.P711S		MODERATE	SNV	protein_coding		0.6792
HMF002317A	Bad Responder (≤100 days)	ERICH1	ENSG00000104714	0.0695		17	2.94	MALE	Deep Deletion		17	0	0.0695	0.0695
HMF002317A	Bad Responder (≤100 days)	EXOSC10	ENSG00000171824	0.9697	1	26	2.94	MALE	Deep Deletion	LOH	26	0	0.9697	0.9697												Deletion Peak 1
HMF002317A	Bad Responder (≤100 days)	EXOSC10-AS1	ENSG00000230337	0.9697	1	2	2.94	MALE	Deep Deletion	LOH	2	0	0.9697	0.9697
HMF002317A	Bad Responder (≤100 days)	EYS	ENSG00000188107	1.89828	0.73	52	2.94	MALE	Deletion		26	0	0.9753	2.8518											Priestley et al. (CNA), Dietlein et al.			Structural Variant
HMF002317A	Bad Responder (≤100 days)	FAM102A	ENSG00000167106	3.8656	0.52	13	2.94	MALE	Neutral		0	0	3.8656	3.8656	1	Missense variant	ENSP00000362187.1:p.T345N		MODERATE	SNV	protein_coding	COSV100305623	0.602
HMF002317A	Bad Responder (≤100 days)	FAM149A	ENSG00000109794	4.0739	0.51	20	2.94	MALE	Neutral		0	0	4.0739	4.0739	1	Missense variant	ENSP00000227065.4:p.L322M		MODERATE	SNV	protein_coding		0.5456			Deletion Peak 6
HMF002317A	Bad Responder (≤100 days)	FAM193B	ENSG00000146067	3.4478	0.71	15	2.94	MALE	Neutral		0	0	3.4478	3.4478	1	Missense variant	ENSP00000422131.1:p.G572W		MODERATE	SNV	protein_coding	rs1215464276	0.5962
HMF002317A	Bad Responder (≤100 days)	FAM87A	ENSG00000182366	0.0695		4	2.94	MALE	Deep Deletion		4	0	0.0695	0.0695
HMF002317A	Bad Responder (≤100 days)	FBXO25	ENSG00000147364	0.0695		14	2.94	MALE	Deep Deletion		14	0	0.0695	0.0695
HMF002317A	Bad Responder (≤100 days)	FKBP1C	ENSG00000198225	0.9753	1	1	2.94	MALE	Deep Deletion	LOH	1	0	0.9753	0.9753
HMF002317A	Bad Responder (≤100 days)	FNIP1	ENSG00000217128	3.5168	0.71	18	2.94	MALE	Neutral		0	0	3.5168	3.5168	2	Multiple coding mutations	ENSP00000421985.1:p.C692F, ENSP00000421985.1:p.DK690del		MODERATE	SNV, InDel	protein_coding		0.6421, 0.6657
HMF002317A	Bad Responder (≤100 days)	GPR83	ENSG00000123901	2.9926	0.66	4	2.94	MALE	Neutral		0	0	2.9926	2.9926	1	Stop gained	ENSP00000243673.2:p.Y248*		HIGH	SNV	protein_coding		0.2797
HMF002317A	Bad Responder (≤100 days)	GRB2	ENSG00000177885	2.9157	0.67	10	2.94	MALE	Neutral		0	0	2.9157	2.9157	1	Missense variant	ENSP00000376345.1:p.R112Q		MODERATE	SNV	protein_coding	rs1487234599&COSV57307677	0.7254
HMF002317A	Bad Responder (≤100 days)	GRPEL1	ENSG00000109519	0.9691	1	5	2.94	MALE	Deep Deletion	LOH	5	0	0.9691	0.9691
HMF002317A	Bad Responder (≤100 days)	GS1-57L11.1	ENSG00000253853	-0.5543		11	2.94	MALE	Deep Deletion		11	0	-0.5543	-0.5543
HMF002317A	Bad Responder (≤100 days)	GS1-57L11.2	ENSG00000287740	-0.5543		2	2.94	MALE	Deep Deletion		2	0	-0.5543	-0.5543
HMF002317A	Bad Responder (≤100 days)	GS1-57L11.3	ENSG00000288580	-0.5543		2	2.94	MALE	Deep Deletion		2	0	-0.5543	-0.5543
HMF002317A	Bad Responder (≤100 days)	GTF3C4	ENSG00000125484	1.9059	1	5	2.94	MALE	Deletion	LOH	0	0	1.9059	1.9059	1	Missense variant	ENSP00000361219.4:p.R190L		MODERATE	SNV	protein_coding	COSV100936131	0.4544
HMF002317A	Bad Responder (≤100 days)	HSPBAP1	ENSG00000169087	4.0244	0.5	12	2.94	MALE	Neutral		0	0	4.0244	4.0244	1	Missense variant	ENSP00000302562.2:p.G371S		MODERATE	SNV	protein_coding	rs1348803474	0.0955
HMF002317A	Bad Responder (≤100 days)	HTRA3	ENSG00000170801	0.9691	1	10	2.94	MALE	Deep Deletion	LOH	10	0	0.9691	0.9691
HMF002317A	Bad Responder (≤100 days)	IL15RA	ENSG00000134470	2.4877	0.82	16	2.94	MALE	Neutral		0	0	2.4877	2.4877	1	Missense variant	ENSP00000369312.3:p.V76M		MODERATE	SNV	protein_coding	rs377470890&COSV66092319	0.757
HMF002317A	Bad Responder (≤100 days)	ITGA5	ENSG00000161638	3.0284	0.67	32	2.94	MALE	Neutral		0	0	3.0284	3.0284	1	Missense variant	ENSP00000293379.4:p.R119Q		MODERATE	SNV	protein_coding		0.782
HMF002317A	Bad Responder (≤100 days)	KBTBD11	ENSG00000176595	0.0695		2	2.94	MALE	Deep Deletion		2	0	0.0695	0.0695
HMF002317A	Bad Responder (≤100 days)	KBTBD11-OT1	ENSG00000253696	0.0695		3	2.94	MALE	Deep Deletion		3	0	0.0695	0.0695
HMF002317A	Bad Responder (≤100 days)	KCNH6	ENSG00000173826	2.9811	0.67	15	2.94	MALE	Neutral		0	0	2.9811	2.9811	1	Missense variant	ENSP00000463533.1:p.H748Y		MODERATE	SNV	protein_coding		0.2755			Amplification Peak 8
HMF002317A	Bad Responder (≤100 days)	KDF1	ENSG00000175707	2.0019	0.5	4	2.94	MALE	Neutral		0	0	2.0019	2.0019	1	Missense variant	ENSP00000319179.5:p.E120D		MODERATE	SNV	protein_coding		0.453
HMF002317A	Bad Responder (≤100 days)	KHDRBS2	ENSG00000112232	0.9753	1	9	2.94	MALE	Deep Deletion	LOH	9	0	0.9753	0.9753
HMF002317A	Bad Responder (≤100 days)	KHDRBS2-OT1	ENSG00000250686	0.9753	1	6	2.94	MALE	Deep Deletion	LOH	6	0	0.9753	0.9753
HMF002317A	Bad Responder (≤100 days)	KIAA0232	ENSG00000170871	0.9691	1	12	2.94	MALE	Deep Deletion	LOH	12	0	0.9691	0.9691
HMF002317A	Bad Responder (≤100 days)	KIF18A	ENSG00000121621	4.7643	0.6	17	2.94	MALE	Amplification		0	0	4.7643	4.7643	1	Missense variant	ENSP00000263181.6:p.S87T		MODERATE	SNV	protein_coding		0.2323
HMF002317A	Bad Responder (≤100 days)	KLLN	ENSG00000227268	0.0147	1	1	2.94	MALE	Deep Deletion	LOH	1	0	0.0147	0.0147												Deletion Peak 14
HMF002317A	Bad Responder (≤100 days)	LGSN	ENSG00000146166	0.9753	1	5	2.94	MALE	Deep Deletion	LOH	5	0	0.9753	0.9753
HMF002317A	Bad Responder (≤100 days)	LINC00355	ENSG00000227674	0.9632	1	8	2.94	MALE	Deep Deletion	LOH	8	0	0.9632	0.9632
HMF002317A	Bad Responder (≤100 days)	LINC00376	ENSG00000227564	0.982598	1	7	2.94	MALE	Deletion	LOH	2	0	0.9632	0.9891														Structural Variant
HMF002317A	Bad Responder (≤100 days)	LINC00395	ENSG00000231061	0.9632	1	7	2.94	MALE	Deep Deletion	LOH	7	0	0.9632	0.9632
HMF002317A	Bad Responder (≤100 days)	LINC02447	ENSG00000245468	0.9691	1	4	2.94	MALE	Deep Deletion	LOH	4	0	0.9691	0.9691
HMF002317A	Bad Responder (≤100 days)	LINC02481	ENSG00000246526	0.9691	1	3	2.94	MALE	Deep Deletion	LOH	3	0	0.9691	0.9691
HMF002317A	Bad Responder (≤100 days)	LINC02482	ENSG00000251580	0.9691	1	7	2.94	MALE	Deep Deletion	LOH	7	0	0.9691	0.9691
HMF002317A	Bad Responder (≤100 days)	LINC02517	ENSG00000249145	0.9691	1	5	2.94	MALE	Deep Deletion	LOH	5	0	0.9691	0.9691
HMF002317A	Bad Responder (≤100 days)	LIPJ	ENSG00000204022	0.0147	1	11	2.94	MALE	Deep Deletion	LOH	11	0	0.0147	0.0147
HMF002317A	Bad Responder (≤100 days)	MAN2B2	ENSG00000013288	0.9691	1	18	2.94	MALE	Deep Deletion	LOH	18	0	0.9691	0.9691
HMF002317A	Bad Responder (≤100 days)	MASP2	ENSG00000009724	0.9697	1	12	2.94	MALE	Deep Deletion	LOH	12	0	0.9697	0.9697												Deletion Peak 1
HMF002317A	Bad Responder (≤100 days)	MEGF6	ENSG00000162591	2.9573	0.67	38	2.94	MALE	Neutral		0	0	2.9573	2.9573	1	Missense variant	ENSP00000348982.4:p.R1504W		MODERATE	SNV	protein_coding	rs529755063	0.3479
HMF002317A	Bad Responder (≤100 days)	MINPP1	ENSG00000107789	1.02482	1	7	2.94	MALE	Deletion	LOH	2	0	0.0147	2.0276														Structural Variant
HMF002317A	Bad Responder (≤100 days)	MIRLET7BHG	ENSG00000197182	2.72832	0.74	9	2.94	MALE	Neutral		2	0	0.8864	2.9156														Structural Variant
HMF002317A	Bad Responder (≤100 days)	MRFAP1	ENSG00000179010	0.9691	1	2	2.94	MALE	Deep Deletion	LOH	2	0	0.9691	0.9691
HMF002317A	Bad Responder (≤100 days)	MRFAP1L1	ENSG00000178988	0.9691	1	2	2.94	MALE	Deep Deletion	LOH	2	0	0.9691	0.9691
HMF002317A	Bad Responder (≤100 days)	MRGPRG	ENSG00000182170	4.7353	0.59	1	2.94	MALE	Amplification		0	0	4.7353	4.7353	1	Missense variant	ENSP00000330612.3:p.V161M		MODERATE	SNV	protein_coding	rs939118781	0.2393
HMF002317A	Bad Responder (≤100 days)	MTA2	ENSG00000149480	2.9321	0.66	20	2.94	MALE	Neutral		0	0	2.9321	2.9321	1	Missense variant	ENSP00000278823.2:p.R188W		MODERATE	SNV	protein_coding		0.3971
HMF002317A	Bad Responder (≤100 days)	MTOR	ENSG00000198793	0.9697	1	58	2.94	MALE	Deep Deletion	LOH	58	0	0.9697	0.9697											COSMIC, Dietlein et al., Martincorena et al., IntOGen 02-2020, Bailey et al.	Deletion Peak 1
HMF002317A	Bad Responder (≤100 days)	MTOR-AS1	ENSG00000225602	0.9697	1	5	2.94	MALE	Deep Deletion	LOH	5	0	0.9697	0.9697
HMF002317A	Bad Responder (≤100 days)	MYOM2	ENSG00000036448	-0.5543		47	2.94	MALE	Deep Deletion		47	0	-0.5543	-0.5543
HMF002317A	Bad Responder (≤100 days)	NDUFAF2	ENSG00000164182	1.31567	0.86	7	2.94	MALE	Deletion	LOH	0	0	1.0479	3.9319	1	Stop gained	ENSP00000296597.5:p.R50*		HIGH	SNV	protein_coding		0.6288
HMF002317A	Bad Responder (≤100 days)	NFAT5	ENSG00000102908	1.80666	1	15	2.94	MALE	Deletion	LOH	5	0	0.0598	1.9869														Structural Variant
HMF002317A	Bad Responder (≤100 days)	NLK	ENSG00000087095	5.04638	0.61	14	2.94	MALE	Amplification		0	0	4.961	5.0953	1	Missense variant	ENSP00000384625.3:p.S517F		MODERATE	SNV	protein_coding		0.215
HMF002317A	Bad Responder (≤100 days)	NR2E1	ENSG00000112333	1.9141	1	12	2.94	MALE	Deletion	LOH	0	0	1.9141	1.9141	1	Missense variant	ENSP00000357982.4:p.A133V		MODERATE	SNV	protein_coding		0.9848
HMF002317A	Bad Responder (≤100 days)	OPHN1	ENSG00000079482	12.2166		32	2.94	MALE	Deep Amplification		0	21	0.9934	34.674
HMF002317A	Bad Responder (≤100 days)	OR10G6	ENSG00000198674	3.9782	0.5	1	2.94	MALE	Neutral		0	0	3.9782	3.9782	1	Missense variant	ENSP00000477445.1:p.R207H		MODERATE	SNV	protein_coding	rs1007339903&COSV61022254	0.4871
HMF002317A	Bad Responder (≤100 days)	OR4F21	ENSG00000176269	0.0695		1	2.94	MALE	Deep Deletion		1	0	0.0695	0.0695										DEL
HMF002317A	Bad Responder (≤100 days)	OR5H15	ENSG00000233412	4.008	0.51	1	2.94	MALE	Neutral		0	0	4.008	4.008	1	Frameshift variant	ENSP00000373195.1:p.V208V*fs*24		HIGH	InDel	protein_coding		0.4429
HMF002317A	Bad Responder (≤100 days)	PAPSS2	ENSG00000198682	0.0147	1	15	2.94	MALE	Deep Deletion	LOH	15	0	0.0147	0.0147
HMF002317A	Bad Responder (≤100 days)	PDE4D	ENSG00000113448	3.51974	0.76	39	2.94	MALE	Neutral		2	0	0.9173	4.8626											Priestley et al. (CNA)	Deletion Peak 7		Structural Variant
HMF002317A	Bad Responder (≤100 days)	PEX14	ENSG00000142655	1.13362	0.94	10	2.94	MALE	Deletion	LOH	6	0	0.9697	2.0016												Deletion Peak 1		Structural Variant
HMF002317A	Bad Responder (≤100 days)	PHF3	ENSG00000118482	0.9753	1	21	2.94	MALE	Deep Deletion	LOH	21	0	0.9753	0.9753
HMF002317A	Bad Responder (≤100 days)	PLIN4	ENSG00000167676	2.9346	0.67	8	2.94	MALE	Neutral		0	0	2.9346	2.9346	1	Missense variant	ENSP00000301286.3:p.D475Y		MODERATE	SNV	protein_coding		0.4957
HMF002317A	Bad Responder (≤100 days)	PPP2R2C	ENSG00000074211	0.9691	1	18	2.94	MALE	Deep Deletion	LOH	18	0	0.9691	0.9691
HMF002317A	Bad Responder (≤100 days)	PSAPL1	ENSG00000178597	0.9691	1	1	2.94	MALE	Deep Deletion	LOH	1	0	0.9691	0.9691
HMF002317A	Bad Responder (≤100 days)	PTEN	ENSG00000171862	0.0147	1	10	2.94	MALE	Deep Deletion	LOH	10	0	0.0147	0.0147										DEL	COSMIC, Priestley et al. (Muts), Priestley et al. (CNA), Dietlein et al., Martincorena et al., IntOGen 02-2020, Bailey et al.	Deletion Peak 14
HMF002317A	Bad Responder (≤100 days)	PTP4A1	ENSG00000112245	0.9753	1	13	2.94	MALE	Deep Deletion	LOH	13	0	0.9753	0.9753
HMF002317A	Bad Responder (≤100 days)	RAC1	ENSG00000136238	2.8921	0.66	9	2.94	MALE	Neutral		0	0	2.8921	2.8921	1	Missense variant	ENSP00000348461.4:p.V46G		MODERATE	SNV	protein_coding	COSV61824236	0.3611	MUTATION	COSMIC, Priestley et al. (Muts), Dietlein et al., Martincorena et al., IntOGen 02-2020, Bailey et al.
HMF002317A	Bad Responder (≤100 days)	RIPOR2	ENSG00000111913	2.9752	0.66	33	2.94	MALE	Neutral		0	0	2.9752	2.9752	1	Frameshift variant	ENSP00000259698.4:p.G4*fs*49		HIGH	InDel	protein_coding		0.3759
HMF002317A	Bad Responder (≤100 days)	RNLS	ENSG00000184719	0.0147	1	8	2.94	MALE	Deep Deletion	LOH	8	0	0.0147	0.0147												Deletion Peak 14
HMF002317A	Bad Responder (≤100 days)	RP4-635E18.7	ENSG00000226849	0.9697	1	2	2.94	MALE	Deep Deletion	LOH	2	0	0.9697	0.9697
HMF002317A	Bad Responder (≤100 days)	RP4-734G22.3	ENSG00000272078	0.9697	1	2	2.94	MALE	Deep Deletion	LOH	2	0	0.9697	0.9697
HMF002317A	Bad Responder (≤100 days)	RP4-734G22.4	ENSG00000287727	0.9697	1	2	2.94	MALE	Deep Deletion	LOH	2	0	0.9697	0.9697
HMF002317A	Bad Responder (≤100 days)	RP4-796F18.3	ENSG00000284646	0.9697	1	4	2.94	MALE	Deep Deletion	LOH	4	0	0.9697	0.9697
HMF002317A	Bad Responder (≤100 days)	RP5-1148A21.3	ENSG00000266680	0.9753	1	1	2.94	MALE	Deep Deletion	LOH	1	0	0.9753	0.9753
HMF002317A	Bad Responder (≤100 days)	RP5-1148A21.4	ENSG00000285976	0.9753	1	6	2.94	MALE	Deep Deletion	LOH	6	0	0.9753	0.9753
HMF002317A	Bad Responder (≤100 days)	RP5-855D21.1	ENSG00000272240	0.0695		1	2.94	MALE	Deep Deletion		1	0	0.0695	0.0695
HMF002317A	Bad Responder (≤100 days)	RP5-855D21.2	ENSG00000273402	0.0695		1	2.94	MALE	Deep Deletion		1	0	0.0695	0.0695
HMF002317A	Bad Responder (≤100 days)	RP5-855D21.3	ENSG00000272812	0.0695		1	2.94	MALE	Deep Deletion		1	0	0.0695	0.0695
HMF002317A	Bad Responder (≤100 days)	RP6-109B7.4	ENSG00000235159	2.3701		3	2.94	MALE	Neutral		1	0	0.9022	2.9064														Structural Variant
HMF002317A	Bad Responder (≤100 days)	RP6-201G10.2	ENSG00000260118	17.5007		1	2.94	MALE	Deep Amplification		0	1	17.5007	17.5007
HMF002317A	Bad Responder (≤100 days)	RYR1	ENSG00000196218	3.1674	0.6	108	2.94	MALE	Neutral		0	0	3.1674	3.1674	1	Missense variant	ENSP00000352608.2:p.R1335H	uncertain_significance	MODERATE	SNV	protein_coding	rs750256869&COSV62099785	0.351
HMF002317A	Bad Responder (≤100 days)	S100P	ENSG00000163993	0.9691	1	2	2.94	MALE	Deep Deletion	LOH	2	0	0.9691	0.9691
HMF002317A	Bad Responder (≤100 days)	SCAT8	ENSG00000236345	0.9753	1	2	2.94	MALE	Deep Deletion	LOH	2	0	0.9753	0.9753
HMF002317A	Bad Responder (≤100 days)	SCN2A	ENSG00000136531	5.097	0.61	37	2.94	MALE	Amplification		0	0	5.097	5.097	1	Missense variant	ENSP00000349973.3:p.M692V		MODERATE	SNV	protein_coding	rs771488290&COSV51831796	0.5692
HMF002317A	Bad Responder (≤100 days)	SH3TC1	ENSG00000125089	0.9691	1	27	2.94	MALE	Deep Deletion	LOH	27	0	0.9691	0.9691
HMF002317A	Bad Responder (≤100 days)	SLC2A9	ENSG00000109667	2.6776	0.62	22	2.94	MALE	Neutral		0	0	2.6776	2.6776	1	Missense variant	ENSP00000264784.3:p.W336L		MODERATE	SNV	protein_coding		0.6455
HMF002317A	Bad Responder (≤100 days)	SLC35B1	ENSG00000121073	2.9811	0.67	12	2.94	MALE	Neutral		0	0	2.9811	2.9811	1	Missense variant	ENSP00000240333.6:p.L142V		MODERATE	SNV	protein_coding		0.2001
HMF002317A	Bad Responder (≤100 days)	SMARCA1	ENSG00000102038	0.9974		25	2.94	MALE	Deletion		0	0	0.9974	0.9974	1	Stop gained	ENSP00000360163.4:p.Q738*		HIGH	SNV	protein_coding		1.009		Priestley et al. (CNA), IntOGen 02-2020, Bailey et al.
HMF002317A	Bad Responder (≤100 days)	SORCS2	ENSG00000184985	0.9691	1	28	2.94	MALE	Deep Deletion	LOH	28	0	0.9691	0.9691
HMF002317A	Bad Responder (≤100 days)	SRM	ENSG00000116649	0.9697	1	7	2.94	MALE	Deep Deletion	LOH	7	0	0.9697	0.9697												Deletion Peak 1
HMF002317A	Bad Responder (≤100 days)	STK11IP	ENSG00000144589	3.0337	0.67	29	2.94	MALE	Neutral		0	0	3.0337	3.0337	1	Missense variant	ENSP00000295641.10:p.E935V		MODERATE	SNV	protein_coding		0.2742
HMF002317A	Bad Responder (≤100 days)	TADA2B	ENSG00000173011	0.9691	1	3	2.94	MALE	Deep Deletion	LOH	3	0	0.9691	0.9691
HMF002317A	Bad Responder (≤100 days)	TAOK2	ENSG00000149930	3.9374	0.52	19	2.94	MALE	Neutral		0	0	3.9374	3.9374	1	Inframe deletion	ENSP00000310094.4:p.KR799_KR800delinsR		MODERATE	InDel	protein_coding		0.2458
HMF002317A	Bad Responder (≤100 days)	TARDBP	ENSG00000120948	0.9697	1	10	2.94	MALE	Deep Deletion	LOH	10	0	0.9697	0.9697												Deletion Peak 1
HMF002317A	Bad Responder (≤100 days)	TBC1D14	ENSG00000132405	0.9691	1	20	2.94	MALE	Deep Deletion	LOH	20	0	0.9691	0.9691
HMF002317A	Bad Responder (≤100 days)	TBC1D17	ENSG00000104946	3.1674	0.61	19	2.94	MALE	Neutral		0	0	3.1674	3.1674	1	Missense variant	ENSP00000221543.4:p.R377T		MODERATE	SNV	protein_coding		0.4332
HMF002317A	Bad Responder (≤100 days)	TBKBP1	ENSG00000198933	2.9811	0.67	11	2.94	MALE	Neutral		0	0	2.9811	2.9811	1	Frameshift variant	ENSP00000354777.3:p.P533*fs*43		HIGH	InDel	protein_coding		0.3179
HMF002317A	Bad Responder (≤100 days)	TC2N	ENSG00000165929	3.0024	0.67	14	2.94	MALE	Neutral		0	0	3.0024	3.0024	1	Stop gained	ENSP00000387882.2:p.E97*		HIGH	SNV	protein_coding	COSV61747021	0.2234
HMF002317A	Bad Responder (≤100 days)	TDRD6	ENSG00000180113	2.976	0.66	5	2.94	MALE	Neutral		0	0	2.976	2.976	1	Missense variant	ENSP00000346065.5:p.K1154N		MODERATE	SNV	protein_coding		0.6201
HMF002317A	Bad Responder (≤100 days)	TDRP	ENSG00000180190	0.0695		5	2.94	MALE	Deep Deletion		5	0	0.0695	0.0695
HMF002317A	Bad Responder (≤100 days)	TIAM1	ENSG00000156299	4.0605	0.51	32	2.94	MALE	Neutral		0	0	4.0605	4.0605	1	Missense variant	ENSP00000286827.3:p.R1536Q		MODERATE	SNV	protein_coding	rs200787648	0.4371
HMF002317A	Bad Responder (≤100 days)	TP53	ENSG00000141510	1.964	1	14	2.94	MALE	Neutral	LOH	0	0	1.964	1.964	1	Stop gained	ENSP00000269305.4:p.W53*	pathogenic	HIGH	SNV	protein_coding	rs1064794618&COSV52751414&COSV53223969&COSV53499187	0.8388	MUTATION	COSMIC, Priestley et al. (Muts), Priestley et al. (CNA), Dietlein et al., Martincorena et al., IntOGen 02-2020, Bailey et al.	Deletion Peak 24	Significant
HMF002317A	Bad Responder (≤100 days)	TRIM51	ENSG00000124900	2.9321	0.66	7	2.94	MALE	Neutral		0	0	2.9321	2.9321	1	Missense variant	ENSP00000395086.2:p.W43R		MODERATE	SNV	protein_coding	rs762982595	0.615	MUTATION	Priestley et al. (Muts)
HMF002317A	Bad Responder (≤100 days)	UBIAD1	ENSG00000120942	0.9697	1	3	2.94	MALE	Deep Deletion	LOH	3	0	0.9697	0.9697												Deletion Peak 1
HMF002317A	Bad Responder (≤100 days)	UBQLNL	ENSG00000175518	4.8597	0.6	2	2.94	MALE	Amplification		0	0	4.8597	4.8597	1	Missense variant	ENSP00000369531.1:p.R213H		MODERATE	SNV	protein_coding	rs147885423&COSV66492734	0.153
HMF002317A	Bad Responder (≤100 days)	UBTF	ENSG00000108312	2.9811	0.67	24	2.94	MALE	Neutral		0	0	2.9811	2.9811	1	Missense variant	ENSP00000302640.4:p.P297A		MODERATE	SNV	protein_coding		0.3043			Deletion Peak 25
HMF002317A	Bad Responder (≤100 days)	UHRF1BP1L	ENSG00000111647	3.0319	0.67	25	2.94	MALE	Neutral		0	0	3.0319	3.0319	1	Missense variant	ENSP00000279907.7:p.M253L		MODERATE	SNV	protein_coding		0.3226
HMF002317A	Bad Responder (≤100 days)	WDFY3	ENSG00000163625	2.0756	1	71	2.94	MALE	Neutral	LOH	0	0	2.0756	2.0756	1	Missense variant	ENSP00000295888.4:p.L1788V		MODERATE	SNV	protein_coding		0.3048
HMF002317A	Bad Responder (≤100 days)	WFS1	ENSG00000109501	1.02935	0.99	9	2.94	MALE	Deletion	LOH	8	0	0.9691	2.668														Structural Variant
HMF002317A	Bad Responder (≤100 days)	WNT9A	ENSG00000143816	2.9619	0.66	4	2.94	MALE	Neutral		0	0	2.9619	2.9619	1	Missense variant	ENSP00000272164.5:p.P306L		MODERATE	SNV	protein_coding	rs769456612	0.3015
HMF002317A	Bad Responder (≤100 days)	XXbac-BPG55C20.7	ENSG00000225096	0.7024		21	2.94	MALE	Deep Deletion		21	0	0.7024	0.7024
HMF002317A	Bad Responder (≤100 days)	XXbac-BPGBPG55C20.1	ENSG00000272541	0.7024		1	2.94	MALE	Deep Deletion		1	0	0.7024	0.7024
HMF002317A	Bad Responder (≤100 days)	XXbac-BPGBPG55C20.2	ENSG00000272316	0.7024		1	2.94	MALE	Deep Deletion		1	0	0.7024	0.7024
HMF002317A	Bad Responder (≤100 days)	XXbac-BPGBPG55C20.3	ENSG00000271761	0.7024		1	2.94	MALE	Deep Deletion		1	0	0.7024	0.7024
HMF002317A	Bad Responder (≤100 days)	XXbac-BPGBPG55C20.4	ENSG00000283352	0.7024		6	2.94	MALE	Deep Deletion		6	0	0.7024	0.7024
HMF002317A	Bad Responder (≤100 days)	XXbac-BPGBPG55C20.6	ENSG00000286723	0.7024		2	2.94	MALE	Deep Deletion		2	0	0.7024	0.7024
HMF002317A	Bad Responder (≤100 days)	ZNF17	ENSG00000186272	3.1674	0.61	4	2.94	MALE	Neutral		0	0	3.1674	3.1674	1	Stop gained	ENSP00000471905.1:p.E355*		HIGH	SNV	protein_coding	COSV56921681	0.2211
HMF002317A	Bad Responder (≤100 days)	ZNF184	ENSG00000096654	2.9752	0.66	7	2.94	MALE	Neutral		0	0	2.9752	2.9752	1	Missense variant	ENSP00000211936.6:p.V76G		MODERATE	SNV	protein_coding		0.3957
HMF002317A	Bad Responder (≤100 days)	ZNF596	ENSG00000172748	0.0695		9	2.94	MALE	Deep Deletion		9	0	0.0695	0.0695
HMF002317A	Bad Responder (≤100 days)	ZSCAN21	ENSG00000166529	2.9068	0.65	5	2.94	MALE	Neutral		0	0	2.9068	2.9068	1	Inframe insertion	ENSP00000292450.4:p.-278_-279insRAE		MODERATE	InDel	protein_coding		0.2617
HMF000812A	Good Responder (≥180 days)	ABCA9	ENSG00000154258	2.0539	0.51	41	2.14	MALE	Neutral		0	0	2.0539	2.0539	1	Missense variant	ENSP00000342216.3:p.E172G		MODERATE	SNV	protein_coding		0.5239
HMF000812A	Good Responder (≥180 days)	ACSBG1	ENSG00000103740	2.036	0.51	20	2.14	MALE	Neutral		0	0	2.036	2.036	1	Missense variant	ENSP00000258873.4:p.R3H		MODERATE	SNV	protein_coding	rs138685512&COSV51903170&COSV51904968	0.3106
HMF000812A	Good Responder (≥180 days)	ADAMTS3	ENSG00000156140	1.8175	0.54	25	2.14	MALE	Neutral		0	0	1.8175	1.8175	1	Missense variant	ENSP00000286657.4:p.C1046Y		MODERATE	SNV	protein_coding		0.1193
HMF000812A	Good Responder (≥180 days)	AF178030.2	ENSG00000227170	7.1592	0.86	2	2.14	MALE	Deep Amplification	LOH	0	2	7.1592	7.1592
HMF000812A	Good Responder (≥180 days)	AKAP7	ENSG00000118507	1.9689	0.51	14	2.14	MALE	Neutral		0	0	1.9689	1.9689	1	Missense variant	ENSP00000405252.2:p.R259H		MODERATE	SNV	protein_coding	rs140783900&COSV53835643&COSV53835698	0.4711
HMF000812A	Good Responder (≥180 days)	AMOTL2	ENSG00000114019	3.7944	0.73	16	2.14	MALE	Amplification		0	0	3.7944	3.7944	1	Missense variant	ENSP00000249883.5:p.G47R		MODERATE	SNV	protein_coding		0.694
HMF000812A	Good Responder (≥180 days)	AR	ENSG00000169083	3.5087		10	2.14	MALE	Deep Amplification		0	10	3.5087	3.5087											COSMIC, Priestley et al. (Muts), Priestley et al. (CNA), IntOGen 02-2020, Bailey et al.		Significant
HMF000812A	Good Responder (≥180 days)	CCND1	ENSG00000110092	4.3071	0.55	5	2.14	MALE	Amplification		0	0	4.3071	4.3071	1	Inframe deletion	ENSP00000227507.2:p.EV280_EV281delinsV		MODERATE	InDel	protein_coding	rs753296543	0.228	MUTATION	COSMIC, Priestley et al. (CNA), Dietlein et al., Martincorena et al., IntOGen 02-2020, Bailey et al.	Amplification Peak 6
HMF000812A	Good Responder (≥180 days)	CHEK2	ENSG00000183765	1.0595	0.99	22	2.14	MALE	Deletion	LOH	0	0	1.0595	1.0595	1	Missense variant	ENSP00000372023.2:p.P143A		MODERATE	SNV	protein_coding		0.1036	MUTATION	COSMIC, Dietlein et al., IntOGen 02-2020, Bailey et al.
HMF000812A	Good Responder (≥180 days)	CRLF2	ENSG00000205755	1.0173		6	2.14	MALE	Neutral		0	0	1.0173	1.0173	1	Missense variant	ENSP00000370979.3:p.R153Q		MODERATE	SNV	protein_coding	rs370445430&COSV101053825	0.4813	MUTATION	COSMIC
HMF000812A	Good Responder (≥180 days)	CYREN	ENSG00000122783	1.9442	0.52	8	2.14	MALE	Neutral		0	0	1.9442	1.9442	1	Missense variant	ENSP00000376823.3:p.D146Y		MODERATE	SNV	protein_coding		0.4584
HMF000812A	Good Responder (≥180 days)	DNAH7	ENSG00000118997	1.8852	0.54	68	2.14	MALE	Neutral		0	0	1.8852	1.8852	1	Missense variant	ENSP00000311273.6:p.K2814N		MODERATE	SNV	protein_coding	COSV56753002	0.3902
HMF000812A	Good Responder (≥180 days)	DUOX1	ENSG00000137857	3.7923	0.53	36	2.14	MALE	Amplification		0	0	3.7923	3.7923	1	Missense variant	ENSP00000317997.4:p.G130E		MODERATE	SNV	protein_coding		0.2593			Deletion Peak 21
HMF000812A	Good Responder (≥180 days)	ELP1	ENSG00000070061	1.97	0.52	41	2.14	MALE	Neutral		0	0	1.97	1.97	1	Frameshift variant	ENSP00000363779.5:p.SK1194*fs*28		HIGH	InDel	protein_coding		0.4871
HMF000812A	Good Responder (≥180 days)	ERO1B	ENSG00000086619	2.0145	0.51	17	2.14	MALE	Neutral		0	0	2.0145	2.0145	1	Missense variant	ENSP00000346635.5:p.T404I		MODERATE	SNV	protein_coding	rs776112633	0.493
HMF000812A	Good Responder (≥180 days)	FANCI	ENSG00000140525	1.9841	0.51	44	2.14	MALE	Neutral		0	0	1.9841	1.9841	1	Missense variant	ENSP00000310842.7:p.E1246D		MODERATE	SNV	protein_coding		0.5247
HMF000812A	Good Responder (≥180 days)	GALNT12	ENSG00000119514	4.9082	0.8	11	2.14	MALE	Amplification		0	0	4.9082	4.9082	1	Missense variant	ENSP00000364150.3:p.R403H	uncertain_significance	MODERATE	SNV	protein_coding	rs776700061&COSV66662346	0.2165
HMF000812A	Good Responder (≥180 days)	GRM7	ENSG00000196277	1.9739	0.52	21	2.14	MALE	Neutral		0	0	1.9739	1.9739	1	Stop gained	ENSP00000350348.4:p.R861*		HIGH	SNV	protein_coding	rs768767223	0.5641
HMF000812A	Good Responder (≥180 days)	GTF2I	ENSG00000077809	3.7436	0.73	41	2.14	MALE	Amplification		0	0	3.7436	3.7436	1	Missense variant	ENSP00000322542.4:p.N565S		MODERATE	SNV	protein_coding	rs1270640072	0.3001	MUTATION	Dietlein et al., Martincorena et al., IntOGen 02-2020, Bailey et al.
HMF000812A	Good Responder (≥180 days)	IFIH1	ENSG00000115267	1.9331	0.51	17	2.14	MALE	Neutral		0	0	1.9331	1.9331	1	Missense variant	ENSP00000263642.2:p.Q771L		MODERATE	SNV	protein_coding	COSV55129533	0.4421
HMF000812A	Good Responder (≥180 days)	INSYN2A	ENSG00000188916	3.0042	0.66	6	2.14	MALE	Neutral		0	0	3.0042	3.0042	1	Missense variant	ENSP00000429763.1:p.E74K		MODERATE	SNV	protein_coding	rs1323057740&COSV99731524	0.0386			Deletion Peak 15
HMF000812A	Good Responder (≥180 days)	JAM3	ENSG00000166086	2.0112	0.51	11	2.14	MALE	Neutral		0	0	2.0112	2.0112	1	Missense variant	ENSP00000299106.4:p.V118I		MODERATE	SNV	protein_coding	rs762126235&COSV54449932	0.4462
HMF000812A	Good Responder (≥180 days)	KIF13A	ENSG00000137177	2.7607	0.66	43	2.14	MALE	Neutral		0	0	2.7607	2.7607	1	Missense variant	ENSP00000259711.6:p.L269R		MODERATE	SNV	protein_coding		0.5926
HMF000812A	Good Responder (≥180 days)	LINC01572	ENSG00000261008	0.769222	1	25	2.14	MALE	Deletion	LOH	13	0	0.1488	0.9818														Structural Variant
HMF000812A	Good Responder (≥180 days)	MDN1	ENSG00000112159	1.8695	0.53	101	2.14	MALE	Neutral		0	0	1.8695	1.8695	1	Missense variant	ENSP00000358400.3:p.R4063H		MODERATE	SNV	protein_coding	rs375071415	0.5283		Dietlein et al.
HMF000812A	Good Responder (≥180 days)	NCOA3	ENSG00000124151	2.0673	0.52	25	2.14	MALE	Neutral		0	0	2.0673	2.0673	1	Missense variant	ENSP00000361066.3:p.R610K		MODERATE	SNV	protein_coding		0.5029
HMF000812A	Good Responder (≥180 days)	OR9I1	ENSG00000172377	2.8329	0.65	3	2.14	MALE	Neutral		0	0	2.8329	2.8329	1	Missense variant	ENSP00000302606.1:p.S262R		MODERATE	SNV	protein_coding		0.3274
HMF000812A	Good Responder (≥180 days)	PCSK9	ENSG00000169174	2.0016	0.51	14	2.14	MALE	Neutral		0	0	2.0016	2.0016	1	Missense variant	ENSP00000303208.5:p.R303C		MODERATE	SNV	protein_coding		0.4249
HMF000812A	Good Responder (≥180 days)	PDE4DIP	ENSG00000178104	2.0142	0.51	61	2.14	MALE	Neutral		0	0	2.0142	2.0142	1	Missense variant	ENSP00000358363.4:p.R1289W		MODERATE	SNV	protein_coding	rs587646978	0.2271		COSMIC, IntOGen 02-2020
HMF000812A	Good Responder (≥180 days)	PTBP3	ENSG00000119314	1.97	0.52	16	2.14	MALE	Neutral		0	0	1.97	1.97	1	Missense variant	ENSP00000414921.1:p.G247D		MODERATE	SNV	protein_coding		0.3712
HMF000812A	Good Responder (≥180 days)	PTK7	ENSG00000112655	1.9653	0.52	21	2.14	MALE	Neutral		0	0	1.9653	1.9653	1	Missense variant	ENSP00000418754.1:p.R503H		MODERATE	SNV	protein_coding	rs759377536&COSV57849172	0.4681
HMF000812A	Good Responder (≥180 days)	RP5-991G20.1	ENSG00000259768	0.1488	1	8	2.14	MALE	Deep Deletion	LOH	8	0	0.1488	0.1488
HMF000812A	Good Responder (≥180 days)	RP5-991G20.2	ENSG00000259209	0.1488	1	3	2.14	MALE	Deep Deletion	LOH	3	0	0.1488	0.1488
HMF000812A	Good Responder (≥180 days)	RP5-991G20.6	ENSG00000279206	0.1488	1	1	2.14	MALE	Deep Deletion	LOH	1	0	0.1488	0.1488
HMF000812A	Good Responder (≥180 days)	SELENBP1	ENSG00000143416	3.9678		15	2.14	MALE	Amplification		0	0	3.9678	3.9678	1	Missense variant	ENSP00000357861.5:p.R344C		MODERATE	SNV	protein_coding	rs774725499&COSV100923673	0.1816
HMF000812A	Good Responder (≥180 days)	SH3GL2	ENSG00000107295	1.94723	0.53	10	2.14	MALE	Neutral		0	0	1.8566	2.956	1	Missense variant	ENSP00000369981.4:p.G118R		MODERATE	SNV	protein_coding	rs746536752&COSV66050629	0.4745
HMF000812A	Good Responder (≥180 days)	SLC26A7	ENSG00000147606	2.32109	0.57	24	2.14	MALE	Neutral		0	0	2.1056	2.9931	1	Frameshift variant	ENSP00000309504.2:p.K333KKIQ*fs*24		HIGH	InDel	protein_coding		0.2591
HMF000812A	Good Responder (≥180 days)	SLC4A10	ENSG00000144290	1.9331	0.51	37	2.14	MALE	Neutral		0	0	1.9331	1.9331	1	Missense variant	ENSP00000393066.1:p.R237H		MODERATE	SNV	protein_coding	rs1219783826&COSV55764985	0.5728
HMF000812A	Good Responder (≥180 days)	SPEG	ENSG00000072195	2.0657	0.53	50	2.14	MALE	Neutral		0	0	2.0657	2.0657	1	Missense variant	ENSP00000311684.7:p.R689H		MODERATE	SNV	protein_coding		0.492
HMF000812A	Good Responder (≥180 days)	SPEN	ENSG00000065526	2.0054	0.51	18	2.14	MALE	Neutral		0	0	2.0054	2.0054	1	Missense variant	ENSP00000364912.3:p.H1391L		MODERATE	SNV	protein_coding		0.2811	MUTATION	COSMIC, Priestley et al. (Muts), Dietlein et al., Martincorena et al., IntOGen 02-2020	Deletion Peak 1
HMF000812A	Good Responder (≥180 days)	SPTAN1	ENSG00000197694	2.9999	0.67	65	2.14	MALE	Neutral		0	0	2.9999	2.9999	1	Frameshift variant	ENSP00000361824.3:p.EN2406E*fs*9		HIGH	InDel	protein_coding		0.2803	MUTATION	Dietlein et al., Martincorena et al., Bailey et al.
HMF000812A	Good Responder (≥180 days)	STXBP5L	ENSG00000145087	2.8839	0.65	30	2.14	MALE	Neutral		0	0	2.8839	2.8839	1	Missense variant	ENSP00000273666.6:p.T491S		MODERATE	SNV	protein_coding		0.3517
HMF000812A	Good Responder (≥180 days)	TAS2R39	ENSG00000236398	3.0395	0.67	1	2.14	MALE	Neutral		0	0	3.0395	3.0395	1	Stop gained	ENSP00000405095.1:p.S98*		HIGH	SNV	protein_coding	COSV71470886&COSV71470995&COSV71471001	0.3144
HMF000812A	Good Responder (≥180 days)	TMEM229A	ENSG00000234224	1.9442	0.52	1	2.14	MALE	Neutral		0	0	1.9442	1.9442	1	Missense variant	ENSP00000395244.1:p.L343P		MODERATE	SNV	protein_coding		0.4813
HMF000812A	Good Responder (≥180 days)	TNFRSF10B	ENSG00000120889	1.8746	0.53	10	2.14	MALE	Neutral		0	0	1.8746	1.8746	1	Missense variant	ENSP00000276431.4:p.M385I		MODERATE	SNV	protein_coding		0.0628		Priestley et al. (CNA)	Deletion Peak 12
HMF000812A	Good Responder (≥180 days)	TRPS1	ENSG00000104447	6.97256	0.85	15	2.14	MALE	Deep Amplification	LOH	0	9	5.546	7.1592
HMF000812A	Good Responder (≥180 days)	ULK1	ENSG00000177169	3.12	0.66	28	2.14	MALE	Neutral		0	0	3.12	3.12	1	Missense variant	ENSP00000324560.3:p.A1043V		MODERATE	SNV	protein_coding		0.2301
HMF000812A	Good Responder (≥180 days)	USP48	ENSG00000090686	2.0054	0.51	30	2.14	MALE	Neutral		0	0	2.0054	2.0054	1	Stop gained	ENSP00000309262.9:p.Q178*		HIGH	SNV	protein_coding		0.4652			Deletion Peak 1
HMF000812A	Good Responder (≥180 days)	ZC3H6	ENSG00000188177	2.0134	0.52	12	2.14	MALE	Neutral		0	0	2.0134	2.0134	1	Missense variant	ENSP00000386764.1:p.N326K		MODERATE	SNV	protein_coding		0.4877
HMF000812A	Good Responder (≥180 days)	ZFHX2	ENSG00000136367	2.9052	0.65	13	2.14	MALE	Neutral		0	0	2.9052	2.9052	1	Missense variant	ENSP00000413418.2:p.R1596W		MODERATE	SNV	protein_coding	rs996790522	0.3007
HMF000812A	Good Responder (≥180 days)	ZFHX3	ENSG00000140836	0.405508	1	25	2.14	MALE	Deep Deletion	LOH	9	0	0.1488	1.0027										DEL	COSMIC, Priestley et al. (CNA), Dietlein et al., Martincorena et al., IntOGen 02-2020, Bailey et al.	Deletion Peak 22
HMF000812A	Good Responder (≥180 days)	ZNF174	ENSG00000103343	3.1797	0.65	3	2.14	MALE	Neutral		0	0	3.1797	3.1797	1	Missense variant	ENSP00000268655.4:p.H275Q		MODERATE	SNV	protein_coding	rs1219910313	0.3671
HMF001631A	Bad Responder (≤100 days)	ACSS1	ENSG00000154930	2.0105	0.52	16	2.06	MALE	Neutral		0	0	2.0105	2.0105	1	Frameshift variant	ENSP00000316924.4:p.QAWP501*fs*95		HIGH	InDel	protein_coding		0.314
HMF001631A	Bad Responder (≤100 days)	ACTR2	ENSG00000138071	2.0031	0.52	11	2.06	MALE	Neutral		0	0	2.0031	2.0031	1	Missense variant	ENSP00000367220.4:p.T184A		MODERATE	SNV	protein_coding		0.6032
HMF001631A	Bad Responder (≤100 days)	ADCY9	ENSG00000162104	1.7008	0.57	14	2.06	MALE	Neutral		0	0	1.7008	1.7008	1	Missense variant	ENSP00000294016.3:p.V731I		MODERATE	SNV	protein_coding	rs776923222&COSV53574515	0.5914
HMF001631A	Bad Responder (≤100 days)	ADGRB3	ENSG00000135298	2.0121	0.52	33	2.06	MALE	Neutral		0	0	2.0121	2.0121	1	Missense variant	ENSP00000359630.1:p.D1287G		MODERATE	SNV	protein_coding		0.3977		Custom
HMF001631A	Bad Responder (≤100 days)	ADNP	ENSG00000101126	3.7691	0.53	7	2.06	MALE	Amplification		0	0	3.7691	3.7691	1	Inframe deletion	ENSP00000379346.3:p.CTY170_PLY177delinsY		MODERATE	InDel	protein_coding		0.127
HMF001631A	Bad Responder (≤100 days)	ANKS1B	ENSG00000185046	6.2215	0.8	42	2.06	MALE	Deep Amplification		0	30	4.0132	6.9378
HMF001631A	Bad Responder (≤100 days)	ANO6	ENSG00000177119	1.947	0.54	24	2.06	MALE	Neutral		0	0	1.947	1.947	1	Missense variant	ENSP00000409126.3:p.R286W		MODERATE	SNV	protein_coding	rs769902129&COSV57657690	0.4155
HMF001631A	Bad Responder (≤100 days)	AP1M2	ENSG00000129354	1.5338	0.65	11	2.06	MALE	Neutral		0	0	1.5338	1.5338	1	Missense variant	ENSP00000250244.5:p.K129R		MODERATE	SNV	protein_coding		0.4576
HMF001631A	Bad Responder (≤100 days)	APAF1	ENSG00000120868	6.9378	0.86	27	2.06	MALE	Deep Amplification	LOH	0	27	6.9378	6.9378
HMF001631A	Bad Responder (≤100 days)	APOBR	ENSG00000184730	1.7992	0.55	4	2.06	MALE	Neutral		0	0	1.7992	1.7992	1	Frameshift variant	ENSP00000457539.1:p.L877*fs*2		HIGH	InDel	protein_coding	COSV100112905	0.515
HMF001631A	Bad Responder (≤100 days)	ARFGEF1	ENSG00000066777	4.0129	0.75	41	2.06	MALE	Amplification		0	0	4.0129	4.0129	1	Missense variant	ENSP00000262215.3:p.A806G		MODERATE	SNV	protein_coding		0.2422			Amplification Peak 3
HMF001631A	Bad Responder (≤100 days)	ARSA	ENSG00000100299	0.7978	1	8	2.06	MALE	Deletion	LOH	0	0	0.7978	0.7978	1	Missense variant	ENSP00000216124.5:p.R60W		MODERATE	SNV	protein_coding	rs867538940	0.9211
HMF001631A	Bad Responder (≤100 days)	ATG4D	ENSG00000130734	1.08709	0.64	9	2.06	MALE	Deletion		6	0	0.6671	1.5655														Structural Variant
HMF001631A	Bad Responder (≤100 days)	ATP8B3	ENSG00000130270	1.547	0.65	30	2.06	MALE	Neutral		0	0	1.547	1.547	2	Multiple coding mutations	ENSP00000311336.6:p.S1115F, ENSP00000311336.6:p.SMA1004_SMM1009delinsM		MODERATE	SNV, InDel	protein_coding		0.8281, 0.4231			Deletion Peak 27
HMF001631A	Bad Responder (≤100 days)	ATXN3L	ENSG00000123594	0.1097		1	2.06	MALE	Deep Deletion		1	0	0.1097	0.1097
HMF001631A	Bad Responder (≤100 days)	BEND3	ENSG00000178409	0.5601	1	6	2.06	MALE	Deep Deletion	LOH	6	0	0.5601	0.5601
HMF001631A	Bad Responder (≤100 days)	CAPN10	ENSG00000142330	1.8972	0.55	15	2.06	MALE	Neutral		0	0	1.8972	1.8972	1	Missense variant	ENSP00000375844.2:p.C208F		MODERATE	SNV	protein_coding	COSV54379201	0.5066
HMF001631A	Bad Responder (≤100 days)	CAPRIN2	ENSG00000110888	1.9856	0.52	22	2.06	MALE	Neutral		0	0	1.9856	1.9856	1	Missense variant	ENSP00000298892.5:p.P114H		MODERATE	SNV	protein_coding		0.5666
HMF001631A	Bad Responder (≤100 days)	CCDC180	ENSG00000197816	1.9725	0.99	41	2.06	MALE	Neutral	LOH	0	0	1.9725	1.9725	1	Missense variant	ENSP00000364348.2:p.A643V		MODERATE	SNV	protein_coding		0.6538
HMF001631A	Bad Responder (≤100 days)	CCDC87	ENSG00000182791	1.7241	0.58	1	2.06	MALE	Neutral		0	0	1.7241	1.7241	1	Missense variant	ENSP00000328487.3:p.W575C		MODERATE	SNV	protein_coding		0.6017
HMF001631A	Bad Responder (≤100 days)	CELF3	ENSG00000159409	1.8347	0.53	12	2.06	MALE	Neutral		0	0	1.8347	1.8347	1	Missense variant	ENSP00000290583.4:p.D429N		MODERATE	SNV	protein_coding	rs749107827	0.6183
HMF001631A	Bad Responder (≤100 days)	CENPF	ENSG00000117724	2.9937	0.66	24	2.06	MALE	Neutral		0	0	2.9937	2.9937	1	Missense variant	ENSP00000355922.3:p.A2005V		MODERATE	SNV	protein_coding		0.6309
HMF001631A	Bad Responder (≤100 days)	CHAF1B	ENSG00000159259	1.9782	0.51	15	2.06	MALE	Neutral		0	0	1.9782	1.9782	1	Missense variant	ENSP00000315700.4:p.R483K		MODERATE	SNV	protein_coding		0.5185
HMF001631A	Bad Responder (≤100 days)	COG7	ENSG00000168434	1.7992	0.55	19	2.06	MALE	Neutral		0	0	1.7992	1.7992	1	Missense variant	ENSP00000305442.5:p.L616Q		MODERATE	SNV	protein_coding		0.4578
HMF001631A	Bad Responder (≤100 days)	CROCC	ENSG00000058453	0.8091	1	41	2.06	MALE	Deletion	LOH	0	0	0.8091	0.8091	1	Frameshift variant	ENSP00000364691.4:p.DRVALRR1874E*fs*13		HIGH	InDel	protein_coding		1.2248			Deletion Peak 1
HMF001631A	Bad Responder (≤100 days)	DOP1B	ENSG00000142197	1.9782	0.51	38	2.06	MALE	Neutral		0	0	1.9782	1.9782	1	Missense variant	ENSP00000382104.3:p.D487E		MODERATE	SNV	protein_coding		0.7052
HMF001631A	Bad Responder (≤100 days)	DRP2	ENSG00000102385	1.7947		24	2.06	MALE	Amplification		0	0	1.7947	1.7947	1	Missense variant	ENSP00000378635.3:p.D122N		MODERATE	SNV	protein_coding	COSV65810661	0.9947
HMF001631A	Bad Responder (≤100 days)	DSG2	ENSG00000046604	1.9989	0.51	15	2.06	MALE	Neutral		0	0	1.9989	1.9989	1	Missense variant	ENSP00000261590.8:p.F125I		MODERATE	SNV	protein_coding		0.5293
HMF001631A	Bad Responder (≤100 days)	DTL	ENSG00000143476	2.8362	0.67	16	2.06	MALE	Neutral		0	0	2.8362	2.8362	1	Missense variant	ENSP00000355958.4:p.R246C		MODERATE	SNV	protein_coding	rs1287076244	0.5665
HMF001631A	Bad Responder (≤100 days)	EIF4G3	ENSG00000075151	1.8231	0.55	46	2.06	MALE	Neutral		0	0	1.8231	1.8231	1	Missense variant	ENSP00000473510.1:p.A1221T		MODERATE	SNV	protein_coding		0.3305			Deletion Peak 1
HMF001631A	Bad Responder (≤100 days)	ERN1	ENSG00000178607	1.8794	0.54	22	2.06	MALE	Neutral		0	0	1.8794	1.8794	1	Frameshift variant	ENSP00000401445.2:p.G40*fs*17		HIGH	InDel	protein_coding		0.7549
HMF001631A	Bad Responder (≤100 days)	EXOC5	ENSG00000070367	1.994	0.51	21	2.06	MALE	Neutral		0	0	1.994	1.994	1	Start lost	ENSP00000389934.2:p.M1I		HIGH	SNV	protein_coding		0.2801
HMF001631A	Bad Responder (≤100 days)	FAM214B	ENSG00000005238	1.61577		11	2.06	MALE	Neutral		6	0	0.5638	2.0348														Structural Variant
HMF001631A	Bad Responder (≤100 days)	FBXW9	ENSG00000132004	1.603	0.62	10	2.06	MALE	Neutral		0	0	1.603	1.603	1	Missense variant	ENSP00000376945.3:p.G296V		MODERATE	SNV	protein_coding		0.5669
HMF001631A	Bad Responder (≤100 days)	GCDH	ENSG00000105607	1.603	0.62	15	2.06	MALE	Neutral		0	0	1.603	1.603	1	Missense variant	ENSP00000222214.4:p.A436V		MODERATE	SNV	protein_coding		0.7581
HMF001631A	Bad Responder (≤100 days)	GCN1	ENSG00000089154	2.7738	0.68	58	2.06	MALE	Neutral		0	0	2.7738	2.7738	1	Missense variant	ENSP00000300648.6:p.V1723I		MODERATE	SNV	protein_coding		0.7438
HMF001631A	Bad Responder (≤100 days)	GK2	ENSG00000196475	2.0813	0.52	1	2.06	MALE	Neutral		0	0	2.0813	2.0813	1	Missense variant	ENSP00000351706.3:p.Q62R		MODERATE	SNV	protein_coding		0.3911
HMF001631A	Bad Responder (≤100 days)	GS1-600G8.3	ENSG00000231216	0.1097		17	2.06	MALE	Deep Deletion		17	0	0.1097	0.1097
HMF001631A	Bad Responder (≤100 days)	HDC	ENSG00000140287	1.0395	0.97	12	2.06	MALE	Deletion	LOH	0	0	1.0395	1.0395	1	Missense variant	ENSP00000267845.3:p.L123V		MODERATE	SNV	protein_coding		1.1337			Deletion Peak 21
HMF001631A	Bad Responder (≤100 days)	HJURP	ENSG00000123485	2.0328	0.52	9	2.06	MALE	Neutral		0	0	2.0328	2.0328	1	Missense variant	ENSP00000414109.1:p.T178S		MODERATE	SNV	protein_coding		0.3148		Dietlein et al.
HMF001631A	Bad Responder (≤100 days)	HTT	ENSG00000197386	1.7313	0.6	73	2.06	MALE	Neutral		0	0	1.7313	1.7313	1	Missense variant	ENSP00000347184.5:p.E2365Q		MODERATE	SNV	protein_coding	rs1409647878	0.701
HMF001631A	Bad Responder (≤100 days)	IKBIP	ENSG00000166130	6.9378	0.86	4	2.06	MALE	Deep Amplification	LOH	0	4	6.9378	6.9378
HMF001631A	Bad Responder (≤100 days)	ITGB4	ENSG00000132470	1.8794	0.54	41	2.06	MALE	Neutral		0	0	1.8794	1.8794	1	Missense variant	ENSP00000200181.3:p.V962L		MODERATE	SNV	protein_coding	COSV99564273	0.5612
HMF001631A	Bad Responder (≤100 days)	KANK2	ENSG00000197256	3.20229		18	2.06	MALE	Amplification		0	0	2.3965	3.5926	1	Missense variant	ENSP00000395650.2:p.V497I		MODERATE	SNV	protein_coding		0.3011
HMF001631A	Bad Responder (≤100 days)	KDM6A	ENSG00000147050	1.87913		33	2.06	MALE	Amplification		1	0	0	1.9111										DEL	COSMIC, Priestley et al. (Muts), Priestley et al. (CNA), Dietlein et al., Martincorena et al., IntOGen 02-2020, Bailey et al.		Significant	Structural Variant
HMF001631A	Bad Responder (≤100 days)	KRI1	ENSG00000129347	1.28979	0.65	20	2.06	MALE	Deletion		1	0	0.6671	1.5338														Structural Variant
HMF001631A	Bad Responder (≤100 days)	LCE3D	ENSG00000163202	1.8347	0.53	2	2.06	MALE	Neutral		0	0	1.8347	1.8347	1	Missense variant	ENSP00000357776.3:p.R58T		MODERATE	SNV	protein_coding		0.3899
HMF001631A	Bad Responder (≤100 days)	LENG8	ENSG00000167615	1.7257	0.58	16	2.06	MALE	Neutral		0	0	1.7257	1.7257	1	Missense variant	ENSP00000318374.5:p.EG255_EG256delinsEC		MODERATE	MNV	protein_coding		0.5221
HMF001631A	Bad Responder (≤100 days)	LINC01203	ENSG00000226985	1.3143		20	2.06	MALE	Neutral		7	0	0.1097	1.9561														Structural Variant
HMF001631A	Bad Responder (≤100 days)	LINC01545	ENSG00000204904	1.8795		4	2.06	MALE	Amplification		0	0	1.8795	1.8795	1	Missense variant	ENSP00000367111.3:p.K45R		MODERATE	SNV	protein_coding	rs1556330689	0.9754
HMF001631A	Bad Responder (≤100 days)	LINC02154	ENSG00000235385	0.1097		3	2.06	MALE	Deep Deletion		3	0	0.1097	0.1097
HMF001631A	Bad Responder (≤100 days)	LINGO2	ENSG00000174482	2.0365	0.52	8	2.06	MALE	Neutral		0	0	2.0365	2.0365	1	Frameshift variant	ENSP00000369328.1:p.LEI230L*fs*2		HIGH	InDel	protein_coding		0.3213
HMF001631A	Bad Responder (≤100 days)	LRFN2	ENSG00000156564	1.9153	0.53	3	2.06	MALE	Neutral		0	0	1.9153	1.9153	1	Missense variant	ENSP00000345985.6:p.G355A		MODERATE	SNV	protein_coding		0.2731
HMF001631A	Bad Responder (≤100 days)	LRRC7	ENSG00000033122	1.0009	0.97	32	2.06	MALE	Deletion	LOH	0	0	1.0009	1.0009	1	Missense variant	ENSP00000035383.5:p.Q1394E		MODERATE	SNV	protein_coding		0.9146
HMF001631A	Bad Responder (≤100 days)	MACF1	ENSG00000127603	1.83	0.55	112	2.06	MALE	Neutral		0	0	1.83	1.83	1	Missense variant	ENSP00000439537.1:p.Q3647L		MODERATE	SNV	protein_coding		0.2977		Bailey et al.
HMF001631A	Bad Responder (≤100 days)	MAP2	ENSG00000078018	3.0873	0.66	25	2.06	MALE	Neutral		0	0	3.0873	3.0873	1	Missense variant	ENSP00000353508.4:p.R1578W		MODERATE	SNV	protein_coding		0.2081		IntOGen 02-2020
HMF001631A	Bad Responder (≤100 days)	MFAP3	ENSG00000037749	1.9605	0.52	12	2.06	MALE	Neutral		0	0	1.9605	1.9605	1	Missense variant	ENSP00000409933.1:p.G298R		MODERATE	SNV	protein_coding		0.2941
HMF001631A	Bad Responder (≤100 days)	MTRES1	ENSG00000130349	0.5601	1	6	2.06	MALE	Deep Deletion	LOH	6	0	0.5601	0.5601
HMF001631A	Bad Responder (≤100 days)	MTSS1	ENSG00000170873	3.9391	0.75	22	2.06	MALE	Amplification		0	0	3.9391	3.9391	1	Missense variant	ENSP00000429064.1:p.A50G		MODERATE	SNV	protein_coding		0.1843
HMF001631A	Bad Responder (≤100 days)	MYH6	ENSG00000197616	2.0078	0.52	39	2.06	MALE	Neutral		0	0	2.0078	2.0078	1	Missense variant	ENSP00000386041.3:p.Y1349F		MODERATE	SNV	protein_coding		0.654
HMF001631A	Bad Responder (≤100 days)	N4BP2	ENSG00000078177	1.719	0.62	18	2.06	MALE	Neutral		0	0	1.719	1.719	1	Missense variant	ENSP00000261435.6:p.C728S		MODERATE	SNV	protein_coding		0.5922		COSMIC
HMF001631A	Bad Responder (≤100 days)	NAV1	ENSG00000134369	2.8362	0.67	34	2.06	MALE	Neutral		0	0	2.8362	2.8362	1	Missense variant	ENSP00000356265.4:p.I1083S		MODERATE	SNV	protein_coding		0.3601
HMF001631A	Bad Responder (≤100 days)	NDUFS5	ENSG00000168653	0.718125	0.56	3	2.06	MALE	Deep Deletion		2	0	0.5214	1.7897
HMF001631A	Bad Responder (≤100 days)	NFASC	ENSG00000163531	2.8362	0.67	37	2.06	MALE	Neutral		0	0	2.8362	2.8362	1	Missense variant	ENSP00000344786.6:p.I183N		MODERATE	SNV	protein_coding		0.3007
HMF001631A	Bad Responder (≤100 days)	NHEJ1	ENSG00000187736	2.9005	0.67	13	2.06	MALE	Neutral		0	0	2.9005	2.9005	1	Missense variant	ENSP00000349313.5:p.L24F		MODERATE	SNV	protein_coding		0.9216
HMF001631A	Bad Responder (≤100 days)	NKX3-1	ENSG00000167034	1.0146	0.98	2	2.06	MALE	Deletion	LOH	0	0	1.0146	1.0146	1	Missense variant	ENSP00000370253.4:p.E192K		MODERATE	SNV	protein_coding	COSV66512743	1.1915			Deletion Peak 12
HMF001631A	Bad Responder (≤100 days)	NRK	ENSG00000123572	1.6688		31	2.06	MALE	Amplification		0	0	1.6688	1.6688	1	Missense variant	ENSP00000438378.1:p.E552D		MODERATE	SNV	protein_coding		1.0738		IntOGen 02-2020
HMF001631A	Bad Responder (≤100 days)	ODF3L1	ENSG00000182950	2.8426	0.67	4	2.06	MALE	Neutral		0	0	2.8426	2.8426	1	Missense variant	ENSP00000329584.2:p.P84L		MODERATE	SNV	protein_coding		0.8175
HMF001631A	Bad Responder (≤100 days)	OR51B6	ENSG00000176239	1.8762	0.54	1	2.06	MALE	Neutral		0	0	1.8762	1.8762	1	Missense variant	ENSP00000369568.1:p.L220V		MODERATE	SNV	protein_coding	COSV66512556	0.3494
HMF001631A	Bad Responder (≤100 days)	OR56A3	ENSG00000184478	1.8762	0.54	5	2.06	MALE	Neutral		0	0	1.8762	1.8762	1	Missense variant	ENSP00000331572.6:p.G44R		MODERATE	SNV	protein_coding		0.4448
HMF001631A	Bad Responder (≤100 days)	OTOG	ENSG00000188162	1.9739	0.51	56	2.06	MALE	Neutral		0	0	1.9739	1.9739	1	Frameshift variant	ENSP00000382323.2:p.G1374*fs*65		HIGH	InDel	protein_coding		0.5342
HMF001631A	Bad Responder (≤100 days)	PACSIN3	ENSG00000165912	1.62079	0.55	14	2.06	MALE	Neutral		1	0	0.4689	1.8167														Structural Variant
HMF001631A	Bad Responder (≤100 days)	PDSS2	ENSG00000164494	0.780128	0.96	10	2.06	MALE	Deletion	LOH	1	0	0.5601	1.0661														Structural Variant
HMF001631A	Bad Responder (≤100 days)	PEX11B	ENSG00000131779	1.8347	0.53	5	2.06	MALE	Neutral		0	0	1.8347	1.8347	1	Missense variant	ENSP00000358312.3:p.D2V		MODERATE	SNV	protein_coding		1.0274
HMF001631A	Bad Responder (≤100 days)	PIGO	ENSG00000165282	2.0365	0.52	12	2.06	MALE	Neutral		0	0	2.0365	2.0365	1	Missense variant	ENSP00000367880.3:p.S26R		MODERATE	SNV	protein_coding		0.54
HMF001631A	Bad Responder (≤100 days)	POLN	ENSG00000130997	1.7313	0.6	33	2.06	MALE	Neutral		0	0	1.7313	1.7313	1	Missense variant	ENSP00000435506.1:p.S337T		MODERATE	SNV	protein_coding		0.6013
HMF001631A	Bad Responder (≤100 days)	PPARD	ENSG00000112033	1.84112	0.53	9	2.06	MALE	Neutral		1	0	0	1.9153														Structural Variant
HMF001631A	Bad Responder (≤100 days)	PPFIA4	ENSG00000143847	2.8362	0.67	37	2.06	MALE	Neutral		0	0	2.8362	2.8362	1	Missense variant	ENSP00000402576.1:p.Q281P		MODERATE	SNV	protein_coding		0.323
HMF001631A	Bad Responder (≤100 days)	PPP1R9A	ENSG00000158528	2.9358	0.67	24	2.06	MALE	Neutral		0	0	2.9358	2.9358	1	Missense variant	ENSP00000405514.1:p.D391H		MODERATE	SNV	protein_coding	rs1463701236	0.441		Priestley et al. (Muts)
HMF001631A	Bad Responder (≤100 days)	PRKX	ENSG00000183943	1.8498		11	2.06	MALE	Amplification		0	0	1.8498	1.8498	1	Missense variant	ENSP00000262848.5:p.L274I		MODERATE	SNV	protein_coding	COSV104530851	0.8205
HMF001631A	Bad Responder (≤100 days)	PRORP	ENSG00000100890	1.7687	0.58	11	2.06	MALE	Neutral		0	0	1.7687	1.7687	1	Missense variant	ENSP00000440915.2:p.S453C		MODERATE	SNV	protein_coding		0.7474
HMF001631A	Bad Responder (≤100 days)	PRPSAP1	ENSG00000161542	0.986952	0.59	15	2.06	MALE	Deletion		4	0	0.4485	1.7069														Structural Variant
HMF001631A	Bad Responder (≤100 days)	PTDSS1	ENSG00000156471	3.9574	0.75	14	2.06	MALE	Amplification		0	0	3.9574	3.9574	1	Missense variant	ENSP00000430548.1:p.I34F		MODERATE	SNV	protein_coding		0.3193
HMF001631A	Bad Responder (≤100 days)	PTP4A2	ENSG00000184007	1.62832	0.57	15	2.06	MALE	Neutral		1	0	0.1477	1.7094														Structural Variant
HMF001631A	Bad Responder (≤100 days)	RABL6	ENSG00000196642	1.6466	1	16	2.06	MALE	Neutral	LOH	0	0	1.6466	1.6466	1	Missense variant	ENSP00000360727.4:p.E449Q		MODERATE	SNV	protein_coding	rs779589434&COSV61032756	1.1
HMF001631A	Bad Responder (≤100 days)	RELN	ENSG00000189056	2.9431	0.67	69	2.06	MALE	Neutral		0	0	2.9431	2.9431	1	Missense variant	ENSP00000392423.1:p.S2116T		MODERATE	SNV	protein_coding	rs1472959775	0.3515		Dietlein et al.
HMF001631A	Bad Responder (≤100 days)	ROBO1	ENSG00000169855	2.0449	0.51	34	2.06	MALE	Neutral		0	0	2.0449	2.0449	1	Frameshift variant	ENSP00000420321.1:p.WCLGNETR816*fs*40		HIGH	InDel	protein_coding		0.3836
HMF001631A	Bad Responder (≤100 days)	SANBR	ENSG00000162929	2.0031	0.52	29	2.06	MALE	Neutral		0	0	2.0031	2.0031	1	Frameshift variant	ENSP00000385579.1:p.TAASS425*fs*2		HIGH	InDel	protein_coding		0.3363
HMF001631A	Bad Responder (≤100 days)	SAXO1	ENSG00000155875	2.0365	0.52	14	2.06	MALE	Neutral		0	0	2.0365	2.0365	1	Missense variant	ENSP00000369907.4:p.GL246_GL247delinsGM		MODERATE	MNV	protein_coding		0.4061
HMF001631A	Bad Responder (≤100 days)	SBNO2	ENSG00000064932	1.50718	0.65	37	2.06	MALE	Neutral		1	0	0.6303	1.547														Structural Variant
HMF001631A	Bad Responder (≤100 days)	SEMA4G	ENSG00000095539	1.8622	0.54	17	2.06	MALE	Neutral		0	0	1.8622	1.8622	1	Missense variant	ENSP00000210633.3:p.E749D		MODERATE	SNV	protein_coding		0.5436
HMF001631A	Bad Responder (≤100 days)	SH3PXD2A	ENSG00000107957	1.8622	0.54	18	2.06	MALE	Neutral		0	0	1.8622	1.8622	1	Missense variant	ENSP00000348215.2:p.R369T		MODERATE	SNV	protein_coding		0.6381
HMF001631A	Bad Responder (≤100 days)	SLC12A1	ENSG00000074803	1.0395	0.97	34	2.06	MALE	Deletion	LOH	0	0	1.0395	1.0395	1	Missense variant	ENSP00000379822.3:p.V144A		MODERATE	SNV	protein_coding		1.1075			Deletion Peak 21
HMF001631A	Bad Responder (≤100 days)	SLC25A3	ENSG00000075415	6.9378	0.86	8	2.06	MALE	Deep Amplification	LOH	0	8	6.9378	6.9378
HMF001631A	Bad Responder (≤100 days)	SPATA18	ENSG00000163071	2.0202	0.51	13	2.06	MALE	Neutral		0	0	2.0202	2.0202	1	Stop retained variant	ENSP00000295213.4:p.*539		LOW	SNV	protein_coding		0.4467
HMF001631A	Bad Responder (≤100 days)	STATH	ENSG00000126549	1.9861	0.51	6	2.06	MALE	Neutral		0	0	1.9861	1.9861	1	Missense variant	ENSP00000246895.4:p.R28C		MODERATE	SNV	protein_coding	rs750868144	0.4963
HMF001631A	Bad Responder (≤100 days)	STK10	ENSG00000072786	2.7964	0.67	24	2.06	MALE	Neutral		0	0	2.7964	2.7964	1	Missense variant	ENSP00000176763.5:p.V294I		MODERATE	SNV	protein_coding	rs377461679&COSV51570077	0.2164
HMF001631A	Bad Responder (≤100 days)	STMN2	ENSG00000104435	3.9796	0.75	7	2.06	MALE	Amplification		0	0	3.9796	3.9796	1	Missense variant	ENSP00000429243.1:p.D78H		MODERATE	SNV	protein_coding		0.1982			Amplification Peak 3
HMF001631A	Bad Responder (≤100 days)	STOML2	ENSG00000165283	1.75042	0.52	11	2.06	MALE	Neutral		3	0	0.5638	2.0365														Structural Variant
HMF001631A	Bad Responder (≤100 days)	STYXL2	ENSG00000198842	2.043	0.52	7	2.06	MALE	Neutral		0	0	2.043	2.043	1	Missense variant	ENSP00000354483.2:p.K550N		MODERATE	SNV	protein_coding		0.4052
HMF001631A	Bad Responder (≤100 days)	SYNGAP1	ENSG00000197283	1.834	0.59	36	2.06	MALE	Neutral		0	0	1.834	1.834	1	Missense variant	ENSP00000403636.2:p.L588V		MODERATE	SNV	protein_coding		0.5703
HMF001631A	Bad Responder (≤100 days)	TANGO6	ENSG00000103047	1.7078	0.59	21	2.06	MALE	Neutral		0	0	1.7078	1.7078	1	Missense variant	ENSP00000261778.1:p.V717I		MODERATE	SNV	protein_coding	rs990130643	0.3378
HMF001631A	Bad Responder (≤100 days)	TENM4	ENSG00000149256	2.0489	0.52	43	2.06	MALE	Neutral		0	0	2.0489	2.0489	1	Missense variant	ENSP00000278550.7:p.R147Q		MODERATE	SNV	protein_coding	rs370511760&COSV104376989&COSV53677423	0.6133
HMF001631A	Bad Responder (≤100 days)	TIMM29	ENSG00000142444	1.5338	0.65	4	2.06	MALE	Neutral		0	0	1.5338	1.5338	1	Missense variant	ENSP00000270502.5:p.L132P		MODERATE	SNV	protein_coding		0.5085
HMF001631A	Bad Responder (≤100 days)	TM6SF2	ENSG00000213996	1.7355	0.59	10	2.06	MALE	Neutral		0	0	1.7355	1.7355	1	Missense variant	ENSP00000374014.2:p.Y343C		MODERATE	SNV	protein_coding		0.7815
HMF001631A	Bad Responder (≤100 days)	TMEM117	ENSG00000139173	1.947	0.54	11	2.06	MALE	Neutral		0	0	1.947	1.947	1	Missense variant	ENSP00000266534.3:p.L71P		MODERATE	SNV	protein_coding	COSV56901002	0.3999
HMF001631A	Bad Responder (≤100 days)	TMIGD1	ENSG00000182271	1.7783	0.56	7	2.06	MALE	Neutral		0	0	1.7783	1.7783	1	Missense variant	ENSP00000332404.4:p.F121V		MODERATE	SNV	protein_coding		0.4909
HMF001631A	Bad Responder (≤100 days)	TMPO	ENSG00000120802	5.22768	0.76	11	2.06	MALE	Amplification		0	5	4.0313	6.9378														Structural Variant
HMF001631A	Bad Responder (≤100 days)	TRAP1	ENSG00000126602	1.7008	0.57	20	2.06	MALE	Neutral		0	0	1.7008	1.7008	1	Missense variant	ENSP00000246957.5:p.H311Y		MODERATE	SNV	protein_coding		0.3761
HMF001631A	Bad Responder (≤100 days)	TRMT12	ENSG00000183665	3.9391	0.75	2	2.06	MALE	Amplification		0	0	3.9391	3.9391	1	Missense variant	ENSP00000329858.3:p.E125D		MODERATE	SNV	protein_coding		0.6837
HMF001631A	Bad Responder (≤100 days)	VPS13D	ENSG00000048707	0.8091	1	76	2.06	MALE	Deletion	LOH	0	0	0.8091	0.8091	1	Inframe deletion	ENSP00000350854.3:p.GKS2623_SER2627delinsG		MODERATE	InDel	protein_coding		1.1881			Deletion Peak 1
HMF001631A	Bad Responder (≤100 days)	ZFPM2	ENSG00000169946	4.0284	0.75	25	2.06	MALE	Amplification		0	0	4.0284	4.0284	1	Missense variant	ENSP00000384179.2:p.V122A		MODERATE	SNV	protein_coding		0.17
HMF001631A	Bad Responder (≤100 days)	ZNF146	ENSG00000167635	1.7257	0.58	4	2.06	MALE	Neutral		0	0	1.7257	1.7257	1	Missense variant	ENSP00000400391.1:p.C189F		MODERATE	SNV	protein_coding		0.493
HMF001631A	Bad Responder (≤100 days)	ZNF250	ENSG00000196150	3.5142	0.77	8	2.06	MALE	Amplification		0	0	3.5142	3.5142	1	Inframe deletion	ENSP00000292579.7:p.AAA2_PVP10delinsA		MODERATE	InDel	protein_coding		0.2962
HMF001631A	Bad Responder (≤100 days)	ZNF729	ENSG00000196350	1.7355	0.59	4	2.06	MALE	Neutral		0	0	1.7355	1.7355	1	Missense variant	ENSP00000469582.1:p.K82N		MODERATE	SNV	protein_coding		0.3996
HMF000332A	Bad Responder (≤100 days)	ABCD1	ENSG00000101986	12.2105		11	4.7	MALE	Deep Amplification		0	11	12.2105	12.2105
HMF000332A	Bad Responder (≤100 days)	ACTL6B	ENSG00000077080	8.36674	0.58	14	4.7	MALE	Amplification		0	0	6.8401	9.8974	1	Inframe deletion	ENSP00000160382.5:p.NST381_NST383delinsT		MODERATE	InDel	protein_coding		0.3276
HMF000332A	Bad Responder (≤100 days)	AGA	ENSG00000038002	4.9028	0.6	9	4.7	MALE	Neutral		0	0	4.9028	4.9028	1	Missense variant	ENSP00000264595.2:p.Q294R		MODERATE	SNV	protein_coding		0.3816			Deletion Peak 6
HMF000332A	Bad Responder (≤100 days)	AGAP1	ENSG00000157985	2.995	0.66	23	4.7	MALE	Deletion		0	0	2.995	2.995	1	Missense variant	ENSP00000307634.7:p.R713C		MODERATE	SNV	protein_coding	rs1043670273	0.337
HMF000332A	Bad Responder (≤100 days)	ALG12	ENSG00000182858	9.5453		10	4.7	MALE	Amplification		0	0	9.5453	9.5453	1	Missense variant	ENSP00000333813.5:p.E35D		MODERATE	SNV	protein_coding		0.1407
HMF000332A	Bad Responder (≤100 days)	ALG8	ENSG00000159063	5.9941	0.67	21	4.7	MALE	Neutral		0	0	5.9941	5.9941	1	Missense variant	ENSP00000299626.5:p.D86Y		MODERATE	SNV	protein_coding	COSV100220282	0.1232
HMF000332A	Bad Responder (≤100 days)	AMELY	ENSG00000099721	-0.1188		8	4.7	MALE	Deep Deletion		8	0	-0.1188	-0.1188
HMF000332A	Bad Responder (≤100 days)	AMN1	ENSG00000151743	7.881	0.63	12	4.7	MALE	Amplification		0	0	7.881	7.881	1	Frameshift variant	ENSP00000281471.6:p.YC218*fs*14		HIGH	InDel	protein_coding		0.0766
HMF000332A	Bad Responder (≤100 days)	ANKRD46	ENSG00000186106	13.6624	0.85	13	4.7	MALE	Amplification	LOH	0	1	12.8134	14.467														Structural Variant
HMF000332A	Bad Responder (≤100 days)	ANO2	ENSG00000047617	4.0497	0.75	38	4.7	MALE	Neutral		0	0	4.0497	4.0497	1	Missense variant	ENSP00000314048.8:p.A818V		MODERATE	SNV	protein_coding	rs1312089792	0.2455
HMF000332A	Bad Responder (≤100 days)	AP4M1	ENSG00000221838	9.8974	0.6	17	4.7	MALE	Amplification		0	0	9.8974	9.8974	1	Missense variant	ENSP00000352603.4:p.P295R		MODERATE	SNV	protein_coding	COSV57998680	0.0712
HMF000332A	Bad Responder (≤100 days)	APPBP2	ENSG00000062725	11.2316	1	14	4.7	MALE	Amplification	LOH	0	5	10.8019	15.7751												Amplification Peak 8		Structural Variant
HMF000332A	Bad Responder (≤100 days)	AR	ENSG00000169083	8.061		10	4.7	MALE	Amplification		0	0	8.061	8.061	1	Inframe deletion	ENSP00000363822.3:p.QQQ73_QQQ80delinsQ		MODERATE	InDel	protein_coding	rs3032358	0.758		COSMIC, Priestley et al. (Muts), Priestley et al. (CNA), IntOGen 02-2020, Bailey et al.		Significant
HMF000332A	Bad Responder (≤100 days)	ARFGEF1	ENSG00000066777	6.381	0.84	41	4.7	MALE	Neutral		0	0	6.381	6.381	1	Missense variant	ENSP00000262215.3:p.S1566L		MODERATE	SNV	protein_coding		0.2209			Amplification Peak 3
HMF000332A	Bad Responder (≤100 days)	ARHGEF11	ENSG00000132694	3.9717	0.51	40	4.7	MALE	Neutral		0	0	3.9717	3.9717	1	Missense variant	ENSP00000357177.3:p.I349L		MODERATE	SNV	protein_coding		0.5446
HMF000332A	Bad Responder (≤100 days)	ASH1L	ENSG00000116539	7.17583		29	4.7	MALE	Amplification		0	0	5.6926	8.7287	1	Missense variant	ENSP00000376204.3:p.N2058I		MODERATE	SNV	protein_coding	COSV64213516	0.0962
HMF000332A	Bad Responder (≤100 days)	ATP23	ENSG00000166896	14.8665		8	4.7	MALE	Deep Amplification		0	8	14.8665	14.8665
HMF000332A	Bad Responder (≤100 days)	ATP2B3	ENSG00000067842	12.2105		25	4.7	MALE	Deep Amplification		0	25	12.2105	12.2105											COSMIC
HMF000332A	Bad Responder (≤100 days)	ATP5F1A	ENSG00000152234	17.5663	0.88	14	4.7	MALE	Deep Amplification	LOH	0	14	17.5663	17.5663
HMF000332A	Bad Responder (≤100 days)	ATP6V1E2	ENSG00000250565	3.9511	0.51	9	4.7	MALE	Neutral		0	0	3.9511	3.9511	1	Missense variant	ENSP00000304891.4:p.R135C		MODERATE	SNV	protein_coding	rs192547120&COSV60575631	0.2768
HMF000332A	Bad Responder (≤100 days)	ATRNL1	ENSG00000107518	1.93456	0.67	32	4.7	MALE	Deletion		6	0	1.0282	3.051														Structural Variant
HMF000332A	Bad Responder (≤100 days)	ATXN3	ENSG00000066427	3.9749	0.53	22	4.7	MALE	Neutral		0	0	3.9749	3.9749	1	Inframe deletion	ENSP00000376965.5:p.QG305_QG306delinsR		MODERATE	InDel	protein_coding	rs759967732&COSV61496714	0.3644		Bailey et al.
HMF000332A	Bad Responder (≤100 days)	AVIL	ENSG00000135407	14.8665		20	4.7	MALE	Deep Amplification		0	20	14.8665	14.8665
HMF000332A	Bad Responder (≤100 days)	BCAP31	ENSG00000185825	12.2105		12	4.7	MALE	Deep Amplification		0	12	12.2105	12.2105
HMF000332A	Bad Responder (≤100 days)	BCAS3	ENSG00000141376	12.4231		48	4.7	MALE	Amplification		0	14	10.8968	15.7751												Amplification Peak 8		Structural Variant
HMF000332A	Bad Responder (≤100 days)	BICRAL	ENSG00000112624	10.9153	0.74	16	4.7	MALE	Amplification		0	0	9.2728	13.5488	1	Stop gained	ENSP00000313933.4:p.S349*		HIGH	SNV	protein_coding		0.2253
HMF000332A	Bad Responder (≤100 days)	BPY2	ENSG00000183753	-0.13		11	4.7	MALE	Deep Deletion		11	0	-0.13	-0.13
HMF000332A	Bad Responder (≤100 days)	BPY2B	ENSG00000183795	-0.13		11	4.7	MALE	Deep Deletion		11	0	-0.13	-0.13
HMF000332A	Bad Responder (≤100 days)	BPY2C	ENSG00000185894	-0.13		11	4.7	MALE	Deep Deletion		11	0	-0.13	-0.13
HMF000332A	Bad Responder (≤100 days)	BRINP3	ENSG00000162670	3.9454	0.51	12	4.7	MALE	Neutral		0	0	3.9454	3.9454	1	Stop gained	ENSP00000356432.3:p.E80*		HIGH	SNV	protein_coding	COSV66542068	0.246
HMF000332A	Bad Responder (≤100 days)	BTG1	ENSG00000133639	12.2318	0.8	5	4.7	MALE	Amplification		0	1	11.7182	14.9317											COSMIC, Dietlein et al., IntOGen 02-2020			Structural Variant
HMF000332A	Bad Responder (≤100 days)	BTNL8	ENSG00000113303	3.839	0.76	10	4.7	MALE	Neutral		0	0	3.839	3.839	1	Frameshift variant	ENSP00000342197.4:p.T308*fs*2		HIGH	InDel	protein_coding		1.1895
HMF000332A	Bad Responder (≤100 days)	C22orf42	ENSG00000205856	5.754	0.67	9	4.7	MALE	Neutral		0	0	5.754	5.754	1	Missense variant	ENSP00000371529.3:p.E29A		MODERATE	SNV	protein_coding		0.1234
HMF000332A	Bad Responder (≤100 days)	C9orf85	ENSG00000155621	3.9861	0.5	5	4.7	MALE	Neutral		0	0	3.9861	3.9861	1	Missense variant	ENSP00000334289.2:p.E92Q		MODERATE	SNV	protein_coding		0.2083
HMF000332A	Bad Responder (≤100 days)	CAD	ENSG00000084774	13.2014		46	4.7	MALE	Amplification		0	0	9.8465	13.3899	1	Missense variant	ENSP00000264705.3:p.G1550R		MODERATE	SNV	protein_coding	rs375024545	0.1811
HMF000332A	Bad Responder (≤100 days)	CARMIL3	ENSG00000186648	6.9181		40	4.7	MALE	Neutral		0	0	6.9181	6.9181	1	Missense variant	ENSP00000340467.5:p.S65T		MODERATE	SNV	protein_coding		0.2091
HMF000332A	Bad Responder (≤100 days)	CCDC141	ENSG00000163492	3.0585	0.65	26	4.7	MALE	Deletion		0	0	3.0585	3.0585	1	Stop gained	ENSP00000395995.2:p.LQK408_KGQ412delins*		HIGH	InDel	protein_coding		0.6936
HMF000332A	Bad Responder (≤100 days)	CCDC146	ENSG00000135205	4.9132	0.61	21	4.7	MALE	Neutral		0	0	4.9132	4.9132	1	Missense variant	ENSP00000285871.4:p.K504Q		MODERATE	SNV	protein_coding		0.276
HMF000332A	Bad Responder (≤100 days)	CCDC172	ENSG00000182645	1.0282	1	9	4.7	MALE	Deep Deletion	LOH	9	0	1.0282	1.0282
HMF000332A	Bad Responder (≤100 days)	CCDC62	ENSG00000130783	6.8117	0.71	13	4.7	MALE	Neutral		0	0	6.8117	6.8117	1	Frameshift variant	ENSP00000253079.6:p.ISCCQK495*fs*2		HIGH	InDel	protein_coding		0.2563
HMF000332A	Bad Responder (≤100 days)	CCNQ	ENSG00000262919	12.2105		6	4.7	MALE	Deep Amplification		0	6	12.2105	12.2105											Dietlein et al., Martincorena et al.
HMF000332A	Bad Responder (≤100 days)	CDK12	ENSG00000167258	3.845	1	20	4.7	MALE	Neutral	LOH	0	0	3.845	3.845	1	Missense variant	ENSP00000398880.3:p.I948T		MODERATE	SNV	protein_coding		1.109	MUTATION	COSMIC, Priestley et al. (Muts), Dietlein et al., Martincorena et al., IntOGen 02-2020, Bailey et al.		Significant
HMF000332A	Bad Responder (≤100 days)	CDK4	ENSG00000135446	14.8665		10	4.7	MALE	Deep Amplification		0	10	14.8665	14.8665										AMP	COSMIC, Dietlein et al., IntOGen 02-2020, Bailey et al.
HMF000332A	Bad Responder (≤100 days)	CDY1	ENSG00000172288	-0.13		2	4.7	MALE	Deep Deletion		2	0	-0.13	-0.13
HMF000332A	Bad Responder (≤100 days)	CDY1B	ENSG00000172352	-0.13		2	4.7	MALE	Deep Deletion		2	0	-0.13	-0.13
HMF000332A	Bad Responder (≤100 days)	CDY2A	ENSG00000182415	-0.13		1	4.7	MALE	Deep Deletion		1	0	-0.13	-0.13
HMF000332A	Bad Responder (≤100 days)	CDY2B	ENSG00000129873	-0.13		1	4.7	MALE	Deep Deletion		1	0	-0.13	-0.13
HMF000332A	Bad Responder (≤100 days)	CETN2	ENSG00000147400	9.40143		5	4.7	MALE	Amplification		0	1	8.9488	14.8456														Structural Variant
HMF000332A	Bad Responder (≤100 days)	CFAP47	ENSG00000165164	2.0075		65	4.7	MALE	Deletion		0	0	2.0075	2.0075	1	Frameshift variant	ENSP00000367926.4:p.F471*fs*3		HIGH	InDel	protein_coding		1.1334
HMF000332A	Bad Responder (≤100 days)	CNRIP1	ENSG00000119865	5.9923	0.66	4	4.7	MALE	Neutral		0	0	5.9923	5.9923	1	Start lost	ENSP00000263655.3:p.M1I		HIGH	SNV	protein_coding		0.1543
HMF000332A	Bad Responder (≤100 days)	COL14A1	ENSG00000187955	7.4714	0.72	52	4.7	MALE	Amplification		0	0	7.4714	7.4714	1	Missense variant	ENSP00000297848.3:p.Y387C		MODERATE	SNV	protein_coding	rs1194153110	0.1112
HMF000332A	Bad Responder (≤100 days)	CSPG4P1Y	ENSG00000240450	-0.13		2	4.7	MALE	Deep Deletion		2	0	-0.13	-0.13
HMF000332A	Bad Responder (≤100 days)	CSPG4P2Y	ENSG00000244231	-0.13		2	4.7	MALE	Deep Deletion		2	0	-0.13	-0.13
HMF000332A	Bad Responder (≤100 days)	CTD-3088G3.8	ENSG00000188897	4.0107	0.75	67	4.7	MALE	Neutral		0	0	4.0107	4.0107	1	Missense variant	ENSP00000470478.1:p.R2056S		MODERATE	SNV	protein_coding		0.3063
HMF000332A	Bad Responder (≤100 days)	CTDSP2	ENSG00000175215	14.8665		9	4.7	MALE	Deep Amplification		0	9	14.8665	14.8665
HMF000332A	Bad Responder (≤100 days)	CYP27B1	ENSG00000111012	14.8665		11	4.7	MALE	Deep Amplification		0	11	14.8665	14.8665
HMF000332A	Bad Responder (≤100 days)	DAZ1	ENSG00000188120	-0.13		29	4.7	MALE	Deep Deletion		29	0	-0.13	-0.13
HMF000332A	Bad Responder (≤100 days)	DAZ2	ENSG00000205944	-0.13		28	4.7	MALE	Deep Deletion		28	0	-0.13	-0.13
HMF000332A	Bad Responder (≤100 days)	DAZ3	ENSG00000187191	-0.13		19	4.7	MALE	Deep Deletion		19	0	-0.13	-0.13
HMF000332A	Bad Responder (≤100 days)	DAZ4	ENSG00000205916	-0.13		29	4.7	MALE	Deep Deletion		29	0	-0.13	-0.13
HMF000332A	Bad Responder (≤100 days)	DDB1	ENSG00000167986	9.28143		33	4.7	MALE	Amplification		0	0	7.0909	9.5571	1	Missense variant	ENSP00000301764.7:p.T45I		MODERATE	SNV	protein_coding		0.3004
HMF000332A	Bad Responder (≤100 days)	DDX3Y	ENSG00000067048	-0.13		16	4.7	MALE	Deep Deletion		16	0	-0.13	-0.13
HMF000332A	Bad Responder (≤100 days)	DHX57	ENSG00000163214	7.9798	0.75	27	4.7	MALE	Amplification		0	0	7.9798	7.9798	1	Missense variant	ENSP00000295373.6:p.K1381R		MODERATE	SNV	protein_coding		0.2944
HMF000332A	Bad Responder (≤100 days)	DIS3L	ENSG00000166938	3.013	1	20	4.7	MALE	Deletion	LOH	0	0	3.013	3.013	1	Missense variant	ENSP00000321711.4:p.Q851H		MODERATE	SNV	protein_coding		0.2593
HMF000332A	Bad Responder (≤100 days)	DMD	ENSG00000198947	2.0075		105	4.7	MALE	Deletion		0	0	2.0075	2.0075	1	Missense variant	ENSP00000354923.3:p.V1716L		MODERATE	SNV	protein_coding	COSV63739630	0.687		Priestley et al. (CNA), Bailey et al.
HMF000332A	Bad Responder (≤100 days)	DNAH11	ENSG00000105877	4.9748	0.61	86	4.7	MALE	Neutral		0	0	4.9748	4.9748	1	Missense variant	ENSP00000330671.6:p.L4102P		MODERATE	SNV	protein_coding	rs773060255	0.158
HMF000332A	Bad Responder (≤100 days)	DPYSL5	ENSG00000157851	3.9233	0.51	17	4.7	MALE	Neutral		0	0	3.9233	3.9233	1	Missense variant	ENSP00000288699.6:p.K87N		MODERATE	SNV	protein_coding		0.4935
HMF000332A	Bad Responder (≤100 days)	DSE	ENSG00000111817	2.945	0.67	20	4.7	MALE	Deletion		0	0	2.945	2.945	1	Missense variant	ENSP00000332151.2:p.D621N		MODERATE	SNV	protein_coding	rs1478402459&COSV100528389	0.3414
HMF000332A	Bad Responder (≤100 days)	DUSP9	ENSG00000130829	12.2105		6	4.7	MALE	Deep Amplification		0	6	12.2105	12.2105
HMF000332A	Bad Responder (≤100 days)	EEF1AKMT3	ENSG00000123427	14.8665		6	4.7	MALE	Deep Amplification		0	6	14.8665	14.8665
HMF000332A	Bad Responder (≤100 days)	EIF1AY	ENSG00000198692	-0.13		6	4.7	MALE	Deep Deletion		6	0	-0.13	-0.13
HMF000332A	Bad Responder (≤100 days)	ELFN1	ENSG00000225968	7.934	0.75	3	4.7	MALE	Amplification		0	0	7.934	7.934	1	Missense variant	ENSP00000456548.1:p.D253E		MODERATE	SNV	protein_coding		0.1412
HMF000332A	Bad Responder (≤100 days)	EPDR1	ENSG00000086289	16.6173	0.67	6	4.7	MALE	Deep Amplification		0	4	5.0827	16.9814
HMF000332A	Bad Responder (≤100 days)	EPG5	ENSG00000152223	13.7582	0.84	44	4.7	MALE	Amplification		0	36	9.9122	17.5663														Structural Variant
HMF000332A	Bad Responder (≤100 days)	ERCC6L2	ENSG00000182150	7.9138	0.75	24	4.7	MALE	Amplification		0	0	7.9138	7.9138	1	Missense variant	ENSP00000499221.1:p.F1273C		MODERATE	SNV	protein_coding		0.1952
HMF000332A	Bad Responder (≤100 days)	EZR	ENSG00000092820	3.9811	0.5	16	4.7	MALE	Neutral		0	0	3.9811	3.9811	1	Missense variant	ENSP00000356042.3:p.N6D		MODERATE	SNV	protein_coding		0.4623		COSMIC
HMF000332A	Bad Responder (≤100 days)	FAM197Y6	ENSG00000237802	-0.1188		5	4.7	MALE	Deep Deletion		5	0	-0.1188	-0.1188
HMF000332A	Bad Responder (≤100 days)	FAM197Y7	ENSG00000228383	-0.1188		5	4.7	MALE	Deep Deletion		5	0	-0.1188	-0.1188
HMF000332A	Bad Responder (≤100 days)	FAM197Y8	ENSG00000225560	-0.1188		5	4.7	MALE	Deep Deletion		5	0	-0.1188	-0.1188
HMF000332A	Bad Responder (≤100 days)	FAM224A	ENSG00000233522	-0.13		5	4.7	MALE	Deep Deletion		5	0	-0.13	-0.13
HMF000332A	Bad Responder (≤100 days)	FAM224B	ENSG00000230663	-0.13		5	4.7	MALE	Deep Deletion		5	0	-0.13	-0.13
HMF000332A	Bad Responder (≤100 days)	FAM41AY1	ENSG00000224989	-0.13		7	4.7	MALE	Deep Deletion		7	0	-0.13	-0.13
HMF000332A	Bad Responder (≤100 days)	FAM41AY2	ENSG00000226362	-0.13		7	4.7	MALE	Deep Deletion		7	0	-0.13	-0.13
HMF000332A	Bad Responder (≤100 days)	FBLL1	ENSG00000188573	3.0802	0.97	1	4.7	MALE	Deletion	LOH	0	0	3.0802	3.0802	1	Missense variant	ENSP00000473383.1:p.E227Q		MODERATE	SNV	protein_coding		0.7769
HMF000332A	Bad Responder (≤100 days)	FOXR2	ENSG00000189299	2.0276		1	4.7	MALE	Deletion		0	0	2.0276	2.0276	1	Missense variant	ENSP00000427329.2:p.E118K		MODERATE	SNV	protein_coding	rs1389430934&COSV59258794	0.4856
HMF000332A	Bad Responder (≤100 days)	GAS1	ENSG00000180447	15.951		1	4.7	MALE	Deep Amplification		0	1	15.951	15.951
HMF000332A	Bad Responder (≤100 days)	GAS1RR	ENSG00000226237	17.8306	0.89	7	4.7	MALE	Deep Amplification	LOH	0	7	17.8306	17.8306
HMF000332A	Bad Responder (≤100 days)	GASK1B	ENSG00000164125	17.1489		8	4.7	MALE	Deep Amplification		0	8	17.1489	17.1489
HMF000332A	Bad Responder (≤100 days)	GASK1B-AS1	ENSG00000248429	17.1489		8	4.7	MALE	Deep Amplification		0	8	17.1489	17.1489
HMF000332A	Bad Responder (≤100 days)	GFRA1	ENSG00000151892	1.0282	1	18	4.7	MALE	Deep Deletion	LOH	18	0	1.0282	1.0282
HMF000332A	Bad Responder (≤100 days)	GIHCG	ENSG00000257698	14.8665		2	4.7	MALE	Deep Amplification		0	2	14.8665	14.8665
HMF000332A	Bad Responder (≤100 days)	GLUD1	ENSG00000148672	3.0591	0.67	19	4.7	MALE	Deletion		0	0	3.0591	3.0591	1	Frameshift variant	ENSP00000277865.4:p.FP120*fs*34		HIGH	InDel	protein_coding		0.4053
HMF000332A	Bad Responder (≤100 days)	GON4L	ENSG00000116580	6.43055	0.51	34	4.7	MALE	Neutral		0	0	3.9717	7.0708	1	Missense variant	ENSP00000396117.1:p.Q693P		MODERATE	SNV	protein_coding		0.1427
HMF000332A	Bad Responder (≤100 days)	GPRC6A	ENSG00000173612	2.945	0.67	6	4.7	MALE	Deletion		0	0	2.945	2.945	1	Missense variant	ENSP00000309493.3:p.Q899R		MODERATE	SNV	protein_coding		0.6287
HMF000332A	Bad Responder (≤100 days)	HAUS1	ENSG00000152240	17.5663	0.88	11	4.7	MALE	Deep Amplification	LOH	0	11	17.5663	17.5663
HMF000332A	Bad Responder (≤100 days)	HECTD4	ENSG00000173064	8.7764	0.54	77	4.7	MALE	Amplification		0	0	8.7764	8.7764	1	Missense variant	ENSP00000449784.1:p.S2512G		MODERATE	SNV	protein_coding		0.0897
HMF000332A	Bad Responder (≤100 days)	HOMER3	ENSG00000051128	3.6651	0.55	12	4.7	MALE	Neutral		0	0	3.6651	3.6651	1	Missense variant	ENSP00000439937.1:p.Q158H		MODERATE	SNV	protein_coding		0.5295
HMF000332A	Bad Responder (≤100 days)	HRAS	ENSG00000174775	3.8749	0.52	9	4.7	MALE	Neutral		0	0	3.8749	3.8749	1	Missense variant	ENSP00000407586.1:p.Q61R	likely_pathogenic&pathogenic	MODERATE	SNV	protein_coding	rs121913233&COSV54236656&COSV54236691&COSV54238654	0.3924	MUTATION	COSMIC, Priestley et al. (Muts), Dietlein et al., Martincorena et al., IntOGen 02-2020, Bailey et al.
HMF000332A	Bad Responder (≤100 days)	HSFY1	ENSG00000172468	-0.13		5	4.7	MALE	Deep Deletion		5	0	-0.13	-0.13
HMF000332A	Bad Responder (≤100 days)	HSFY2	ENSG00000169953	-0.13		7	4.7	MALE	Deep Deletion		7	0	-0.13	-0.13
HMF000332A	Bad Responder (≤100 days)	IDH3G	ENSG00000067829	12.2105		14	4.7	MALE	Deep Amplification		0	14	12.2105	12.2105
HMF000332A	Bad Responder (≤100 days)	INPPL1	ENSG00000165458	5.8541	0.67	29	4.7	MALE	Neutral		0	0	5.8541	5.8541	1	Missense variant	ENSP00000298229.2:p.A974P		MODERATE	SNV	protein_coding	COSV53353125	0.1777		Martincorena et al., Bailey et al.
HMF000332A	Bad Responder (≤100 days)	IPO8	ENSG00000133704	5.0165	0.61	29	4.7	MALE	Neutral		0	0	5.0165	5.0165	1	Missense variant	ENSP00000256079.4:p.Q784L		MODERATE	SNV	protein_coding	rs893694946	0.4391
HMF000332A	Bad Responder (≤100 days)	IRF7	ENSG00000185507	3.8749	0.52	10	4.7	MALE	Neutral		0	0	3.8749	3.8749	1	Stop gained	ENSP00000380697.1:p.R472*		HIGH	SNV	protein_coding	rs1416558035	0.3937
HMF000332A	Bad Responder (≤100 days)	KB-1083B1.1	ENSG00000253740	14.4829	0.79	3	4.7	MALE	Deep Amplification		0	3	14.4829	14.4829
HMF000332A	Bad Responder (≤100 days)	KCNA7	ENSG00000104848	12.9092	0.87	2	4.7	MALE	Amplification	LOH	0	0	12.9092	12.9092	1	Missense variant	ENSP00000221444.1:p.F326L		MODERATE	SNV	protein_coding		0.0511
HMF000332A	Bad Responder (≤100 days)	KCNH7	ENSG00000184611	3.0456	0.67	19	4.7	MALE	Deletion		0	0	3.0456	3.0456	1	Missense variant	ENSP00000331727.5:p.S275L		MODERATE	SNV	protein_coding	rs139430414&COSV59792617	0.3335
HMF000332A	Bad Responder (≤100 days)	KDM5D	ENSG00000012817	-0.13		28	4.7	MALE	Deep Deletion		28	0	-0.13	-0.13
HMF000332A	Bad Responder (≤100 days)	KLHL42	ENSG00000087448	6.55898	0.61	3	4.7	MALE	Neutral		0	0	5.0024	6.9699	1	Missense variant	ENSP00000370671.2:p.E413K		MODERATE	SNV	protein_coding	COSV101179916	0.5572
HMF000332A	Bad Responder (≤100 days)	KMT2C	ENSG00000055609	4.0915	0.51	64	4.7	MALE	Neutral		0	0	4.0915	4.0915	1	Missense variant	ENSP00000262189.6:p.G3438D		MODERATE	SNV	protein_coding	COSV104569997&COSV51451724	0.1098	MUTATION	COSMIC, Priestley et al. (Muts), Dietlein et al., Martincorena et al., IntOGen 02-2020, Bailey et al.	Deletion Peak 11
HMF000332A	Bad Responder (≤100 days)	LAMA1	ENSG00000101680	5.9707	0.66	63	4.7	MALE	Neutral		0	0	5.9707	5.9707	1	Missense variant	ENSP00000374309.3:p.D178N		MODERATE	SNV	protein_coding		0.1355		Dietlein et al.
HMF000332A	Bad Responder (≤100 days)	LCT	ENSG00000115850	3.0908	0.66	17	4.7	MALE	Deletion		0	0	3.0908	3.0908	1	Frameshift variant	ENSP00000264162.2:p.RG406R*fs*15		HIGH	InDel	protein_coding		0.3736			Deletion Peak 4
HMF000332A	Bad Responder (≤100 days)	LINC00266-4P	ENSG00000228786	-0.13		4	4.7	MALE	Deep Deletion		4	0	-0.13	-0.13
HMF000332A	Bad Responder (≤100 days)	LINC00278	ENSG00000231535	-0.1188		9	4.7	MALE	Deep Deletion		9	0	-0.1188	-0.1188
HMF000332A	Bad Responder (≤100 days)	LINC00279	ENSG00000286217	-0.1188		38	4.7	MALE	Deep Deletion		38	0	-0.1188	-0.1188
HMF000332A	Bad Responder (≤100 days)	LINC00280	ENSG00000229643	-0.1188		6	4.7	MALE	Deep Deletion		6	0	-0.1188	-0.1188
HMF000332A	Bad Responder (≤100 days)	LINC01619	ENSG00000257242	14.5867	0.8	14	4.7	MALE	Deep Amplification		0	11	11.7182	14.9317
HMF000332A	Bad Responder (≤100 days)	LINC01999	ENSG00000267772	15.7751		4	4.7	MALE	Deep Amplification		0	4	15.7751	15.7751
HMF000332A	Bad Responder (≤100 days)	LINC02404	ENSG00000257893	14.9317	0.8	3	4.7	MALE	Deep Amplification		0	3	14.9317	14.9317
HMF000332A	Bad Responder (≤100 days)	LINC02872	ENSG00000204446	17.8306	0.89	2	4.7	MALE	Deep Amplification	LOH	0	2	17.8306	17.8306
HMF000332A	Bad Responder (≤100 days)	LINC02893	ENSG00000269994	17.8306	0.89	3	4.7	MALE	Deep Amplification	LOH	0	3	17.8306	17.8306
HMF000332A	Bad Responder (≤100 days)	LMTK3	ENSG00000142235	7.2767		18	4.7	MALE	Amplification		0	0	7.2767	7.2767	1	Inframe deletion	ENSP00000270238.3:p.GG838_GG839delinsG		MODERATE	InDel	protein_coding		0.2999
HMF000332A	Bad Responder (≤100 days)	LUC7L2	ENSG00000146963	3.0814	0.68	13	4.7	MALE	Deletion		0	0	3.0814	3.0814	1	Missense variant	ENSP00000440222.1:p.E179Q		MODERATE	SNV	protein_coding	COSV54926931	0.3196
HMF000332A	Bad Responder (≤100 days)	MAFA	ENSG00000182759	6.42	0.84	2	4.7	MALE	Neutral		0	0	6.42	6.42	2	Multiple coding mutations	ENSP00000328364.2:p.LESEKCQLQ282L*fs*147, ENSP00000328364.2:p.L282Q		HIGH, MODERATE	InDel, SNV	protein_coding	rs752970319	0.1279, 0.171
HMF000332A	Bad Responder (≤100 days)	MARCHF9	ENSG00000139266	14.8665		4	4.7	MALE	Deep Amplification		0	4	14.8665	14.8665
HMF000332A	Bad Responder (≤100 days)	MEF2B	ENSG00000213999	5.9342	0.67	12	4.7	MALE	Neutral		0	0	5.9342	5.9342	1	Frameshift variant	ENSP00000162023.5:p.HLTS191Q*fs*91		HIGH	InDel	protein_coding		0.1988		Dietlein et al., IntOGen 02-2020
HMF000332A	Bad Responder (≤100 days)	METTL1	ENSG00000037897	14.8665		7	4.7	MALE	Deep Amplification		0	7	14.8665	14.8665
HMF000332A	Bad Responder (≤100 days)	MFSD6L	ENSG00000185156	4.4749	0.57	1	4.7	MALE	Neutral		0	0	4.4749	4.4749	1	Missense variant	ENSP00000330051.4:p.L34M		MODERATE	SNV	protein_coding	rs1427237667	0.2896
HMF000332A	Bad Responder (≤100 days)	MLLT3	ENSG00000171843	14.044	0.59	16	4.7	MALE	Amplification		0	11	12.0139	14.1109											COSMIC, IntOGen 02-2020			Structural Variant
HMF000332A	Bad Responder (≤100 days)	MRC2	ENSG00000011028	10.3261	1	33	4.7	MALE	Amplification	LOH	0	0	7.882	13.8385	1	Missense variant	ENSP00000307513.5:p.G628R		MODERATE	SNV	protein_coding		0.1816			Amplification Peak 8
HMF000332A	Bad Responder (≤100 days)	MROH2B	ENSG00000171495	4.0293	0.75	42	4.7	MALE	Neutral		0	0	4.0293	4.0293	1	Missense variant	ENSP00000382476.4:p.M363I		MODERATE	SNV	protein_coding	COSV101270533	0.1947
HMF000332A	Bad Responder (≤100 days)	MUC16	ENSG00000181143	5.7076	0.66	84	4.7	MALE	Neutral		0	0	5.7076	5.7076	1	Missense variant	ENSP00000381008.2:p.P3465H		MODERATE	MNV	protein_coding		0.1892		COSMIC
HMF000332A	Bad Responder (≤100 days)	NLGN4Y	ENSG00000165246	-0.13		13	4.7	MALE	Deep Deletion		13	0	-0.13	-0.13
HMF000332A	Bad Responder (≤100 days)	NLGN4Y-AS1	ENSG00000228787	-0.13		4	4.7	MALE	Deep Deletion		4	0	-0.13	-0.13
HMF000332A	Bad Responder (≤100 days)	NME8	ENSG00000086288	13.6613	0.87	18	4.7	MALE	Amplification	LOH	0	2	13.005	16.9814														Structural Variant
HMF000332A	Bad Responder (≤100 days)	NUTM1	ENSG00000184507	2.0354	0.99	8	4.7	MALE	Deletion	LOH	0	0	2.0354	2.0354	1	Missense variant	ENSP00000329448.4:p.S853P		MODERATE	SNV	protein_coding		1.1893		COSMIC	Deletion Peak 21
HMF000332A	Bad Responder (≤100 days)	OBSCN	ENSG00000154358	2.9651	0.68	123	4.7	MALE	Deletion		0	0	2.9651	2.9651	1	Missense variant	ENSP00000455507.2:p.Q8446H		MODERATE	SNV	protein_coding		0.3941
HMF000332A	Bad Responder (≤100 days)	OR1B1	ENSG00000280094	4.0019	0.5	1	4.7	MALE	Neutral		0	0	4.0019	4.0019	1	Missense variant	ENSP00000303151.3:p.R66L		MODERATE	SNV	protein_coding		0.4497
HMF000332A	Bad Responder (≤100 days)	OSBPL1A	ENSG00000141447	15.8402	0.82	34	4.7	MALE	Deep Amplification		0	23	9.856	19.5538											Priestley et al. (CNA)
HMF000332A	Bad Responder (≤100 days)	OXER1	ENSG00000162881	3.9736	0.5	1	4.7	MALE	Neutral		0	0	3.9736	3.9736	1	Missense variant	ENSP00000367930.2:p.P290L		MODERATE	SNV	protein_coding	rs377618658	0.3055
HMF000332A	Bad Responder (≤100 days)	PABPC1	ENSG00000070756	9.68009	0.79	19	4.7	MALE	Amplification		0	1	9.2173	14.4829											COSMIC, Priestley et al. (CNA), Dietlein et al., IntOGen 02-2020			Structural Variant
HMF000332A	Bad Responder (≤100 days)	PCDH11Y	ENSG00000099715	-0.1188		11	4.7	MALE	Deep Deletion		11	0	-0.1188	-0.1188
HMF000332A	Bad Responder (≤100 days)	PCMTD1	ENSG00000168300	4.0922		10	4.7	MALE	Neutral		0	0	4.0922	4.0922	1	Missense variant	ENSP00000353739.5:p.I211V		MODERATE	SNV	protein_coding		0.2543		IntOGen 02-2020
HMF000332A	Bad Responder (≤100 days)	PDZD4	ENSG00000067840	12.2105		12	4.7	MALE	Deep Amplification		0	12	12.2105	12.2105
HMF000332A	Bad Responder (≤100 days)	PDZD8	ENSG00000165650	3.0048	0.68	7	4.7	MALE	Deletion		0	0	3.0048	3.0048	1	Missense variant	ENSP00000334642.5:p.K763T		MODERATE	SNV	protein_coding		0.7925
HMF000332A	Bad Responder (≤100 days)	PLCB4	ENSG00000101333	6.0625	0.67	42	4.7	MALE	Neutral		0	0	6.0625	6.0625	1	Missense variant	ENSP00000367762.2:p.G600S		MODERATE	SNV	protein_coding	rs1442386608	0.1841		IntOGen 02-2020, Bailey et al.
HMF000332A	Bad Responder (≤100 days)	PLCH1	ENSG00000114805	6.882	0.58	27	4.7	MALE	Neutral		0	0	6.882	6.882	1	Missense variant	ENSP00000345988.7:p.M751I		MODERATE	SNV	protein_coding		0.1132
HMF000332A	Bad Responder (≤100 days)	PLPPR5	ENSG00000117598	2.9753	0.67	8	4.7	MALE	Deletion		0	0	2.9753	2.9753	1	Missense variant	ENSP00000263177.4:p.G179A		MODERATE	SNV	protein_coding		0.2737
HMF000332A	Bad Responder (≤100 days)	PLTP	ENSG00000100979	5.9689	0.67	17	4.7	MALE	Neutral		0	0	5.9689	5.9689	1	Missense variant	ENSP00000417138.1:p.R25S		MODERATE	SNV	protein_coding	rs1034399950	0.1916
HMF000332A	Bad Responder (≤100 days)	PLXNB3	ENSG00000198753	12.2105		34	4.7	MALE	Deep Amplification		0	34	12.2105	12.2105
HMF000332A	Bad Responder (≤100 days)	PNCK	ENSG00000130822	12.2105		22	4.7	MALE	Deep Amplification		0	22	12.2105	12.2105
HMF000332A	Bad Responder (≤100 days)	PNLIPRP3	ENSG00000203837	1.0282	1	12	4.7	MALE	Deep Deletion	LOH	12	0	1.0282	1.0282
HMF000332A	Bad Responder (≤100 days)	PPM1D	ENSG00000170836	15.7751		8	4.7	MALE	Deep Amplification		0	8	15.7751	15.7751										AMP	COSMIC, Priestley et al. (Muts), Dietlein et al., Martincorena et al., IntOGen 02-2020, Bailey et al.	Amplification Peak 8
HMF000332A	Bad Responder (≤100 days)	PRKAG2	ENSG00000106617	11.695	0.8	25	4.7	MALE	Amplification		0	12	8.048	14.1169														Structural Variant
HMF000332A	Bad Responder (≤100 days)	PRKAG2-AS1	ENSG00000239911	14.1169	0.86	3	4.7	MALE	Deep Amplification	LOH	0	3	14.1169	14.1169
HMF000332A	Bad Responder (≤100 days)	PRORY	ENSG00000183146	-0.13		4	4.7	MALE	Deep Deletion		4	0	-0.13	-0.13
HMF000332A	Bad Responder (≤100 days)	PRPF4B	ENSG00000112739	4.904	0.6	14	4.7	MALE	Neutral		0	0	4.904	4.904	1	Frameshift variant	ENSP00000337194.6:p.K46*fs*58		HIGH	InDel	protein_coding	rs776215135	0.545
HMF000332A	Bad Responder (≤100 days)	PRY	ENSG00000169789	-0.13		5	4.7	MALE	Deep Deletion		5	0	-0.13	-0.13
HMF000332A	Bad Responder (≤100 days)	PRY2	ENSG00000169807	-0.13		5	4.7	MALE	Deep Deletion		5	0	-0.13	-0.13
HMF000332A	Bad Responder (≤100 days)	PRYP3	ENSG00000169763	-0.13		3	4.7	MALE	Deep Deletion		3	0	-0.13	-0.13
HMF000332A	Bad Responder (≤100 days)	PSTPIP2	ENSG00000152229	17.5663	0.88	16	4.7	MALE	Deep Amplification	LOH	0	16	17.5663	17.5663
HMF000332A	Bad Responder (≤100 days)	PTPN21	ENSG00000070778	7.0364	0.7	22	4.7	MALE	Neutral		0	0	7.0364	7.0364	1	Missense variant	ENSP00000452414.1:p.E680K		MODERATE	SNV	protein_coding		0.4203
HMF000332A	Bad Responder (≤100 days)	PTPRM	ENSG00000173482	5.9707	0.66	42	4.7	MALE	Neutral		0	0	5.9707	5.9707	1	Missense variant	ENSP00000463325.1:p.V1445I		MODERATE	SNV	protein_coding	rs1240253876	0.154
HMF000332A	Bad Responder (≤100 days)	RAI1	ENSG00000108557	4.96957	0.6	9	4.7	MALE	Neutral		0	0	4.5762	6.5756	1	Frameshift variant	ENSP00000323074.4:p.PA1374*fs*22		HIGH	InDel	protein_coding		0.4454
HMF000332A	Bad Responder (≤100 days)	RASGEF1C	ENSG00000146090	8.8173	0.66	17	4.7	MALE	Amplification		0	0	8.8173	8.8173	1	Missense variant	ENSP00000377037.2:p.P96L		MODERATE	SNV	protein_coding	rs182311315&COSV63182190	0.1343
HMF000332A	Bad Responder (≤100 days)	RBM43	ENSG00000184898	5.1829	0.6	5	4.7	MALE	Neutral		0	0	5.1829	5.1829	1	Stop gained	ENSP00000331211.5:p.K135*		HIGH	SNV	protein_coding		0.2047		Dietlein et al.
HMF000332A	Bad Responder (≤100 days)	RBMY1A1	ENSG00000234414	-0.13		15	4.7	MALE	Deep Deletion		15	0	-0.13	-0.13
HMF000332A	Bad Responder (≤100 days)	RBMY1B	ENSG00000242875	-0.13		13	4.7	MALE	Deep Deletion		13	0	-0.13	-0.13
HMF000332A	Bad Responder (≤100 days)	RBMY1D	ENSG00000244395	-0.13		12	4.7	MALE	Deep Deletion		12	0	-0.13	-0.13
HMF000332A	Bad Responder (≤100 days)	RBMY1E	ENSG00000242389	-0.13		12	4.7	MALE	Deep Deletion		12	0	-0.13	-0.13
HMF000332A	Bad Responder (≤100 days)	RBMY1F	ENSG00000169800	-0.13		12	4.7	MALE	Deep Deletion		12	0	-0.13	-0.13
HMF000332A	Bad Responder (≤100 days)	RBMY1J	ENSG00000226941	-0.13		12	4.7	MALE	Deep Deletion		12	0	-0.13	-0.13
HMF000332A	Bad Responder (≤100 days)	RNF111	ENSG00000157450	3.73077	1	18	4.7	MALE	Neutral	LOH	0	0	1.9685	4.0284	1	Missense variant	ENSP00000453872.1:p.E264A		MODERATE	SNV	protein_coding		0.3877		Priestley et al. (CNA), Bailey et al.
HMF000332A	Bad Responder (≤100 days)	RNGTT	ENSG00000111880	3.0357	0.67	16	4.7	MALE	Deletion		0	0	3.0357	3.0357	1	Missense variant	ENSP00000358497.4:p.K92T		MODERATE	SNV	protein_coding		0.7035			Deletion Peak 10
HMF000332A	Bad Responder (≤100 days)	RP1	ENSG00000104237	7.4927	0.73	42	4.7	MALE	Amplification		0	0	7.4927	7.4927	1	Missense variant	ENSP00000220676.1:p.R798I		MODERATE	SNV	protein_coding	COSV55116305	0.1344
HMF000332A	Bad Responder (≤100 days)	RP13-452N2.1	ENSG00000242048	14.1169	0.86	3	4.7	MALE	Deep Amplification	LOH	0	3	14.1169	14.1169
HMF000332A	Bad Responder (≤100 days)	RPS4Y1	ENSG00000129824	-0.1188		10	4.7	MALE	Deep Deletion		10	0	-0.1188	-0.1188
HMF000332A	Bad Responder (≤100 days)	RPS4Y2	ENSG00000280969	-0.13		7	4.7	MALE	Deep Deletion		7	0	-0.13	-0.13
HMF000332A	Bad Responder (≤100 days)	RPTOR	ENSG00000141564	6.6629	1	39	4.7	MALE	Neutral	LOH	0	0	6.6629	6.6629	1	Frameshift variant	ENSP00000307272.3:p.L26*fs*6		HIGH	InDel	protein_coding		0.4224
HMF000332A	Bad Responder (≤100 days)	SEC61G	ENSG00000132432	5.76	0.64	5	4.7	MALE	Neutral		0	0	5.76	5.76	1	Missense variant	ENSP00000388337.1:p.S18Y		MODERATE	SNV	protein_coding		0.1044
HMF000332A	Bad Responder (≤100 days)	SFRP4	ENSG00000106483	16.9814	0.87	8	4.7	MALE	Deep Amplification	LOH	0	8	16.9814	16.9814											COSMIC
HMF000332A	Bad Responder (≤100 days)	SH3TC1	ENSG00000125089	5.91333	0.6	27	4.7	MALE	Neutral		0	0	4.9462	7.963	1	Missense variant	ENSP00000245105.3:p.R29W		MODERATE	SNV	protein_coding	rs575793703	0.6011
HMF000332A	Bad Responder (≤100 days)	SHROOM3	ENSG00000138771	19.062	0.9	22	4.7	MALE	Deep Amplification	LOH	0	21	13.6329	19.4928											Dietlein et al.
HMF000332A	Bad Responder (≤100 days)	SHROOM3-AS1	ENSG00000233860	19.4928	0.9	5	4.7	MALE	Deep Amplification	LOH	0	5	19.4928	19.4928
HMF000332A	Bad Responder (≤100 days)	SIRPB1	ENSG00000101307	3.9293	0.51	14	4.7	MALE	Neutral		0	0	3.9293	3.9293	1	Missense variant	ENSP00000371018.4:p.A145T		MODERATE	SNV	protein_coding	rs190059603&COSV53540299	0.5615
HMF000332A	Bad Responder (≤100 days)	SLC35F5	ENSG00000115084	4.0802	0.51	17	4.7	MALE	Neutral		0	0	4.0802	4.0802	1	Missense variant	ENSP00000245680.2:p.R485K		MODERATE	SNV	protein_coding		0.3143
HMF000332A	Bad Responder (≤100 days)	SLC6A12	ENSG00000111181	4.025	0.69	21	4.7	MALE	Neutral		0	0	4.025	4.025	1	Missense variant	ENSP00000388184.1:p.G608R		MODERATE	SNV	protein_coding	rs141965662&COSV62886474	0.746
HMF000332A	Bad Responder (≤100 days)	SLC6A8	ENSG00000130821	12.2105		12	4.7	MALE	Deep Amplification		0	12	12.2105	12.2105
HMF000332A	Bad Responder (≤100 days)	SMDT1	ENSG00000183172	8.5149		3	4.7	MALE	Amplification		0	0	8.5149	8.5149	1	Missense variant	ENSP00000327467.3:p.S41R		MODERATE	SNV	protein_coding		0.5906
HMF000332A	Bad Responder (≤100 days)	SNX31	ENSG00000174226	14.0212	0.79	18	4.7	MALE	Amplification		0	11	13.6898	14.4829														Structural Variant
HMF000332A	Bad Responder (≤100 days)	SOSTDC1	ENSG00000171243	9.0349	0.67	5	4.7	MALE	Amplification		0	0	9.0349	9.0349	1	Missense variant	ENSP00000304930.4:p.V36L		MODERATE	SNV	protein_coding		0.3881
HMF000332A	Bad Responder (≤100 days)	SPTB	ENSG00000070182	6.9695	0.74	38	4.7	MALE	Neutral		0	0	6.9695	6.9695	1	Frameshift variant	ENSP00000374372.3:p.K2327K*fs*37		HIGH	InDel	protein_coding		0.2734
HMF000332A	Bad Responder (≤100 days)	SRPK3	ENSG00000184343	12.2105		21	4.7	MALE	Deep Amplification		0	21	12.2105	12.2105
HMF000332A	Bad Responder (≤100 days)	SRY	ENSG00000184895	-0.1188		1	4.7	MALE	Deep Deletion		1	0	-0.1188	-0.1188
HMF000332A	Bad Responder (≤100 days)	SSB	ENSG00000138385	3.0596	0.67	14	4.7	MALE	Deletion		0	0	3.0596	3.0596	1	Frameshift variant	ENSP00000386636.1:p.N193K*fs*2		HIGH	InDel	protein_coding	rs753297385	0.4522
HMF000332A	Bad Responder (≤100 days)	SSR4	ENSG00000180879	12.2105		4	4.7	MALE	Deep Amplification		0	4	12.2105	12.2105
HMF000332A	Bad Responder (≤100 days)	STAC3	ENSG00000185482	10.4843	0.81	12	4.7	MALE	Amplification		0	0	10.4843	10.4843	1	Missense variant	ENSP00000329200.2:p.A16T		MODERATE	SNV	protein_coding		0.1942
HMF000332A	Bad Responder (≤100 days)	STARD3NL	ENSG00000010270	18.5008		13	4.7	MALE	Deep Amplification		0	13	17.7618	18.5839
HMF000332A	Bad Responder (≤100 days)	SULT1E1	ENSG00000109193	11.8309	0.51	8	4.7	MALE	Amplification		0	0	11.8309	11.8309	1	Frameshift variant	ENSP00000226444.3:p.N87T*fs*11		HIGH	InDel	protein_coding		0.0634
HMF000332A	Bad Responder (≤100 days)	SYNE1	ENSG00000131018	3.9722	0.5	157	4.7	MALE	Neutral		0	0	3.9722	3.9722	1	Missense variant	ENSP00000356224.5:p.A4396G		MODERATE	SNV	protein_coding	COSV55128561	0.3298
HMF000332A	Bad Responder (≤100 days)	SYNPO2L	ENSG00000166317	2.9985	0.67	6	4.7	MALE	Deletion		0	0	2.9985	2.9985	1	Missense variant	ENSP00000378289.2:p.A406S		MODERATE	SNV	protein_coding		0.2164
HMF000332A	Bad Responder (≤100 days)	TBL1Y	ENSG00000092377	-0.1188		21	4.7	MALE	Deep Deletion		21	0	-0.1188	-0.1188
HMF000332A	Bad Responder (≤100 days)	TCHHL1	ENSG00000182898	3.8564	0.52	3	4.7	MALE	Neutral		0	0	3.8564	3.8564	1	Missense variant	ENSP00000357796.1:p.S442F		MODERATE	SNV	protein_coding	COSV64284823&COSV64285305	0.215
HMF000332A	Bad Responder (≤100 days)	TENM3	ENSG00000218336	4.9126	0.61	33	4.7	MALE	Neutral		0	0	4.9126	4.9126	1	Missense variant	ENSP00000424226.1:p.D2642N		MODERATE	SNV	protein_coding	rs1217685665	0.2882			Deletion Peak 6
HMF000332A	Bad Responder (≤100 days)	TGIF2LY	ENSG00000176679	-0.1188		1	4.7	MALE	Deep Deletion		1	0	-0.1188	-0.1188
HMF000332A	Bad Responder (≤100 days)	THBS2	ENSG00000186340	5.9307	0.68	27	4.7	MALE	Neutral		0	0	5.9307	5.9307	1	Stop gained	ENSP00000355751.3:p.Q21*		HIGH	SNV	protein_coding		0.3188
HMF000332A	Bad Responder (≤100 days)	TIMELESS	ENSG00000111602	4.7505	0.62	29	4.7	MALE	Neutral		0	0	4.7505	4.7505	1	Missense variant	ENSP00000450607.1:p.G286R		MODERATE	SNV	protein_coding		0.5173
HMF000332A	Bad Responder (≤100 days)	TMEM144	ENSG00000164124	15.5438		13	4.7	MALE	Deep Amplification		0	12	9.7784	17.1489
HMF000332A	Bad Responder (≤100 days)	TMSB4Y	ENSG00000154620	-0.13		2	4.7	MALE	Deep Deletion		2	0	-0.13	-0.13
HMF000332A	Bad Responder (≤100 days)	TRAPPC9	ENSG00000167632	6.42	0.84	33	4.7	MALE	Neutral		0	0	6.42	6.42	1	Missense variant	ENSP00000373979.4:p.G759S		MODERATE	SNV	protein_coding		0.237
HMF000332A	Bad Responder (≤100 days)	TRGC1	ENSG00000211689	18.5839		3	4.7	MALE	Deep Amplification		0	3	18.5839	18.5839
HMF000332A	Bad Responder (≤100 days)	TRGC2	ENSG00000227191	18.5839		4	4.7	MALE	Deep Amplification		0	4	18.5839	18.5839
HMF000332A	Bad Responder (≤100 days)	TRGJ1	ENSG00000211690	18.5839		1	4.7	MALE	Deep Amplification		0	1	18.5839	18.5839
HMF000332A	Bad Responder (≤100 days)	TRGJ2	ENSG00000211687	18.5839		1	4.7	MALE	Deep Amplification		0	1	18.5839	18.5839
HMF000332A	Bad Responder (≤100 days)	TRGJP	ENSG00000211691	18.5839		1	4.7	MALE	Deep Amplification		0	1	18.5839	18.5839
HMF000332A	Bad Responder (≤100 days)	TRGJP1	ENSG00000211692	18.5839		1	4.7	MALE	Deep Amplification		0	1	18.5839	18.5839
HMF000332A	Bad Responder (≤100 days)	TRGJP2	ENSG00000211688	18.5839		1	4.7	MALE	Deep Amplification		0	1	18.5839	18.5839
HMF000332A	Bad Responder (≤100 days)	TRGV11	ENSG00000211693	18.5839		1	4.7	MALE	Deep Amplification		0	1	18.5839	18.5839
HMF000332A	Bad Responder (≤100 days)	TSFM	ENSG00000123297	14.8665		11	4.7	MALE	Deep Amplification		0	11	14.8665	14.8665
HMF000332A	Bad Responder (≤100 days)	TSPAN31	ENSG00000135452	13.544		11	4.7	MALE	Amplification		0	1	11.5377	14.8665														Structural Variant
HMF000332A	Bad Responder (≤100 days)	TSPY1	ENSG00000258992	-0.1188		6	4.7	MALE	Deep Deletion		6	0	-0.1188	-0.1188
HMF000332A	Bad Responder (≤100 days)	TSPY10	ENSG00000236424	-0.1188		4	4.7	MALE	Deep Deletion		4	0	-0.1188	-0.1188
HMF000332A	Bad Responder (≤100 days)	TSPY2	ENSG00000168757	-0.1188		6	4.7	MALE	Deep Deletion		6	0	-0.1188	-0.1188
HMF000332A	Bad Responder (≤100 days)	TSPY3	ENSG00000228927	-0.1188		4	4.7	MALE	Deep Deletion		4	0	-0.1188	-0.1188
HMF000332A	Bad Responder (≤100 days)	TSPY4	ENSG00000233803	-0.1188		4	4.7	MALE	Deep Deletion		4	0	-0.1188	-0.1188
HMF000332A	Bad Responder (≤100 days)	TSPY8	ENSG00000229549	-0.1188		4	4.7	MALE	Deep Deletion		4	0	-0.1188	-0.1188
HMF000332A	Bad Responder (≤100 days)	TSPY9P	ENSG00000238074	-0.1188		6	4.7	MALE	Deep Deletion		6	0	-0.1188	-0.1188
HMF000332A	Bad Responder (≤100 days)	TTC7A	ENSG00000068724	5.58196	0.63	29	4.7	MALE	Neutral		0	0	4.9509	5.7793	1	Missense variant	ENSP00000316699.5:p.Q817R		MODERATE	SNV	protein_coding	rs1440341130	0.1652
HMF000332A	Bad Responder (≤100 days)	TTN	ENSG00000155657	3.0585	0.65	368	4.7	MALE	Deletion		0	0	3.0585	3.0585	1	Missense variant	ENSP00000467141.1:p.R20522W		MODERATE	SNV	protein_coding		0.3096
HMF000332A	Bad Responder (≤100 days)	TTTY1	ENSG00000129845	-0.1188		5	4.7	MALE	Deep Deletion		5	0	-0.1188	-0.1188
HMF000332A	Bad Responder (≤100 days)	TTTY10	ENSG00000229236	-0.13		11	4.7	MALE	Deep Deletion		11	0	-0.13	-0.13
HMF000332A	Bad Responder (≤100 days)	TTTY12	ENSG00000237048	-0.1188		5	4.7	MALE	Deep Deletion		5	0	-0.1188	-0.1188
HMF000332A	Bad Responder (≤100 days)	TTTY13	ENSG00000184991	-0.13		10	4.7	MALE	Deep Deletion		10	0	-0.13	-0.13
HMF000332A	Bad Responder (≤100 days)	TTTY14	ENSG00000176728	-0.13		30	4.7	MALE	Deep Deletion		30	0	-0.13	-0.13
HMF000332A	Bad Responder (≤100 days)	TTTY17A	ENSG00000228240	-0.13		2	4.7	MALE	Deep Deletion		2	0	-0.13	-0.13
HMF000332A	Bad Responder (≤100 days)	TTTY17B	ENSG00000227439	-0.13		2	4.7	MALE	Deep Deletion		2	0	-0.13	-0.13
HMF000332A	Bad Responder (≤100 days)	TTTY17C	ENSG00000223641	-0.13		5	4.7	MALE	Deep Deletion		5	0	-0.13	-0.13
HMF000332A	Bad Responder (≤100 days)	TTTY18	ENSG00000233699	-0.1188		7	4.7	MALE	Deep Deletion		7	0	-0.1188	-0.1188
HMF000332A	Bad Responder (≤100 days)	TTTY19	ENSG00000232419	-0.1188		2	4.7	MALE	Deep Deletion		2	0	-0.1188	-0.1188
HMF000332A	Bad Responder (≤100 days)	TTTY1B	ENSG00000129816	-0.1188		5	4.7	MALE	Deep Deletion		5	0	-0.1188	-0.1188
HMF000332A	Bad Responder (≤100 days)	TTTY2	ENSG00000212855	-0.1188		7	4.7	MALE	Deep Deletion		7	0	-0.1188	-0.1188
HMF000332A	Bad Responder (≤100 days)	TTTY20	ENSG00000232808	-0.1188		2	4.7	MALE	Deep Deletion		2	0	-0.1188	-0.1188
HMF000332A	Bad Responder (≤100 days)	TTTY21	ENSG00000228890	-0.1188		2	4.7	MALE	Deep Deletion		2	0	-0.1188	-0.1188
HMF000332A	Bad Responder (≤100 days)	TTTY21B	ENSG00000237563	-0.1188		3	4.7	MALE	Deep Deletion		3	0	-0.1188	-0.1188
HMF000332A	Bad Responder (≤100 days)	TTTY22	ENSG00000224075	-0.1188		14	4.7	MALE	Deep Deletion		14	0	-0.1188	-0.1188
HMF000332A	Bad Responder (≤100 days)	TTTY23	ENSG00000239225	-0.1188		3	4.7	MALE	Deep Deletion		3	0	-0.1188	-0.1188
HMF000332A	Bad Responder (≤100 days)	TTTY2B	ENSG00000212856	-0.1188		15	4.7	MALE	Deep Deletion		15	0	-0.1188	-0.1188
HMF000332A	Bad Responder (≤100 days)	TTTY3	ENSG00000231141	-0.13		3	4.7	MALE	Deep Deletion		3	0	-0.13	-0.13
HMF000332A	Bad Responder (≤100 days)	TTTY3B	ENSG00000280961	-0.13		3	4.7	MALE	Deep Deletion		3	0	-0.13	-0.13
HMF000332A	Bad Responder (≤100 days)	TTTY4	ENSG00000226906	-0.13		4	4.7	MALE	Deep Deletion		4	0	-0.13	-0.13
HMF000332A	Bad Responder (≤100 days)	TTTY4B	ENSG00000235412	-0.13		4	4.7	MALE	Deep Deletion		4	0	-0.13	-0.13
HMF000332A	Bad Responder (≤100 days)	TTTY4C	ENSG00000228296	-0.13		4	4.7	MALE	Deep Deletion		4	0	-0.13	-0.13
HMF000332A	Bad Responder (≤100 days)	TTTY5	ENSG00000215560	-0.13		2	4.7	MALE	Deep Deletion		2	0	-0.13	-0.13
HMF000332A	Bad Responder (≤100 days)	TTTY6	ENSG00000131538	-0.13		3	4.7	MALE	Deep Deletion		3	0	-0.13	-0.13
HMF000332A	Bad Responder (≤100 days)	TTTY6B	ENSG00000131548	-0.13		3	4.7	MALE	Deep Deletion		3	0	-0.13	-0.13
HMF000332A	Bad Responder (≤100 days)	TTTY7	ENSG00000147753	-0.1188		7	4.7	MALE	Deep Deletion		7	0	-0.1188	-0.1188
HMF000332A	Bad Responder (≤100 days)	TTTY7B	ENSG00000147761	-0.1188		7	4.7	MALE	Deep Deletion		7	0	-0.1188	-0.1188
HMF000332A	Bad Responder (≤100 days)	TTTY8	ENSG00000183385	-0.1188		4	4.7	MALE	Deep Deletion		4	0	-0.1188	-0.1188
HMF000332A	Bad Responder (≤100 days)	TTTY8B	ENSG00000185700	-0.1188		4	4.7	MALE	Deep Deletion		4	0	-0.1188	-0.1188
HMF000332A	Bad Responder (≤100 days)	TTTY9B	ENSG00000131007	-0.13		5	4.7	MALE	Deep Deletion		5	0	-0.13	-0.13
HMF000332A	Bad Responder (≤100 days)	TULP2	ENSG00000104804	12.9092	0.87	14	4.7	MALE	Amplification	LOH	0	0	12.9092	12.9092	1	Missense variant	ENSP00000221399.3:p.V478L		MODERATE	SNV	protein_coding		0.0951
HMF000332A	Bad Responder (≤100 days)	U52111.14	ENSG00000232725	12.2105		5	4.7	MALE	Deep Amplification		0	5	12.2105	12.2105
HMF000332A	Bad Responder (≤100 days)	UBR1	ENSG00000159459	1.9995	1	49	4.7	MALE	Deletion	LOH	0	0	1.9995	1.9995	1	Missense variant	ENSP00000290650.4:p.P22R		MODERATE	SNV	protein_coding		0.7136			Deletion Peak 21
HMF000332A	Bad Responder (≤100 days)	UPP1	ENSG00000183696	5.0686	0.6	11	4.7	MALE	Neutral		0	0	5.0686	5.0686	1	Missense variant	ENSP00000330032.4:p.L22F		MODERATE	SNV	protein_coding		0.5394
HMF000332A	Bad Responder (≤100 days)	USP9Y	ENSG00000114374	-0.13		52	4.7	MALE	Deep Deletion		52	0	-0.13	-0.13
HMF000332A	Bad Responder (≤100 days)	UTY	ENSG00000183878	-0.13		34	4.7	MALE	Deep Deletion		34	0	-0.13	-0.13
HMF000332A	Bad Responder (≤100 days)	VCY	ENSG00000129864	-0.13		2	4.7	MALE	Deep Deletion		2	0	-0.13	-0.13
HMF000332A	Bad Responder (≤100 days)	VCY1B	ENSG00000129862	-0.13		2	4.7	MALE	Deep Deletion		2	0	-0.13	-0.13
HMF000332A	Bad Responder (≤100 days)	VPS51	ENSG00000149823	10.1482	0.64	14	4.7	MALE	Amplification		0	0	10.1482	10.1482	1	Missense variant	ENSP00000279281.3:p.G204V		MODERATE	SNV	protein_coding		0.067
HMF000332A	Bad Responder (≤100 days)	VPS54	ENSG00000143952	9.29964	0.75	24	4.7	MALE	Amplification		0	0	6.1048	10.334	1	Missense variant	ENSP00000272322.4:p.F645S		MODERATE	SNV	protein_coding		0.2044
HMF000332A	Bad Responder (≤100 days)	WDFY3	ENSG00000163625	7.772	0.74	71	4.7	MALE	Amplification		0	0	7.772	7.772	1	Frameshift variant	ENSP00000295888.4:p.MRY696*fs*1		HIGH	InDel	protein_coding		0.5235
HMF000332A	Bad Responder (≤100 days)	WDFY4	ENSG00000128815	3.0973	0.67	64	4.7	MALE	Deletion		0	0	3.0973	3.0973	1	Missense variant	ENSP00000320563.5:p.S2515C		MODERATE	SNV	protein_coding		0.4301
HMF000332A	Bad Responder (≤100 days)	WDR72	ENSG00000166415	4.124	0.99	25	4.7	MALE	Neutral	LOH	0	0	4.124	4.124	2	Multiple coding mutations	ENSP00000379619.1:p.ILK821*fs*12, ENSP00000379619.1:p.A7P		HIGH, MODERATE	InDel, SNV	protein_coding		0.4018, 0.3906
HMF000332A	Bad Responder (≤100 days)	WFIKKN2	ENSG00000173714	6.0694	1	3	4.7	MALE	Neutral	LOH	0	0	6.0694	6.0694	1	Missense variant	ENSP00000311184.4:p.E571Q		MODERATE	SNV	protein_coding	COSV104602303&COSV60960243	0.1728
HMF000332A	Bad Responder (≤100 days)	YWHAZ	ENSG00000164924	14.4496	0.86	15	4.7	MALE	Deep Amplification	LOH	0	15	14.4496	14.4496
HMF000332A	Bad Responder (≤100 days)	ZFY	ENSG00000067646	-0.1188		8	4.7	MALE	Deep Deletion		8	0	-0.1188	-0.1188
HMF000332A	Bad Responder (≤100 days)	ZFY-AS1	ENSG00000233070	-0.1188		4	4.7	MALE	Deep Deletion		4	0	-0.1188	-0.1188
HMF000332A	Bad Responder (≤100 days)	ZNF366	ENSG00000178175	3.9629	0.78	7	4.7	MALE	Neutral		0	0	3.9629	3.9629	1	Missense variant	ENSP00000313158.5:p.R215Q		MODERATE	SNV	protein_coding	rs1388433116&COSV59213921	0.3272
HMF000332A	Bad Responder (≤100 days)	ZNF609	ENSG00000180357	5.93749	1	12	4.7	MALE	Neutral	LOH	0	0	2.9885	5.9613	1	Frameshift variant	ENSP00000316527.3:p.K734K*fs*9		HIGH	InDel	protein_coding	rs760768847	0.6792
HMF000332A	Bad Responder (≤100 days)	ZNF75A	ENSG00000162086	6.6501	0.87	8	4.7	MALE	Neutral	LOH	0	0	6.6501	6.6501	1	Missense variant	ENSP00000459566.1:p.S220L		MODERATE	SNV	protein_coding		0.3946
HMF000332A	Bad Responder (≤100 days)	ZNF772	ENSG00000197128	3.7592	0.54	6	4.7	MALE	Neutral		0	0	3.7592	3.7592	1	Frameshift variant	ENSP00000341165.4:p.ECGEC295*fs*214		HIGH	InDel	protein_coding		0.5117
HMF000332A	Bad Responder (≤100 days)	ZRANB3	ENSG00000121988	3.0908	0.66	29	4.7	MALE	Deletion		0	0	3.0908	3.0908	1	Missense variant	ENSP00000264159.6:p.G718V		MODERATE	SNV	protein_coding	rs747654371	0.3644			Deletion Peak 4
HMF001024A	Bad Responder (≤100 days)	ACACA	ENSG00000278540	3.24499	0.74	69	2.24	MALE	Neutral		0	0	1.7478	4.2119	1	Missense variant	ENSP00000344789.5:p.I1161N		MODERATE	SNV	protein_coding		0.1913
HMF001024A	Bad Responder (≤100 days)	ACTG1	ENSG00000184009	1.4612	0.58	8	2.24	MALE	Deletion		0	0	1.4612	1.4612	1	Inframe deletion	ENSP00000458162.1:p.E316del		MODERATE	InDel	protein_coding	rs1468132066	0.7544
HMF001024A	Bad Responder (≤100 days)	AFF3	ENSG00000144218	2.8844	0.67	34	2.24	MALE	Neutral		0	0	2.8844	2.8844	1	Missense variant	ENSP00000348793.2:p.R902Q		MODERATE	SNV	protein_coding	rs773175963	0.2767		COSMIC, IntOGen 02-2020
HMF001024A	Bad Responder (≤100 days)	AHNAK	ENSG00000124942	1.62805	0.59	10	2.24	MALE	Neutral		0	0	1.6085	2.6959	1	Missense variant	ENSP00000367263.4:p.G5558V		MODERATE	SNV	protein_coding	rs759450859	0.7627		Dietlein et al.
HMF001024A	Bad Responder (≤100 days)	AP4M1	ENSG00000221838	6.9425	0.74	17	2.24	MALE	Deep Amplification		0	17	6.9425	6.9425
HMF001024A	Bad Responder (≤100 days)	AR	ENSG00000169083	4.68952		10	2.24	MALE	Deep Amplification		0	10	4.1453	6.0094											COSMIC, Priestley et al. (Muts), Priestley et al. (CNA), IntOGen 02-2020, Bailey et al.		Significant
HMF001024A	Bad Responder (≤100 days)	ARAP2	ENSG00000047365	2.059	0.51	48	2.24	MALE	Neutral		0	0	2.059	2.059	1	Missense variant	ENSP00000302895.4:p.H1262R		MODERATE	SNV	protein_coding	rs372748674&COSV58284745	0.4976
HMF001024A	Bad Responder (≤100 days)	ARPC1A	ENSG00000241685	6.16287	0.74	13	2.24	MALE	Amplification		0	9	3.608	6.9425														Structural Variant
HMF001024A	Bad Responder (≤100 days)	ARPC1B	ENSG00000130429	6.9425	0.74	16	2.24	MALE	Deep Amplification		0	16	6.9425	6.9425
HMF001024A	Bad Responder (≤100 days)	ATP5MF	ENSG00000241468	6.9425	0.74	5	2.24	MALE	Deep Amplification		0	5	6.9425	6.9425
HMF001024A	Bad Responder (≤100 days)	ATP5MF-PTCD1	ENSG00000248919	6.9425	0.74	10	2.24	MALE	Deep Amplification		0	10	6.9425	6.9425
HMF001024A	Bad Responder (≤100 days)	AZGP1	ENSG00000160862	6.9425	0.74	3	2.24	MALE	Deep Amplification		0	3	6.9425	6.9425
HMF001024A	Bad Responder (≤100 days)	BBX	ENSG00000114439	5.58505	0.6	34	2.24	MALE	Amplification		0	17	5.1469	7.2284														Structural Variant
HMF001024A	Bad Responder (≤100 days)	BLACAT1	ENSG00000281406	8.8772	0.6	4	2.24	MALE	Deep Amplification		0	4	8.8772	8.8772
HMF001024A	Bad Responder (≤100 days)	BRAF	ENSG00000157764	2.0264	0.52	23	2.24	MALE	Neutral		0	0	2.0264	2.0264	1	Missense variant	ENSP00000288602.6:p.K601E	likely_pathogenic&pathogenic	MODERATE	SNV	protein_coding	rs121913364&CM092083&COSV56058494	0.5089	MUTATION	COSMIC, Priestley et al. (Muts), Dietlein et al., Martincorena et al., IntOGen 02-2020, Bailey et al.
HMF001024A	Bad Responder (≤100 days)	BUD31	ENSG00000106245	6.9425	0.74	7	2.24	MALE	Deep Amplification		0	7	6.9425	6.9425
HMF001024A	Bad Responder (≤100 days)	CACNA1B	ENSG00000148408	1.7368	0.61	47	2.24	MALE	Neutral		0	0	1.7368	1.7368	1	Missense variant	ENSP00000360423.1:p.D185N		MODERATE	SNV	protein_coding	COSV53121283	0.6092		Dietlein et al.
HMF001024A	Bad Responder (≤100 days)	CAMTA1	ENSG00000171735	1.79856	0.54	30	2.24	MALE	Neutral		0	0	1.7813	1.8026	1	Missense variant	ENSP00000306522.6:p.F522V		MODERATE	SNV	protein_coding		0.54		COSMIC, IntOGen 02-2020	Deletion Peak 1
HMF001024A	Bad Responder (≤100 days)	CARD6	ENSG00000132357	1.9994	0.52	4	2.24	MALE	Neutral		0	0	1.9994	1.9994	1	Stop gained	ENSP00000254691.5:p.E43*		HIGH	SNV	protein_coding	rs1300385437	0.3635
HMF001024A	Bad Responder (≤100 days)	CASP12	ENSG00000204403	2.0509	0.51	8	2.24	MALE	Neutral		0	0	2.0509	2.0509	1	Missense variant	ENSP00000427128.1:p.K16E		MODERATE	SNV	protein_coding		0.6356
HMF001024A	Bad Responder (≤100 days)	CC2D1A	ENSG00000132024	4.1663	0.6	29	2.24	MALE	Amplification		0	0	4.1663	4.1663	1	Missense variant	ENSP00000313601.6:p.Q513K		MODERATE	SNV	protein_coding		0.4476
HMF001024A	Bad Responder (≤100 days)	CCDC54	ENSG00000138483	8.1851		1	2.24	MALE	Deep Amplification		0	1	8.1851	8.1851
HMF001024A	Bad Responder (≤100 days)	CD320	ENSG00000167775	2.164	0.68	6	2.24	MALE	Neutral		0	0	2.164	2.164	1	Inframe insertion	ENSP00000301458.4:p.E86delinsGSDE		MODERATE	InDel	protein_coding		0.3636
HMF001024A	Bad Responder (≤100 days)	CD34	ENSG00000174059	6.8014	0.72	9	2.24	MALE	Deep Amplification		0	9	6.8014	6.8014
HMF001024A	Bad Responder (≤100 days)	CD46	ENSG00000117335	6.8014	0.72	10	2.24	MALE	Deep Amplification		0	10	6.8014	6.8014
HMF001024A	Bad Responder (≤100 days)	CDK12	ENSG00000167258	3.2799		20	2.24	MALE	Neutral		0	0	2.3844	3.4139	1	Stop gained	ENSP00000398880.3:p.S151*		HIGH	SNV	protein_coding	COSV70999937	0.723	MUTATION	COSMIC, Priestley et al. (Muts), Dietlein et al., Martincorena et al., IntOGen 02-2020, Bailey et al.		Significant
HMF001024A	Bad Responder (≤100 days)	CDK18	ENSG00000117266	8.8772	0.6	17	2.24	MALE	Deep Amplification		0	17	8.8772	8.8772
HMF001024A	Bad Responder (≤100 days)	CHD3	ENSG00000170004	1.54597	0.58	46	2.24	MALE	Neutral		0	0	1.5279	2.2304	1	Missense variant	ENSP00000369716.4:p.G525R		MODERATE	SNV	protein_coding	COSV100390953	0.5909		Bailey et al.
HMF001024A	Bad Responder (≤100 days)	CNPY4	ENSG00000166997	6.9425	0.74	8	2.24	MALE	Deep Amplification		0	8	6.9425	6.9425
HMF001024A	Bad Responder (≤100 days)	CNTN2	ENSG00000184144	9.769	0.61	24	2.24	MALE	Deep Amplification		0	24	9.769	9.769
HMF001024A	Bad Responder (≤100 days)	COBLL1	ENSG00000082438	2.0524	0.51	28	2.24	MALE	Neutral		0	0	2.0524	2.0524	1	Missense variant	ENSP00000341360.4:p.C335R		MODERATE	SNV	protein_coding		0.4624
HMF001024A	Bad Responder (≤100 days)	COPS6	ENSG00000168090	6.9425	0.74	10	2.24	MALE	Deep Amplification		0	10	6.9425	6.9425
HMF001024A	Bad Responder (≤100 days)	CPSF4	ENSG00000160917	6.9425	0.74	11	2.24	MALE	Deep Amplification		0	11	6.9425	6.9425
HMF001024A	Bad Responder (≤100 days)	CR1	ENSG00000203710	5.70598	0.72	48	2.24	MALE	Amplification		0	12	5.0139	6.8014											Dietlein et al., IntOGen 02-2020			Structural Variant
HMF001024A	Bad Responder (≤100 days)	CR1L	ENSG00000197721	6.8014	0.72	15	2.24	MALE	Deep Amplification		0	15	6.8014	6.8014
HMF001024A	Bad Responder (≤100 days)	CYP3A4	ENSG00000160868	6.9425	0.74	16	2.24	MALE	Deep Amplification		0	16	6.9425	6.9425
HMF001024A	Bad Responder (≤100 days)	CYP3A43	ENSG00000021461	6.9425	0.74	14	2.24	MALE	Deep Amplification		0	14	6.9425	6.9425
HMF001024A	Bad Responder (≤100 days)	CYP3A5	ENSG00000106258	6.9425	0.74	15	2.24	MALE	Deep Amplification		0	15	6.9425	6.9425
HMF001024A	Bad Responder (≤100 days)	CYP3A7	ENSG00000160870	6.9425	0.74	13	2.24	MALE	Deep Amplification		0	13	6.9425	6.9425
HMF001024A	Bad Responder (≤100 days)	CYP3A7-CYP3A51P	ENSG00000282301	6.9425	0.74	15	2.24	MALE	Deep Amplification		0	15	6.9425	6.9425
HMF001024A	Bad Responder (≤100 days)	DBNDD1	ENSG00000003249	0.5328	1	5	2.24	MALE	Deep Deletion	LOH	5	0	0.5328	0.5328												Deletion Peak 23
HMF001024A	Bad Responder (≤100 days)	DEF8	ENSG00000140995	0.5328	1	20	2.24	MALE	Deep Deletion	LOH	20	0	0.5328	0.5328												Deletion Peak 23
HMF001024A	Bad Responder (≤100 days)	DNAI7	ENSG00000118307	3.936	0.75	18	2.24	MALE	Amplification		0	0	3.936	3.936	1	Missense variant	ENSP00000379310.3:p.R230S		MODERATE	SNV	protein_coding		0.1649
HMF001024A	Bad Responder (≤100 days)	DSTYK	ENSG00000133059	9.89248	0.52	14	2.24	MALE	Deep Amplification		0	14	9.769	10.1197
HMF001024A	Bad Responder (≤100 days)	DUBR	ENSG00000243701	6.52721	0.66	13	2.24	MALE	Amplification		0	1	6.1813	8.1851														Structural Variant
HMF001024A	Bad Responder (≤100 days)	EDA2R	ENSG00000131080	5.3045		9	2.24	MALE	Deep Amplification		0	9	5.3045	5.3045												Amplification Peak 9
HMF001024A	Bad Responder (≤100 days)	EFNB1	ENSG00000090776	4.1453		5	2.24	MALE	Deep Amplification		0	5	4.1453	4.1453
HMF001024A	Bad Responder (≤100 days)	ELK4	ENSG00000158711	8.8772	0.6	9	2.24	MALE	Deep Amplification		0	9	8.8772	8.8772											COSMIC
HMF001024A	Bad Responder (≤100 days)	EP300	ENSG00000100393	2.4102	0.67	32	2.24	MALE	Neutral		0	0	2.4102	2.4102	1	Frameshift variant	ENSP00000263253.7:p.SL35*fs*12		HIGH	InDel	protein_coding	rs886037664	0.4267	MUTATION	COSMIC, Dietlein et al., Martincorena et al., IntOGen 02-2020, Bailey et al.
HMF001024A	Bad Responder (≤100 days)	ERLNC1	ENSG00000230550	7.2046	0.54	2	2.24	MALE	Deep Amplification		0	2	7.2046	7.2046
HMF001024A	Bad Responder (≤100 days)	ETNK2	ENSG00000143845	7.2046	0.54	14	2.24	MALE	Deep Amplification		0	14	7.2046	7.2046
HMF001024A	Bad Responder (≤100 days)	EXPH5	ENSG00000110723	2.0509	0.51	9	2.24	MALE	Neutral		0	0	2.0509	2.0509	1	Missense variant	ENSP00000265843.4:p.S1684P		MODERATE	SNV	protein_coding	rs776349126	0.4589
HMF001024A	Bad Responder (≤100 days)	FAM157C	ENSG00000260528	0.5328	1	20	2.24	MALE	Deep Deletion	LOH	20	0	0.5328	0.5328
HMF001024A	Bad Responder (≤100 days)	FAM200A	ENSG00000221909	6.9425	0.74	3	2.24	MALE	Deep Amplification		0	3	6.9425	6.9425
HMF001024A	Bad Responder (≤100 days)	FAT2	ENSG00000086570	2.0675	0.53	24	2.24	MALE	Neutral		0	0	2.0675	2.0675	1	Missense variant	ENSP00000261800.5:p.L612V		MODERATE	SNV	protein_coding		0.472		Dietlein et al., IntOGen 02-2020
HMF001024A	Bad Responder (≤100 days)	FEM1B	ENSG00000169018	1.8429	0.53	4	2.24	MALE	Neutral		0	0	1.8429	1.8429	1	Missense variant	ENSP00000307298.4:p.R126W		MODERATE	SNV	protein_coding	COSV60989606	0.3722
HMF001024A	Bad Responder (≤100 days)	GAL3ST4	ENSG00000197093	6.9425	0.74	6	2.24	MALE	Deep Amplification		0	6	6.9425	6.9425
HMF001024A	Bad Responder (≤100 days)	GAS8	ENSG00000141013	0.5328	1	17	2.24	MALE	Deep Deletion	LOH	17	0	0.5328	0.5328												Deletion Peak 23
HMF001024A	Bad Responder (≤100 days)	GAS8-AS1	ENSG00000221819	0.5328	1	1	2.24	MALE	Deep Deletion	LOH	1	0	0.5328	0.5328
HMF001024A	Bad Responder (≤100 days)	GJC3	ENSG00000176402	6.9425	0.74	2	2.24	MALE	Deep Amplification		0	2	6.9425	6.9425
HMF001024A	Bad Responder (≤100 days)	GLE1	ENSG00000119392	2.3697	0.68	17	2.24	MALE	Neutral		0	0	2.3697	2.3697	1	Missense variant	ENSP00000308622.4:p.L45P		MODERATE	SNV	protein_coding	COSV100012488	0.3826
HMF001024A	Bad Responder (≤100 days)	GOLGA5	ENSG00000066455	1.7875	0.56	13	2.24	MALE	Neutral		0	0	1.7875	1.7875	1	Frameshift variant	ENSP00000163416.2:p.GMYGK668*fs*25		HIGH	InDel	protein_coding		0.3966		COSMIC
HMF001024A	Bad Responder (≤100 days)	GOLT1A	ENSG00000174567	7.2046	0.54	5	2.24	MALE	Deep Amplification		0	5	7.2046	7.2046
HMF001024A	Bad Responder (≤100 days)	GPC2	ENSG00000213420	6.9425	0.74	10	2.24	MALE	Deep Amplification		0	10	6.9425	6.9425
HMF001024A	Bad Responder (≤100 days)	HACD4	ENSG00000188921	2.73181	0.98	8	2.24	MALE	Neutral	LOH	0	0	1.0433	3.0428	1	Frameshift variant	ENSP00000419503.1:p.F174*fs*23		HIGH	InDel	protein_coding		0.5189
HMF001024A	Bad Responder (≤100 days)	HOTTIP	ENSG00000243766	1.30348	0.52	5	2.24	MALE	Deletion		4	0	0.5752	2.0289														Structural Variant
HMF001024A	Bad Responder (≤100 days)	HOXA10	ENSG00000253293	0.5752		4	2.24	MALE	Deep Deletion		4	0	0.5752	0.5752
HMF001024A	Bad Responder (≤100 days)	HOXA10-AS	ENSG00000253187	0.5752		3	2.24	MALE	Deep Deletion		3	0	0.5752	0.5752
HMF001024A	Bad Responder (≤100 days)	HOXA10-HOXA9	ENSG00000257184	0.5752		3	2.24	MALE	Deep Deletion		3	0	0.5752	0.5752
HMF001024A	Bad Responder (≤100 days)	HOXA11	ENSG00000005073	0.5752		2	2.24	MALE	Deep Deletion		2	0	0.5752	0.5752											COSMIC, IntOGen 02-2020
HMF001024A	Bad Responder (≤100 days)	HOXA11-AS	ENSG00000240990	0.5752		4	2.24	MALE	Deep Deletion		4	0	0.5752	0.5752
HMF001024A	Bad Responder (≤100 days)	HOXA13	ENSG00000106031	0.5752		3	2.24	MALE	Deep Deletion		3	0	0.5752	0.5752											COSMIC
HMF001024A	Bad Responder (≤100 days)	HOXA9	ENSG00000078399	0.5752		6	2.24	MALE	Deep Deletion		6	0	0.5752	0.5752											COSMIC
HMF001024A	Bad Responder (≤100 days)	IGSF9B	ENSG00000080854	3.0236	0.67	23	2.24	MALE	Neutral		0	0	3.0236	3.0236	1	Missense variant	ENSP00000436552.2:p.R251Q		MODERATE	SNV	protein_coding	COSV100317866	0.3205
HMF001024A	Bad Responder (≤100 days)	IHO1	ENSG00000173421	2.56932	0.66	12	2.24	MALE	Neutral		0	0	2.4152	3.2771	1	Missense variant	ENSP00000391788.1:p.F210S		MODERATE	SNV	protein_coding	rs147164400	0.8022
HMF001024A	Bad Responder (≤100 days)	ING3	ENSG00000071243	2.0813	0.52	12	2.24	MALE	Neutral		0	0	2.0813	2.0813	1	Missense variant	ENSP00000320566.5:p.R92Q		MODERATE	SNV	protein_coding		0.6326
HMF001024A	Bad Responder (≤100 days)	KIF2B	ENSG00000141200	1.8881	0.53	1	2.24	MALE	Neutral		0	0	1.8881	1.8881	1	Missense variant	ENSP00000268919.4:p.G388R		MODERATE	SNV	protein_coding	rs545273087&COSV52129626&COSV52132729	0.4794
HMF001024A	Bad Responder (≤100 days)	KISS1	ENSG00000170498	7.2046	0.54	3	2.24	MALE	Deep Amplification		0	3	7.2046	7.2046
HMF001024A	Bad Responder (≤100 days)	KLHDC8A	ENSG00000162873	10.1197	0.51	9	2.24	MALE	Deep Amplification		0	9	10.1197	10.1197
HMF001024A	Bad Responder (≤100 days)	LAMTOR4	ENSG00000188186	6.9425	0.74	6	2.24	MALE	Deep Amplification		0	6	6.9425	6.9425
HMF001024A	Bad Responder (≤100 days)	LEMD1	ENSG00000186007	8.8772	0.6	8	2.24	MALE	Deep Amplification		0	8	8.8772	8.8772
HMF001024A	Bad Responder (≤100 days)	LEMD1-AS1	ENSG00000226235	8.8772	0.6	4	2.24	MALE	Deep Amplification		0	4	8.8772	8.8772
HMF001024A	Bad Responder (≤100 days)	LEMD1-DT	ENSG00000224717	8.8772	0.6	3	2.24	MALE	Deep Amplification		0	3	8.8772	8.8772
HMF001024A	Bad Responder (≤100 days)	LINC00269	ENSG00000215162	4.1453		6	2.24	MALE	Deep Amplification		0	6	4.1453	4.1453
HMF001024A	Bad Responder (≤100 days)	LINC00303	ENSG00000176754	7.2046	0.54	5	2.24	MALE	Deep Amplification		0	5	7.2046	7.2046
HMF001024A	Bad Responder (≤100 days)	LINC00628	ENSG00000280924	7.2046	0.54	1	2.24	MALE	Deep Amplification		0	1	7.2046	7.2046
HMF001024A	Bad Responder (≤100 days)	LINC00899	ENSG00000231711	0.6544		4	2.24	MALE	Deep Deletion		4	0	0.6544	0.6544
HMF001024A	Bad Responder (≤100 days)	LINC01990	ENSG00000273125	7.0587	0.57	5	2.24	MALE	Deep Amplification		0	5	7.0587	7.0587
HMF001024A	Bad Responder (≤100 days)	LINC02193	ENSG00000260923	0.5328	1	10	2.24	MALE	Deep Deletion	LOH	10	0	0.5328	0.5328
HMF001024A	Bad Responder (≤100 days)	LINC02767	ENSG00000284237	6.8014	0.72	5	2.24	MALE	Deep Amplification		0	5	6.8014	6.8014
HMF001024A	Bad Responder (≤100 days)	LRRN2	ENSG00000170382	7.2046	0.54	4	2.24	MALE	Deep Amplification		0	4	7.2046	7.2046
HMF001024A	Bad Responder (≤100 days)	LTBP1	ENSG00000049323	3.20707	0.64	37	2.24	MALE	Neutral		0	0	3.0077	4.0401	1	Missense variant	ENSP00000386043.2:p.N638K		MODERATE	SNV	protein_coding		0.2908
HMF001024A	Bad Responder (≤100 days)	MBLAC1	ENSG00000214309	6.9425	0.74	2	2.24	MALE	Deep Amplification		0	2	6.9425	6.9425
HMF001024A	Bad Responder (≤100 days)	MC1R	ENSG00000258839	0.5328	1	3	2.24	MALE	Deep Deletion	LOH	3	0	0.5328	0.5328												Deletion Peak 23
HMF001024A	Bad Responder (≤100 days)	MCM7	ENSG00000166508	6.9425	0.74	15	2.24	MALE	Deep Amplification		0	15	6.9425	6.9425
HMF001024A	Bad Responder (≤100 days)	MDM4	ENSG00000198625	7.2046	0.54	13	2.24	MALE	Deep Amplification		0	13	7.2046	7.2046										AMP	COSMIC, Priestley et al. (CNA), IntOGen 02-2020
HMF001024A	Bad Responder (≤100 days)	MFSD4A	ENSG00000174514	8.8772	0.6	10	2.24	MALE	Deep Amplification		0	10	8.8772	8.8772
HMF001024A	Bad Responder (≤100 days)	MIR29B2CHG	ENSG00000203709	6.8014	0.72	12	2.24	MALE	Deep Amplification		0	12	6.8014	6.8014
HMF001024A	Bad Responder (≤100 days)	MIRLET7BHG	ENSG00000197182	0.6544		9	2.24	MALE	Deep Deletion		9	0	0.6544	0.6544
HMF001024A	Bad Responder (≤100 days)	NFASC	ENSG00000163531	9.73406	0.61	37	2.24	MALE	Deep Amplification		0	37	8.8313	9.769
HMF001024A	Bad Responder (≤100 days)	NRXN2	ENSG00000110076	1.4874	0.58	28	2.24	MALE	Deletion		0	0	1.4874	1.4874	1	Missense variant	ENSP00000265459.5:p.A1184T		MODERATE	SNV	protein_coding	rs199588805	0.5515
HMF001024A	Bad Responder (≤100 days)	NUAK2	ENSG00000163545	10.1197	0.51	7	2.24	MALE	Deep Amplification		0	7	10.1197	10.1197
HMF001024A	Bad Responder (≤100 days)	NUCB1	ENSG00000104805	2.1845	0.69	12	2.24	MALE	Neutral		0	0	2.1845	2.1845	1	Missense variant	ENSP00000385923.3:p.R187K		MODERATE	SNV	protein_coding		0.2954
HMF001024A	Bad Responder (≤100 days)	NUCKS1	ENSG00000069275	8.59406	0.6	8	2.24	MALE	Deep Amplification		0	7	5.4856	8.8772
HMF001024A	Bad Responder (≤100 days)	OPHN1	ENSG00000079482	4.1453		32	2.24	MALE	Deep Amplification		0	32	4.1453	4.1453
HMF001024A	Bad Responder (≤100 days)	OR2AE1	ENSG00000244623	6.9425	0.74	1	2.24	MALE	Deep Amplification		0	1	6.9425	6.9425
HMF001024A	Bad Responder (≤100 days)	OTOF	ENSG00000115155	2.8251	0.67	47	2.24	MALE	Neutral		0	0	2.8251	2.8251	1	Missense variant	ENSP00000272371.2:p.V344M		MODERATE	SNV	protein_coding	rs200958458	0.4397
HMF001024A	Bad Responder (≤100 days)	P2RY12	ENSG00000169313	3.0474	0.65	3	2.24	MALE	Neutral		0	0	3.0474	3.0474	1	Missense variant	ENSP00000307259.3:p.D325N		MODERATE	SNV	protein_coding		0.3533
HMF001024A	Bad Responder (≤100 days)	PDAP1	ENSG00000106244	6.9425	0.74	9	2.24	MALE	Deep Amplification		0	9	6.9425	6.9425
HMF001024A	Bad Responder (≤100 days)	PIK3C2B	ENSG00000133056	7.2046	0.54	36	2.24	MALE	Deep Amplification		0	36	7.2046	7.2046
HMF001024A	Bad Responder (≤100 days)	PJA1	ENSG00000181191	4.1453		2	2.24	MALE	Deep Amplification		0	2	4.1453	4.1453
HMF001024A	Bad Responder (≤100 days)	PLEKHA6	ENSG00000143850	7.2046	0.54	33	2.24	MALE	Deep Amplification		0	33	7.2046	7.2046
HMF001024A	Bad Responder (≤100 days)	PLXNA2	ENSG00000076356	6.61237	0.72	34	2.24	MALE	Amplification		0	27	5.9642	6.8014											Dietlein et al.			Structural Variant
HMF001024A	Bad Responder (≤100 days)	PPP1R15B	ENSG00000158615	7.2046	0.54	2	2.24	MALE	Deep Amplification		0	2	7.2046	7.2046
HMF001024A	Bad Responder (≤100 days)	PRDM7	ENSG00000126856	0.5328	1	14	2.24	MALE	Deep Deletion	LOH	14	0	0.5328	0.5328												Deletion Peak 23
HMF001024A	Bad Responder (≤100 days)	PRR34	ENSG00000182257	0.6544		2	2.24	MALE	Deep Deletion		2	0	0.6544	0.6544
HMF001024A	Bad Responder (≤100 days)	PRR34-AS1	ENSG00000241990	0.6544		5	2.24	MALE	Deep Deletion		5	0	0.6544	0.6544
HMF001024A	Bad Responder (≤100 days)	PRSS38	ENSG00000185888	1.9383	0.52	5	2.24	MALE	Neutral		0	0	1.9383	1.9383	1	Missense variant	ENSP00000355719.3:p.T312A		MODERATE	SNV	protein_coding		0.3302
HMF001024A	Bad Responder (≤100 days)	PTCD1	ENSG00000106246	6.9425	0.74	10	2.24	MALE	Deep Amplification		0	10	6.9425	6.9425
HMF001024A	Bad Responder (≤100 days)	PTGIR	ENSG00000160013	1.3808	0.67	4	2.24	MALE	Deletion		0	0	1.3808	1.3808	1	Missense variant	ENSP00000291294.1:p.R296C		MODERATE	SNV	protein_coding	rs764800481&COSV52192156	0.6585
HMF001024A	Bad Responder (≤100 days)	PVRIG	ENSG00000213413	6.9425	0.74	7	2.24	MALE	Deep Amplification		0	7	6.9425	6.9425
HMF001024A	Bad Responder (≤100 days)	RBBP5	ENSG00000117222	9.769	0.61	14	2.24	MALE	Deep Amplification		0	14	9.769	9.769
HMF001024A	Bad Responder (≤100 days)	REN	ENSG00000143839	7.2046	0.54	12	2.24	MALE	Deep Amplification		0	12	7.2046	7.2046
HMF001024A	Bad Responder (≤100 days)	RIMBP3C	ENSG00000183246	7.4972		1	2.24	MALE	Deep Amplification		0	1	7.4972	7.4972
HMF001024A	Bad Responder (≤100 days)	RP1-170O19.14	ENSG00000253508	0.5752		2	2.24	MALE	Deep Deletion		2	0	0.5752	0.5752
HMF001024A	Bad Responder (≤100 days)	RP4-604G5.1	ENSG00000237640	6.9425	0.74	3	2.24	MALE	Deep Amplification		0	3	6.9425	6.9425
HMF001024A	Bad Responder (≤100 days)	RP4-604G5.4	ENSG00000286923	6.9425	0.74	4	2.24	MALE	Deep Amplification		0	4	6.9425	6.9425
HMF001024A	Bad Responder (≤100 days)	RP4-604G5.5	ENSG00000286921	6.9425	0.74	2	2.24	MALE	Deep Amplification		0	2	6.9425	6.9425
HMF001024A	Bad Responder (≤100 days)	RP5-900K19.2	ENSG00000284292	6.28246	0.74	18	2.24	MALE	Amplification		0	14	3.608	6.9425														Structural Variant
HMF001024A	Bad Responder (≤100 days)	RP6-109B7.2	ENSG00000231010	0.6544		2	2.24	MALE	Deep Deletion		2	0	0.6544	0.6544
HMF001024A	Bad Responder (≤100 days)	RP6-109B7.4	ENSG00000235159	0.6544		3	2.24	MALE	Deep Deletion		3	0	0.6544	0.6544
HMF001024A	Bad Responder (≤100 days)	RP6-109B7.5	ENSG00000273289	0.6544		1	2.24	MALE	Deep Deletion		1	0	0.6544	0.6544
HMF001024A	Bad Responder (≤100 days)	RP6-201G10.2	ENSG00000260118	4.1453		1	2.24	MALE	Deep Amplification		0	1	4.1453	4.1453
HMF001024A	Bad Responder (≤100 days)	SH2B2	ENSG00000160999	1.919	0.54	8	2.24	MALE	Neutral		0	0	1.919	1.919	1	Missense variant	ENSP00000440273.1:p.A597P		MODERATE	SNV	protein_coding		0.5159
HMF001024A	Bad Responder (≤100 days)	SH3BGRL3	ENSG00000142669	1.6905	0.55	2	2.24	MALE	Neutral		0	0	1.6905	1.6905	1	Missense variant	ENSP00000270792.5:p.V24A		MODERATE	SNV	protein_coding		0.5448
HMF001024A	Bad Responder (≤100 days)	SLC45A3	ENSG00000158715	8.8772	0.6	6	2.24	MALE	Deep Amplification		0	6	8.8772	8.8772											COSMIC, IntOGen 02-2020
HMF001024A	Bad Responder (≤100 days)	SOX13	ENSG00000143842	7.2046	0.54	17	2.24	MALE	Deep Amplification		0	17	7.2046	7.2046
HMF001024A	Bad Responder (≤100 days)	STAG3	ENSG00000066923	6.9425	0.74	36	2.24	MALE	Deep Amplification		0	36	6.9425	6.9425
HMF001024A	Bad Responder (≤100 days)	STARD8	ENSG00000130052	4.1453		17	2.24	MALE	Deep Amplification		0	17	4.1453	4.1453
HMF001024A	Bad Responder (≤100 days)	TAF6	ENSG00000106290	6.9425	0.74	19	2.24	MALE	Deep Amplification		0	19	6.9425	6.9425
HMF001024A	Bad Responder (≤100 days)	TAS1R2	ENSG00000179002	1.7422	0.56	6	2.24	MALE	Neutral		0	0	1.7422	1.7422	1	Missense variant	ENSP00000364520.3:p.R383H		MODERATE	SNV	protein_coding	rs199971635&COSV64747104	0.395			Deletion Peak 1
HMF001024A	Bad Responder (≤100 days)	TBX2	ENSG00000121068	1.25266		8	2.24	MALE	Deletion		7	0	0.5919	2.74												Amplification Peak 8		Structural Variant
HMF001024A	Bad Responder (≤100 days)	TBX2-AS1	ENSG00000267280	1.11283		7	2.24	MALE	Deletion		3	0	0.5919	2.74														Structural Variant
HMF001024A	Bad Responder (≤100 days)	TCF25	ENSG00000141002	0.604183	1	25	2.24	MALE	Deep Deletion	LOH	22	0	0.5328	1.1692												Deletion Peak 23
HMF001024A	Bad Responder (≤100 days)	TMCC2	ENSG00000133069	10.1197	0.51	14	2.24	MALE	Deep Amplification		0	14	10.1197	10.1197
HMF001024A	Bad Responder (≤100 days)	TMCC2-AS1	ENSG00000225063	10.1197	0.51	2	2.24	MALE	Deep Amplification		0	2	10.1197	10.1197
HMF001024A	Bad Responder (≤100 days)	TMEM191C	ENSG00000206140	7.4972		10	2.24	MALE	Deep Amplification		0	10	7.4972	7.4972
HMF001024A	Bad Responder (≤100 days)	TMEM225B	ENSG00000244219	6.9425	0.74	7	2.24	MALE	Deep Amplification		0	7	6.9425	6.9425
HMF001024A	Bad Responder (≤100 days)	TMEM81	ENSG00000174529	9.769	0.61	1	2.24	MALE	Deep Amplification		0	1	9.769	9.769
HMF001024A	Bad Responder (≤100 days)	TRAPPC14	ENSG00000146826	6.9425	0.74	11	2.24	MALE	Deep Amplification		0	11	6.9425	6.9425
HMF001024A	Bad Responder (≤100 days)	TRIM4	ENSG00000146833	6.9425	0.74	9	2.24	MALE	Deep Amplification		0	9	6.9425	6.9425
HMF001024A	Bad Responder (≤100 days)	TUBB3	ENSG00000258947	0.5328	1	8	2.24	MALE	Deep Deletion	LOH	8	0	0.5328	0.5328												Deletion Peak 23
HMF001024A	Bad Responder (≤100 days)	UBE2L3	ENSG00000185651	6.28195		5	2.24	MALE	Amplification		0	4	5.9386	7.4972														Structural Variant
HMF001024A	Bad Responder (≤100 days)	YIPF6	ENSG00000181704	4.1453		8	2.24	MALE	Deep Amplification		0	8	4.1453	4.1453
HMF001024A	Bad Responder (≤100 days)	ZBTB8B	ENSG00000273274	2.5441	0.68	4	2.24	MALE	Neutral		0	0	2.5441	2.5441	1	Missense variant	ENSP00000476499.1:p.N219S		MODERATE	SNV	protein_coding		0.6983
HMF001024A	Bad Responder (≤100 days)	ZKSCAN1	ENSG00000106261	6.9425	0.74	8	2.24	MALE	Deep Amplification		0	8	6.9425	6.9425
HMF001024A	Bad Responder (≤100 days)	ZKSCAN5	ENSG00000196652	6.9425	0.74	8	2.24	MALE	Deep Amplification		0	8	6.9425	6.9425
HMF001024A	Bad Responder (≤100 days)	ZNF3	ENSG00000166526	6.9425	0.74	9	2.24	MALE	Deep Amplification		0	9	6.9425	6.9425
HMF001024A	Bad Responder (≤100 days)	ZNF382	ENSG00000161298	2.4629	0.67	5	2.24	MALE	Neutral		0	0	2.4629	2.4629	1	Missense variant	ENSP00000292928.2:p.S114G		MODERATE	SNV	protein_coding		0.2778
HMF001024A	Bad Responder (≤100 days)	ZNF394	ENSG00000160908	6.9425	0.74	8	2.24	MALE	Deep Amplification		0	8	6.9425	6.9425
HMF001024A	Bad Responder (≤100 days)	ZNF646	ENSG00000167395	1.7567	0.58	2	2.24	MALE	Neutral		0	0	1.7567	1.7567	1	Missense variant	ENSP00000300850.5:p.G1751R		MODERATE	SNV	protein_coding	rs761291603	0.5659
HMF001024A	Bad Responder (≤100 days)	ZNF655	ENSG00000197343	6.9425	0.74	9	2.24	MALE	Deep Amplification		0	9	6.9425	6.9425
HMF001024A	Bad Responder (≤100 days)	ZNF789	ENSG00000198556	6.9425	0.74	9	2.24	MALE	Deep Amplification		0	9	6.9425	6.9425
HMF001024A	Bad Responder (≤100 days)	ZSCAN21	ENSG00000166529	6.9425	0.74	5	2.24	MALE	Deep Amplification		0	5	6.9425	6.9425
HMF001024A	Bad Responder (≤100 days)	ZSCAN25	ENSG00000197037	6.9425	0.74	9	2.24	MALE	Deep Amplification		0	9	6.9425	6.9425
HMF001885A	Bad Responder (≤100 days)	A2M	ENSG00000175899	0.6925	1	40	2.04	MALE	Deep Deletion	LOH	40	0	0.6925	0.6925
HMF001885A	Bad Responder (≤100 days)	A2M-AS1	ENSG00000245105	0.6925	1	2	2.04	MALE	Deep Deletion	LOH	2	0	0.6925	0.6925
HMF001885A	Bad Responder (≤100 days)	A2ML1	ENSG00000166535	0.6925	1	37	2.04	MALE	Deep Deletion	LOH	37	0	0.6925	0.6925
HMF001885A	Bad Responder (≤100 days)	A2ML1-AS1	ENSG00000256661	0.6925	1	2	2.04	MALE	Deep Deletion	LOH	2	0	0.6925	0.6925
HMF001885A	Bad Responder (≤100 days)	A2ML1-AS2	ENSG00000256904	0.6925	1	2	2.04	MALE	Deep Deletion	LOH	2	0	0.6925	0.6925
HMF001885A	Bad Responder (≤100 days)	ABCA13	ENSG00000179869	2.1342	0.53	63	2.04	MALE	Neutral		0	0	2.1342	2.1342	1	Missense variant	ENSP00000411096.1:p.D1860H		MODERATE	SNV	protein_coding		0.5185
HMF001885A	Bad Responder (≤100 days)	ADAMTS16	ENSG00000145536	1.3871	0.76	23	2.04	MALE	Neutral		0	0	1.3871	1.3871	1	Missense variant	ENSP00000274181.7:p.M80K		MODERATE	SNV	protein_coding		0.179
HMF001885A	Bad Responder (≤100 days)	AHDC1	ENSG00000126705	1.9434	0.52	9	2.04	MALE	Neutral		0	0	1.9434	1.9434	1	Inframe deletion	ENSP00000363123.2:p.GP442_GP443delinsA		MODERATE	InDel	protein_coding		0.4995
HMF001885A	Bad Responder (≤100 days)	AHNAK2	ENSG00000185567	2.9699	0.66	7	2.04	MALE	Neutral		0	0	2.9699	2.9699	2	Multiple coding mutations	ENSP00000353114.4:p.A5767V, ENSP00000353114.4:p.G2467W		MODERATE	SNV	protein_coding	rs762670485&COSV60922883, rs375542281	0.3358, 0.4639
HMF001885A	Bad Responder (≤100 days)	AICDA	ENSG00000111732	0.6925	1	5	2.04	MALE	Deep Deletion	LOH	5	0	0.6925	0.6925
HMF001885A	Bad Responder (≤100 days)	ANKRD30A	ENSG00000148513	2.0054	0.51	43	2.04	MALE	Neutral		0	0	2.0054	2.0054	1	Missense variant	ENSP00000354432.1:p.K528M		MODERATE	SNV	protein_coding	COSV64608421	0.4777		Dietlein et al.
HMF001885A	Bad Responder (≤100 days)	ANKRD50	ENSG00000151458	2.0223	0.51	5	2.04	MALE	Neutral		0	0	2.0223	2.0223	3	Multiple coding mutations	ENSP00000425658.1:p.EI572D*fs*15, ENSP00000425658.1:p.L571V, ENSP00000425658.1:p.VNLLVSRGA561*fs*18		HIGH, MODERATE	InDel, SNV	protein_coding		0.5349, 0.5084, 0.5857
HMF001885A	Bad Responder (≤100 days)	ARHGAP18	ENSG00000146376	1.9914	0.5	17	2.04	MALE	Neutral		0	0	1.9914	1.9914	1	Missense variant	ENSP00000357131.2:p.D300H		MODERATE	SNV	protein_coding		0.5221
HMF001885A	Bad Responder (≤100 days)	ARMC3	ENSG00000165309	1.9919	0.51	22	2.04	MALE	Neutral		0	0	1.9919	1.9919	1	Missense variant	ENSP00000298032.5:p.K143T		MODERATE	MNV	protein_coding		0.4826
HMF001885A	Bad Responder (≤100 days)	ATP1A4	ENSG00000132681	2.58299		23	2.04	MALE	Neutral		0	0	1.9815	2.9866	1	Missense variant	ENSP00000357060.4:p.P1019L		MODERATE	SNV	protein_coding	rs377713967&COSV63624241	0.3974
HMF001885A	Bad Responder (≤100 days)	BCL2L14	ENSG00000121380	0.6925	1	13	2.04	MALE	Deep Deletion	LOH	13	0	0.6925	0.6925
HMF001885A	Bad Responder (≤100 days)	BDKRB2	ENSG00000168398	2.9699	0.66	3	2.04	MALE	Neutral		0	0	2.9699	2.9699	1	Missense variant	ENSP00000307713.3:p.D16N		MODERATE	SNV	protein_coding	rs992787256&COSV60013501	0.5824
HMF001885A	Bad Responder (≤100 days)	BORCS5	ENSG00000165714	0.6925	1	4	2.04	MALE	Deep Deletion	LOH	4	0	0.6925	0.6925
HMF001885A	Bad Responder (≤100 days)	BRCA2	ENSG00000139618	-0.0224	1	29	2.04	MALE	Deep Deletion	LOH	29	0	-0.0224	-0.0224										DEL	COSMIC, Priestley et al. (CNA), Dietlein et al., IntOGen 02-2020, Bailey et al.
HMF001885A	Bad Responder (≤100 days)	CCDC177	ENSG00000267909	2.9371	0.66	2	2.04	MALE	Neutral		0	0	2.9371	2.9371	1	Missense variant	ENSP00000469474.1:p.V322G		MODERATE	SNV	protein_coding		0.603
HMF001885A	Bad Responder (≤100 days)	CD300A	ENSG00000167851	2.9443	0.67	9	2.04	MALE	Neutral		0	0	2.9443	2.9443	1	Missense variant	ENSP00000353259.3:p.E254A		MODERATE	SNV	protein_coding		0.6919
HMF001885A	Bad Responder (≤100 days)	CD69	ENSG00000110848	0.6925	1	5	2.04	MALE	Deep Deletion	LOH	5	0	0.6925	0.6925
HMF001885A	Bad Responder (≤100 days)	CDH5	ENSG00000179776	1.9757	0.53	16	2.04	MALE	Neutral		0	0	1.9757	1.9757	1	Missense variant	ENSP00000344115.3:p.S114L		MODERATE	SNV	protein_coding	COSV58515806	0.2817
HMF001885A	Bad Responder (≤100 days)	CDKN1B	ENSG00000111276	1.94702	0.99	8	2.04	MALE	Neutral	LOH	6	0	0.6925	3.2722											COSMIC, Priestley et al. (Muts), Priestley et al. (CNA), Dietlein et al., Martincorena et al., IntOGen 02-2020, Bailey et al.	Deletion Peak 17		Structural Variant
HMF001885A	Bad Responder (≤100 days)	CIITA	ENSG00000179583	2.0025	0.51	25	2.04	MALE	Neutral		0	0	2.0025	2.0025	1	Missense variant	ENSP00000316328.8:p.R647S		MODERATE	SNV	protein_coding	rs372705496	0.5055		COSMIC, Dietlein et al., IntOGen 02-2020
HMF001885A	Bad Responder (≤100 days)	CLEC12A	ENSG00000172322	0.6925	1	8	2.04	MALE	Deep Deletion	LOH	8	0	0.6925	0.6925
HMF001885A	Bad Responder (≤100 days)	CLEC12A-AS1	ENSG00000231560	0.6925	1	3	2.04	MALE	Deep Deletion	LOH	3	0	0.6925	0.6925
HMF001885A	Bad Responder (≤100 days)	CLEC12B	ENSG00000256660	0.6925	1	6	2.04	MALE	Deep Deletion	LOH	6	0	0.6925	0.6925
HMF001885A	Bad Responder (≤100 days)	CLEC1A	ENSG00000150048	0.6925	1	7	2.04	MALE	Deep Deletion	LOH	7	0	0.6925	0.6925
HMF001885A	Bad Responder (≤100 days)	CLEC1B	ENSG00000165682	0.6925	1	9	2.04	MALE	Deep Deletion	LOH	9	0	0.6925	0.6925
HMF001885A	Bad Responder (≤100 days)	CLEC2A	ENSG00000188393	0.6925	1	6	2.04	MALE	Deep Deletion	LOH	6	0	0.6925	0.6925
HMF001885A	Bad Responder (≤100 days)	CLEC2B	ENSG00000110852	0.6925	1	5	2.04	MALE	Deep Deletion	LOH	5	0	0.6925	0.6925
HMF001885A	Bad Responder (≤100 days)	CLEC2D	ENSG00000069493	0.6925	1	8	2.04	MALE	Deep Deletion	LOH	8	0	0.6925	0.6925
HMF001885A	Bad Responder (≤100 days)	CLEC4D	ENSG00000166527	0.6925	1	7	2.04	MALE	Deep Deletion	LOH	7	0	0.6925	0.6925
HMF001885A	Bad Responder (≤100 days)	CLEC4E	ENSG00000166523	0.6925	1	6	2.04	MALE	Deep Deletion	LOH	6	0	0.6925	0.6925
HMF001885A	Bad Responder (≤100 days)	CLEC6A	ENSG00000205846	0.6925	1	6	2.04	MALE	Deep Deletion	LOH	6	0	0.6925	0.6925
HMF001885A	Bad Responder (≤100 days)	CLEC7A	ENSG00000172243	0.6925	1	7	2.04	MALE	Deep Deletion	LOH	7	0	0.6925	0.6925
HMF001885A	Bad Responder (≤100 days)	CLEC9A	ENSG00000197992	0.6925	1	8	2.04	MALE	Deep Deletion	LOH	8	0	0.6925	0.6925
HMF001885A	Bad Responder (≤100 days)	CLECL1	ENSG00000184293	0.6925	1	4	2.04	MALE	Deep Deletion	LOH	4	0	0.6925	0.6925
HMF001885A	Bad Responder (≤100 days)	CREBL2	ENSG00000111269	0.6925	1	5	2.04	MALE	Deep Deletion	LOH	5	0	0.6925	0.6925												Deletion Peak 17
HMF001885A	Bad Responder (≤100 days)	CTTNBP2NL	ENSG00000143079	1.9871	0.51	9	2.04	MALE	Neutral		0	0	1.9871	1.9871	1	Missense variant	ENSP00000271277.6:p.A56S		MODERATE	SNV	protein_coding	COSV54744218	0.4495
HMF001885A	Bad Responder (≤100 days)	CUX1	ENSG00000257923	2.0252	0.51	39	2.04	MALE	Neutral		0	0	2.0252	2.0252	1	Missense variant	ENSP00000353401.3:p.S837R		MODERATE	SNV	protein_coding	COSV52906427	0.0605	MUTATION	COSMIC, Dietlein et al., Martincorena et al., IntOGen 02-2020, Custom
HMF001885A	Bad Responder (≤100 days)	CYP2W1	ENSG00000073067	2.0995	0.53	8	2.04	MALE	Neutral		0	0	2.0995	2.0995	1	Missense variant	ENSP00000310149.7:p.P407T		MODERATE	SNV	protein_coding		0.4556
HMF001885A	Bad Responder (≤100 days)	DNAH1	ENSG00000114841	1.9843	0.51	78	2.04	MALE	Neutral		0	0	1.9843	1.9843	1	Missense variant	ENSP00000401514.2:p.L4094P		MODERATE	SNV	protein_coding		0.4618
HMF001885A	Bad Responder (≤100 days)	DNAH17	ENSG00000187775	2.8534	0.67	81	2.04	MALE	Neutral		0	0	2.8534	2.8534	1	Missense variant	ENSP00000374490.5:p.C65Y		MODERATE	SNV	protein_coding		0.3244
HMF001885A	Bad Responder (≤100 days)	DNAH9	ENSG00000007174	1.973	0.51	76	2.04	MALE	Neutral		0	0	1.973	1.973	2	Multiple coding mutations	ENSP00000262442.3:p.E656Q, ENSP00000262442.3:p.E1473Q		MODERATE	SNV	protein_coding	COSV52372375	0.4658, 0.5026
HMF001885A	Bad Responder (≤100 days)	DOCK8	ENSG00000107099	1.0047	1	54	2.04	MALE	Deletion	LOH	0	0	1.0047	1.0047	1	Missense variant	ENSP00000408464.1:p.P53T		MODERATE	SNV	protein_coding		1.2913
HMF001885A	Bad Responder (≤100 days)	DUSP16	ENSG00000111266	0.6925	1	11	2.04	MALE	Deep Deletion	LOH	11	0	0.6925	0.6925											Priestley et al. (Muts), IntOGen 02-2020	Deletion Peak 17
HMF001885A	Bad Responder (≤100 days)	EIF2D	ENSG00000143486	2.9577	0.67	16	2.04	MALE	Neutral		0	0	2.9577	2.9577	1	Missense variant	ENSP00000271764.2:p.S136C		MODERATE	SNV	protein_coding	COSV55112143&COSV55113367	0.0731
HMF001885A	Bad Responder (≤100 days)	EIF2S3B	ENSG00000180574	0.6925	1	2	2.04	MALE	Deep Deletion	LOH	2	0	0.6925	0.6925
HMF001885A	Bad Responder (≤100 days)	ETV3	ENSG00000117036	4.1091	0.75	5	2.04	MALE	Amplification		0	0	4.1091	4.1091	1	Stop gained	ENSP00000357175.4:p.K224*		HIGH	SNV	protein_coding		0.7839
HMF001885A	Bad Responder (≤100 days)	ETV6	ENSG00000139083	0.6925	1	12	2.04	MALE	Deep Deletion	LOH	12	0	0.6925	0.6925											COSMIC, Dietlein et al., IntOGen 02-2020
HMF001885A	Bad Responder (≤100 days)	FAM66C	ENSG00000226711	0.742291	1	12	2.04	MALE	Deep Deletion	LOH	7	0	0.6925	0.8437
HMF001885A	Bad Responder (≤100 days)	FAM8A1	ENSG00000137414	1.9332	0.52	5	2.04	MALE	Neutral		0	0	1.9332	1.9332	1	Missense variant	ENSP00000259963.3:p.I267M		MODERATE	SNV	protein_coding		0.3938		Dietlein et al.
HMF001885A	Bad Responder (≤100 days)	FAM90A1	ENSG00000171847	0.6925	1	7	2.04	MALE	Deep Deletion	LOH	7	0	0.6925	0.6925
HMF001885A	Bad Responder (≤100 days)	FCRL5	ENSG00000143297	4.1091	0.75	18	2.04	MALE	Amplification		0	0	4.1091	4.1091	1	Missense variant	ENSP00000354691.3:p.Q233H		MODERATE	SNV	protein_coding		0.229
HMF001885A	Bad Responder (≤100 days)	FKBP4	ENSG00000004478	3.6052	0.75	13	2.04	MALE	Amplification		0	0	3.6052	3.6052	1	Missense variant	ENSP00000001008.4:p.E5V		MODERATE	SNV	protein_coding		0.7516
HMF001885A	Bad Responder (≤100 days)	FOLR2	ENSG00000165457	1.9742	0.51	6	2.04	MALE	Neutral		0	0	1.9742	1.9742	1	Missense variant	ENSP00000298223.6:p.Q205H		MODERATE	SNV	protein_coding		0.4304
HMF001885A	Bad Responder (≤100 days)	FRY	ENSG00000073910	0.330429	1	70	2.04	MALE	Deep Deletion	LOH	45	0	-0.0224	1.051
HMF001885A	Bad Responder (≤100 days)	GABARAPL1	ENSG00000139112	0.6925	1	6	2.04	MALE	Deep Deletion	LOH	6	0	0.6925	0.6925
HMF001885A	Bad Responder (≤100 days)	GABARAPL1-AS1	ENSG00000255958	0.6925	1	2	2.04	MALE	Deep Deletion	LOH	2	0	0.6925	0.6925
HMF001885A	Bad Responder (≤100 days)	GABBR1	ENSG00000204681	1.9333	0.53	26	2.04	MALE	Neutral		0	0	1.9333	1.9333	1	Missense variant	ENSP00000366233.4:p.H156Q		MODERATE	SNV	protein_coding		0.4887
HMF001885A	Bad Responder (≤100 days)	GFI1	ENSG00000162676	1.9925	0.5	10	2.04	MALE	Neutral		0	0	1.9925	1.9925	1	Missense variant	ENSP00000359357.1:p.D24Y		MODERATE	SNV	protein_coding		0.6057
HMF001885A	Bad Responder (≤100 days)	GFM2	ENSG00000164347	1.962	1	23	2.04	MALE	Neutral	LOH	0	0	1.962	1.962	1	Missense variant	ENSP00000296805.3:p.I607T		MODERATE	SNV	protein_coding	rs1272182145	0.7259
HMF001885A	Bad Responder (≤100 days)	GPR19	ENSG00000183150	0.6925	1	5	2.04	MALE	Deep Deletion	LOH	5	0	0.6925	0.6925												Deletion Peak 17
HMF001885A	Bad Responder (≤100 days)	GPRASP1	ENSG00000198932	1.0164		6	2.04	MALE	Neutral		0	0	1.0164	1.0164	1	Missense variant	ENSP00000445683.1:p.K212I		MODERATE	SNV	protein_coding	COSV100851095	1.0069
HMF001885A	Bad Responder (≤100 days)	GSDMA	ENSG00000167914	1.924	0.52	14	2.04	MALE	Neutral		0	0	1.924	1.924	1	Missense variant	ENSP00000301659.4:p.V336I		MODERATE	SNV	protein_coding	rs769786576&COSV56976798	0.1371
HMF001885A	Bad Responder (≤100 days)	HP1BP3	ENSG00000127483	1.9434	0.52	14	2.04	MALE	Neutral		0	0	1.9434	1.9434	1	Missense variant	ENSP00000312625.5:p.P479A		MODERATE	SNV	protein_coding	rs769136455	0.4592			Deletion Peak 1
HMF001885A	Bad Responder (≤100 days)	IKZF3	ENSG00000161405	1.924	0.52	9	2.04	MALE	Neutral		0	0	1.924	1.924	1	Missense variant	ENSP00000344544.3:p.S424C		MODERATE	SNV	protein_coding	COSV53099708	0.3872		Dietlein et al., IntOGen 02-2020
HMF001885A	Bad Responder (≤100 days)	IQSEC1	ENSG00000144711	2.0536	0.51	24	2.04	MALE	Neutral		0	0	2.0536	2.0536	1	Missense variant	ENSP00000273221.4:p.L392V		MODERATE	SNV	protein_coding	rs977449124	0.418
HMF001885A	Bad Responder (≤100 days)	KIF16B	ENSG00000089177	2.031	0.51	28	2.04	MALE	Neutral		0	0	2.031	2.031	1	Missense variant	ENSP00000384164.1:p.K896Q		MODERATE	SNV	protein_coding		0.4783
HMF001885A	Bad Responder (≤100 days)	KLHL40	ENSG00000157119	2.0106	0.51	6	2.04	MALE	Neutral		0	0	2.0106	2.0106	1	Missense variant	ENSP00000287777.4:p.D166N		MODERATE	SNV	protein_coding	COSV55134215	0.5395
HMF001885A	Bad Responder (≤100 days)	KLRB1	ENSG00000111796	0.6925	1	6	2.04	MALE	Deep Deletion	LOH	6	0	0.6925	0.6925
HMF001885A	Bad Responder (≤100 days)	KLRC1	ENSG00000134545	0.6925	1	9	2.04	MALE	Deep Deletion	LOH	9	0	0.6925	0.6925
HMF001885A	Bad Responder (≤100 days)	KLRC2	ENSG00000205809	0.6925	1	10	2.04	MALE	Deep Deletion	LOH	10	0	0.6925	0.6925
HMF001885A	Bad Responder (≤100 days)	KLRC3	ENSG00000205810	0.6925	1	7	2.04	MALE	Deep Deletion	LOH	7	0	0.6925	0.6925
HMF001885A	Bad Responder (≤100 days)	KLRC4	ENSG00000183542	0.6925	1	4	2.04	MALE	Deep Deletion	LOH	4	0	0.6925	0.6925
HMF001885A	Bad Responder (≤100 days)	KLRD1	ENSG00000134539	0.6925	1	8	2.04	MALE	Deep Deletion	LOH	8	0	0.6925	0.6925
HMF001885A	Bad Responder (≤100 days)	KLRF1	ENSG00000150045	0.6925	1	6	2.04	MALE	Deep Deletion	LOH	6	0	0.6925	0.6925
HMF001885A	Bad Responder (≤100 days)	KLRF2	ENSG00000256797	0.6925	1	6	2.04	MALE	Deep Deletion	LOH	6	0	0.6925	0.6925
HMF001885A	Bad Responder (≤100 days)	KLRG1	ENSG00000139187	0.6925	1	9	2.04	MALE	Deep Deletion	LOH	9	0	0.6925	0.6925
HMF001885A	Bad Responder (≤100 days)	KLRK1	ENSG00000213809	0.6925	1	8	2.04	MALE	Deep Deletion	LOH	8	0	0.6925	0.6925
HMF001885A	Bad Responder (≤100 days)	KLRK1-AS1	ENSG00000245648	0.6925	1	7	2.04	MALE	Deep Deletion	LOH	7	0	0.6925	0.6925
HMF001885A	Bad Responder (≤100 days)	KNTC1	ENSG00000184445	2.1106	0.53	68	2.04	MALE	Neutral		0	0	2.1106	2.1106	1	Missense variant	ENSP00000328236.6:p.Q1455L		MODERATE	SNV	protein_coding		0.5437		Dietlein et al.
HMF001885A	Bad Responder (≤100 days)	LILRB5	ENSG00000105609	1.8741	0.53	14	2.04	MALE	Neutral		0	0	1.8741	1.8741	1	Missense variant	ENSP00000406478.1:p.T88M		MODERATE	SNV	protein_coding	rs140817608	0.5058
HMF001885A	Bad Responder (≤100 days)	LINC00355	ENSG00000227674	0.804545	1	8	2.04	MALE	Deletion	LOH	2	0	-0.0261	1.0007														Structural Variant
HMF001885A	Bad Responder (≤100 days)	LINC00376	ENSG00000227564	-0.0261	1	7	2.04	MALE	Deep Deletion	LOH	7	0	-0.0261	-0.0261
HMF001885A	Bad Responder (≤100 days)	LINC00378	ENSG00000225249	0.121088	1	17	2.04	MALE	Deep Deletion	LOH	14	0	-0.0097	0.9935
HMF001885A	Bad Responder (≤100 days)	LINC00383	ENSG00000235221	-0.0384	1	7	2.04	MALE	Deep Deletion	LOH	7	0	-0.0384	-0.0384
HMF001885A	Bad Responder (≤100 days)	LINC00395	ENSG00000231061	-0.0261	1	7	2.04	MALE	Deep Deletion	LOH	7	0	-0.0261	-0.0261
HMF001885A	Bad Responder (≤100 days)	LINC00448	ENSG00000228669	-0.0261	1	11	2.04	MALE	Deep Deletion	LOH	11	0	-0.0261	-0.0261
HMF001885A	Bad Responder (≤100 days)	LINC00457	ENSG00000225179	0.0202	1	6	2.04	MALE	Deep Deletion	LOH	6	0	0.0202	0.0202
HMF001885A	Bad Responder (≤100 days)	LINC00550	ENSG00000281778	-0.0384	1	4	2.04	MALE	Deep Deletion	LOH	4	0	-0.0384	-0.0384
HMF001885A	Bad Responder (≤100 days)	LINC00612	ENSG00000214851	0.6925	1	2	2.04	MALE	Deep Deletion	LOH	2	0	0.6925	0.6925
HMF001885A	Bad Responder (≤100 days)	LINC00937	ENSG00000226091	0.6925	1	14	2.04	MALE	Deep Deletion	LOH	14	0	0.6925	0.6925
HMF001885A	Bad Responder (≤100 days)	LINC00987	ENSG00000237248	0.6925	1	5	2.04	MALE	Deep Deletion	LOH	5	0	0.6925	0.6925
HMF001885A	Bad Responder (≤100 days)	LINC01252	ENSG00000247157	0.6925	1	8	2.04	MALE	Deep Deletion	LOH	8	0	0.6925	0.6925
HMF001885A	Bad Responder (≤100 days)	LINC01442	ENSG00000227510	-0.0097	1	4	2.04	MALE	Deep Deletion	LOH	4	0	-0.0097	-0.0097
HMF001885A	Bad Responder (≤100 days)	LINC02339	ENSG00000279797	-0.0097	1	2	2.04	MALE	Deep Deletion	LOH	2	0	-0.0097	-0.0097
HMF001885A	Bad Responder (≤100 days)	LINC02342	ENSG00000280580	-0.0384	1	6	2.04	MALE	Deep Deletion	LOH	6	0	-0.0384	-0.0384
HMF001885A	Bad Responder (≤100 days)	LINC02343	ENSG00000271850	0.0202	1	4	2.04	MALE	Deep Deletion	LOH	4	0	0.0202	0.0202
HMF001885A	Bad Responder (≤100 days)	LINC02366	ENSG00000256888	0.6925	1	7	2.04	MALE	Deep Deletion	LOH	7	0	0.6925	0.6925
HMF001885A	Bad Responder (≤100 days)	LINC02367	ENSG00000260423	0.6925	1	11	2.04	MALE	Deep Deletion	LOH	11	0	0.6925	0.6925
HMF001885A	Bad Responder (≤100 days)	LINC02390	ENSG00000256582	0.6925	1	2	2.04	MALE	Deep Deletion	LOH	2	0	0.6925	0.6925
HMF001885A	Bad Responder (≤100 days)	LINC02446	ENSG00000256039	0.6925	1	3	2.04	MALE	Deep Deletion	LOH	3	0	0.6925	0.6925
HMF001885A	Bad Responder (≤100 days)	LINC02449	ENSG00000215241	0.6925	1	4	2.04	MALE	Deep Deletion	LOH	4	0	0.6925	0.6925
HMF001885A	Bad Responder (≤100 days)	LINC02470	ENSG00000225231	0.6925	1	3	2.04	MALE	Deep Deletion	LOH	3	0	0.6925	0.6925
HMF001885A	Bad Responder (≤100 days)	LINC02598	ENSG00000256155	0.6925	1	2	2.04	MALE	Deep Deletion	LOH	2	0	0.6925	0.6925
HMF001885A	Bad Responder (≤100 days)	LINC02617	ENSG00000256288	0.6925	1	3	2.04	MALE	Deep Deletion	LOH	3	0	0.6925	0.6925
HMF001885A	Bad Responder (≤100 days)	LOH12CR2	ENSG00000205791	0.6925	1	2	2.04	MALE	Deep Deletion	LOH	2	0	0.6925	0.6925
HMF001885A	Bad Responder (≤100 days)	LRP6	ENSG00000070018	0.6925	1	23	2.04	MALE	Deep Deletion	LOH	23	0	0.6925	0.6925
HMF001885A	Bad Responder (≤100 days)	M6PR	ENSG00000003056	0.6925	1	7	2.04	MALE	Deep Deletion	LOH	7	0	0.6925	0.6925
HMF001885A	Bad Responder (≤100 days)	MAGOHB	ENSG00000111196	0.6925	1	6	2.04	MALE	Deep Deletion	LOH	6	0	0.6925	0.6925
HMF001885A	Bad Responder (≤100 days)	MANBA	ENSG00000109323	1.9693	0.51	20	2.04	MALE	Neutral		0	0	1.9693	1.9693	1	Missense variant	ENSP00000226578.4:p.K92N		MODERATE	SNV	protein_coding		0.5101
HMF001885A	Bad Responder (≤100 days)	MANSC1	ENSG00000111261	0.6925	1	5	2.04	MALE	Deep Deletion	LOH	5	0	0.6925	0.6925
HMF001885A	Bad Responder (≤100 days)	MERTK	ENSG00000153208	2.0047	0.51	37	2.04	MALE	Neutral		0	0	2.0047	2.0047	1	Missense variant	ENSP00000295408.4:p.S66L		MODERATE	SNV	protein_coding	COSV54929325	0.489
HMF001885A	Bad Responder (≤100 days)	METTL11B	ENSG00000203740	4.0141	0.75	6	2.04	MALE	Amplification		0	0	4.0141	4.0141	1	Missense variant	ENSP00000408058.2:p.Y69S		MODERATE	SNV	protein_coding		0.7384
HMF001885A	Bad Responder (≤100 days)	MFAP5	ENSG00000197614	0.6925	1	15	2.04	MALE	Deep Deletion	LOH	15	0	0.6925	0.6925
HMF001885A	Bad Responder (≤100 days)	MINDY4B	ENSG00000214237	2.8761	0.67	13	2.04	MALE	Neutral		0	0	2.8761	2.8761	1	Missense variant	ENSP00000454591.1:p.A88D		MODERATE	SNV	protein_coding		0.0979
HMF001885A	Bad Responder (≤100 days)	MMRN2	ENSG00000173269	1.9976	0.51	10	2.04	MALE	Neutral		0	0	1.9976	1.9976	1	Missense variant	ENSP00000361097.4:p.D310Y		MODERATE	SNV	protein_coding		0.4601
HMF001885A	Bad Responder (≤100 days)	MYH11	ENSG00000133392	2.0025	0.51	44	2.04	MALE	Neutral		0	0	2.0025	2.0025	1	Frameshift variant	ENSP00000379616.3:p.P24*fs*56		HIGH	InDel	protein_coding		0.6084		COSMIC, IntOGen 02-2020
HMF001885A	Bad Responder (≤100 days)	MYH2	ENSG00000125414	1.973	0.51	40	2.04	MALE	Neutral		0	0	1.973	1.973	1	Missense variant	ENSP00000245503.5:p.A1810D		MODERATE	SNV	protein_coding		0.3848
HMF001885A	Bad Responder (≤100 days)	MYLPF	ENSG00000180209	2.0025	0.51	9	2.04	MALE	Neutral		0	0	2.0025	2.0025	1	Missense variant	ENSP00000325239.7:p.D152E		MODERATE	SNV	protein_coding		0.5065
HMF001885A	Bad Responder (≤100 days)	MYOM1	ENSG00000101605	2.2151	0.55	38	2.04	MALE	Neutral		0	0	2.2151	2.2151	1	Missense variant	ENSP00000348821.4:p.V1368L		MODERATE	SNV	protein_coding		0.4207
HMF001885A	Bad Responder (≤100 days)	N4BP1	ENSG00000102921	2.0352	0.52	8	2.04	MALE	Neutral		0	0	2.0352	2.0352	1	Missense variant	ENSP00000262384.3:p.A805G		MODERATE	SNV	protein_coding	rs1378614326	0.5325
HMF001885A	Bad Responder (≤100 days)	N4BP2L1	ENSG00000139597	0.268237	1	9	2.04	MALE	Deep Deletion	LOH	7	0	-0.0224	0.9401
HMF001885A	Bad Responder (≤100 days)	NAP1L4	ENSG00000205531	1.9812	0.5	24	2.04	MALE	Neutral		0	0	1.9812	1.9812	1	Missense variant	ENSP00000369915.4:p.E303Q		MODERATE	SNV	protein_coding		0.3537
HMF001885A	Bad Responder (≤100 days)	NCAPG	ENSG00000109805	2.0515	0.51	21	2.04	MALE	Neutral		0	0	2.0515	2.0515	1	Frameshift variant	ENSP00000251496.2:p.G127*fs*25		HIGH	InDel	protein_coding		0.4696
HMF001885A	Bad Responder (≤100 days)	NCOR1	ENSG00000141027	1.973	0.51	52	2.04	MALE	Neutral		0	0	1.973	1.973	1	Missense variant	ENSP00000268712.2:p.V1371F		MODERATE	SNV	protein_coding	COSV51995864	0.3459	MUTATION	COSMIC, Priestley et al. (Muts), Priestley et al. (CNA), Dietlein et al., Martincorena et al., IntOGen 02-2020, Bailey et al.
HMF001885A	Bad Responder (≤100 days)	NFATC2	ENSG00000101096	1.9798	0.52	12	2.04	MALE	Neutral		0	0	1.9798	1.9798	1	Missense variant	ENSP00000379330.3:p.M130L		MODERATE	SNV	protein_coding		0.5063		COSMIC, IntOGen 02-2020
HMF001885A	Bad Responder (≤100 days)	NPR1	ENSG00000169418	3.7827		23	2.04	MALE	Amplification		0	0	3.7827	3.7827	1	Missense variant	ENSP00000357669.3:p.R588W		MODERATE	SNV	protein_coding	rs775561392	0.2464
HMF001885A	Bad Responder (≤100 days)	OLR1	ENSG00000173391	0.6925	1	9	2.04	MALE	Deep Deletion	LOH	9	0	0.6925	0.6925
HMF001885A	Bad Responder (≤100 days)	PBLD	ENSG00000108187	1.9976	0.51	10	2.04	MALE	Neutral		0	0	1.9976	1.9976	1	Missense variant	ENSP00000351619.2:p.A60S		MODERATE	SNV	protein_coding		0.4169
HMF001885A	Bad Responder (≤100 days)	PCDH20	ENSG00000280165	-0.0097	1	2	2.04	MALE	Deep Deletion	LOH	2	0	-0.0097	-0.0097
HMF001885A	Bad Responder (≤100 days)	PCDH9	ENSG00000184226	1.02014	1	6	2.04	MALE	Deletion	LOH	3	0	-0.0039	1.0462											Dietlein et al.			Structural Variant
HMF001885A	Bad Responder (≤100 days)	PCDH9-AS1	ENSG00000234527	0.280338	1	2	2.04	MALE	Deep Deletion	LOH	1	0	-0.0039	1.0462
HMF001885A	Bad Responder (≤100 days)	PCDH9-AS2	ENSG00000228842	-0.0039	1	7	2.04	MALE	Deep Deletion	LOH	7	0	-0.0039	-0.0039
HMF001885A	Bad Responder (≤100 days)	PHC1	ENSG00000111752	0.6925	1	16	2.04	MALE	Deep Deletion	LOH	16	0	0.6925	0.6925
HMF001885A	Bad Responder (≤100 days)	PLEKHG3	ENSG00000126822	2.9371	0.66	21	2.04	MALE	Neutral		0	0	2.9371	2.9371	1	Missense variant	ENSP00000247226.7:p.E117Q		MODERATE	SNV	protein_coding		0.5556
HMF001885A	Bad Responder (≤100 days)	PPP1R13L	ENSG00000104881	1.8741	0.53	15	2.04	MALE	Neutral		0	0	1.8741	1.8741	1	Frameshift variant	ENSP00000403902.1:p.QPRGAPRQRPI360H*fs*36		HIGH	InDel	protein_coding		0.6249
HMF001885A	Bad Responder (≤100 days)	PPP1R32	ENSG00000162148	1.9269	0.53	15	2.04	MALE	Neutral		0	0	1.9269	1.9269	1	Missense variant	ENSP00000344140.2:p.A87S		MODERATE	SNV	protein_coding		0.7349
HMF001885A	Bad Responder (≤100 days)	PRAMEF4	ENSG00000243073	1.8982	0.53	4	2.04	MALE	Neutral		0	0	1.8982	1.8982	1	Missense variant	ENSP00000235349.5:p.R248C		MODERATE	SNV	protein_coding	rs1411748055&COSV52438052&COSV99339448	0.4374			Deletion Peak 1
HMF001885A	Bad Responder (≤100 days)	PRB1	ENSG00000251655	0.6925	1	6	2.04	MALE	Deep Deletion	LOH	6	0	0.6925	0.6925
HMF001885A	Bad Responder (≤100 days)	PRB2	ENSG00000121335	0.6925	1	5	2.04	MALE	Deep Deletion	LOH	5	0	0.6925	0.6925
HMF001885A	Bad Responder (≤100 days)	PRB3	ENSG00000197870	0.6925	1	5	2.04	MALE	Deep Deletion	LOH	5	0	0.6925	0.6925
HMF001885A	Bad Responder (≤100 days)	PRB4	ENSG00000230657	0.6925	1	4	2.04	MALE	Deep Deletion	LOH	4	0	0.6925	0.6925											Dietlein et al.
HMF001885A	Bad Responder (≤100 days)	PRH1	ENSG00000231887	0.6925	1	12	2.04	MALE	Deep Deletion	LOH	12	0	0.6925	0.6925
HMF001885A	Bad Responder (≤100 days)	PRH1-PRR4	ENSG00000275778	0.6925	1	5	2.04	MALE	Deep Deletion	LOH	5	0	0.6925	0.6925
HMF001885A	Bad Responder (≤100 days)	PRH2	ENSG00000134551	0.6925	1	4	2.04	MALE	Deep Deletion	LOH	4	0	0.6925	0.6925
HMF001885A	Bad Responder (≤100 days)	PRMT9	ENSG00000164169	2.0056	0.5	12	2.04	MALE	Neutral		0	0	2.0056	2.0056	1	Missense variant	ENSP00000314396.6:p.E535K		MODERATE	SNV	protein_coding	rs1350560404	0.134
HMF001885A	Bad Responder (≤100 days)	PRR4	ENSG00000111215	0.6925	1	4	2.04	MALE	Deep Deletion	LOH	4	0	0.6925	0.6925
HMF001885A	Bad Responder (≤100 days)	PRRT3	ENSG00000163704	2.0536	0.51	4	2.04	MALE	Neutral		0	0	2.0536	2.0536	1	Missense variant	ENSP00000392511.1:p.L848V		MODERATE	SNV	protein_coding	rs892542734	0.4129
HMF001885A	Bad Responder (≤100 days)	PZP	ENSG00000126838	0.6925	1	40	2.04	MALE	Deep Deletion	LOH	40	0	0.6925	0.6925
HMF001885A	Bad Responder (≤100 days)	RBMXL2	ENSG00000170748	1.9788	0.51	1	2.04	MALE	Neutral		0	0	1.9788	1.9788	1	Missense variant	ENSP00000304139.5:p.A52T		MODERATE	SNV	protein_coding	COSV104595677	0.5365
HMF001885A	Bad Responder (≤100 days)	RIMKLB	ENSG00000166532	0.6925	1	12	2.04	MALE	Deep Deletion	LOH	12	0	0.6925	0.6925
HMF001885A	Bad Responder (≤100 days)	RLIM	ENSG00000131263	1.0164		5	2.04	MALE	Neutral		0	0	1.0164	1.0164	1	Frameshift variant	ENSP00000328059.6:p.RR19*fs*18		HIGH	InDel	protein_coding		0.6992
HMF001885A	Bad Responder (≤100 days)	RPRM	ENSG00000177519	1.0059	1	1	2.04	MALE	Deletion	LOH	0	0	1.0059	1.0059	1	Missense variant	ENSP00000314946.3:p.R28C		MODERATE	SNV	protein_coding	rs1193761182&COSV57988829	1.0177
HMF001885A	Bad Responder (≤100 days)	RXRA	ENSG00000186350	2.8641	0.67	15	2.04	MALE	Neutral		0	0	2.8641	2.8641	1	Missense variant	ENSP00000419692.1:p.N227T		MODERATE	SNV	protein_coding		0.7048	MUTATION	Dietlein et al., Martincorena et al., IntOGen 02-2020, Bailey et al.
HMF001885A	Bad Responder (≤100 days)	RYR3	ENSG00000198838	2.0281	0.51	121	2.04	MALE	Neutral		0	0	2.0281	2.0281	1	Missense variant	ENSP00000373884.4:p.Y1330C		MODERATE	SNV	protein_coding		0.4164			Deletion Peak 21
HMF001885A	Bad Responder (≤100 days)	SAMD15	ENSG00000100583	0.9659	0.99	4	2.04	MALE	Deletion	LOH	0	0	0.9659	0.9659	1	Missense variant	ENSP00000216471.4:p.H578Q		MODERATE	SNV	protein_coding		0.9668
HMF001885A	Bad Responder (≤100 days)	SCAP	ENSG00000114650	1.9843	0.51	27	2.04	MALE	Neutral		0	0	1.9843	1.9843	1	Missense variant	ENSP00000265565.5:p.P1075R		MODERATE	SNV	protein_coding	COSV99651056	0.6696
HMF001885A	Bad Responder (≤100 days)	SENP2	ENSG00000163904	2.8844	0.66	18	2.04	MALE	Neutral		0	0	2.8844	2.8844	1	Missense variant	ENSP00000296257.5:p.S84F		MODERATE	SNV	protein_coding		0.5848
HMF001885A	Bad Responder (≤100 days)	SGSM1	ENSG00000167037	1.9514	0.52	28	2.04	MALE	Neutral		0	0	1.9514	1.9514	1	Missense variant	ENSP00000383212.4:p.R873T		MODERATE	SNV	protein_coding	COSV63082347	0.6214
HMF001885A	Bad Responder (≤100 days)	SHARPIN	ENSG00000179526	2.7823	0.67	11	2.04	MALE	Neutral		0	0	2.7823	2.7823	1	Missense variant	ENSP00000381698.2:p.H102L		MODERATE	SNV	protein_coding		0.1351
HMF001885A	Bad Responder (≤100 days)	SHROOM3	ENSG00000138771	1.9871	0.51	22	2.04	MALE	Neutral		0	0	1.9871	1.9871	1	Frameshift variant	ENSP00000296043.6:p.A950G*fs*43	uncertain_significance	HIGH	InDel	protein_coding	rs863225433	0.3936		Dietlein et al.
HMF001885A	Bad Responder (≤100 days)	SIGLEC9	ENSG00000129450	1.8741	0.53	9	2.04	MALE	Neutral		0	0	1.8741	1.8741	1	Missense variant	ENSP00000413861.2:p.T183S		MODERATE	SNV	protein_coding		0.5666
HMF001885A	Bad Responder (≤100 days)	SKI	ENSG00000157933	1.8842	0.53	9	2.04	MALE	Neutral		0	0	1.8842	1.8842	1	Missense variant	ENSP00000367797.4:p.R453L		MODERATE	SNV	protein_coding	COSV101049323	0.3973		COSMIC
HMF001885A	Bad Responder (≤100 days)	SLC9A2	ENSG00000115616	2.0047	0.51	14	2.04	MALE	Neutral		0	0	2.0047	2.0047	1	Stop gained	ENSP00000233969.2:p.G513*		HIGH	SNV	protein_coding	COSV104578206	0.5311
HMF001885A	Bad Responder (≤100 days)	SLITRK1	ENSG00000178235	2.0261	0.51	1	2.04	MALE	Neutral		0	0	2.0261	2.0261	1	Missense variant	ENSP00000366288.2:p.R648L		MODERATE	SNV	protein_coding	rs377156560&COSV65675289	0.4741
HMF001885A	Bad Responder (≤100 days)	SMIM10L1	ENSG00000256537	0.6925	1	1	2.04	MALE	Deep Deletion	LOH	1	0	0.6925	0.6925
HMF001885A	Bad Responder (≤100 days)	SPEN	ENSG00000065526	1.8982	0.53	18	2.04	MALE	Neutral		0	0	1.8982	1.8982	2	Multiple coding mutations	ENSP00000364912.3:p.A2105*fs*33, ENSP00000364912.3:p.R2103S		HIGH, MODERATE	InDel, SNV	protein_coding	COSV65367511, rs768190118	0.1183	MUTATION	COSMIC, Priestley et al. (Muts), Dietlein et al., Martincorena et al., IntOGen 02-2020	Deletion Peak 1
HMF001885A	Bad Responder (≤100 days)	SRCIN1	ENSG00000277363	1.8916	0.53	26	2.04	MALE	Neutral		0	0	1.8916	1.8916	1	Missense variant	ENSP00000264659.7:p.R814C		MODERATE	SNV	protein_coding	rs1051207679	0.4016
HMF001885A	Bad Responder (≤100 days)	ST6GALNAC4	ENSG00000136840	2.8641	0.67	6	2.04	MALE	Neutral		0	0	2.8641	2.8641	1	Frameshift variant	ENSP00000336733.5:p.H55*fs*49		HIGH	InDel	protein_coding	COSV100231350	0.0895
HMF001885A	Bad Responder (≤100 days)	STAT3	ENSG00000168610	1.924	0.52	26	2.04	MALE	Neutral		0	0	1.924	1.924	1	Frameshift variant	ENSP00000264657.4:p.LLGEIDQQY60*fs*70		HIGH	InDel	protein_coding		0.3088		COSMIC, Dietlein et al., IntOGen 02-2020
HMF001885A	Bad Responder (≤100 days)	STYK1	ENSG00000060140	0.6925	1	14	2.04	MALE	Deep Deletion	LOH	14	0	0.6925	0.6925
HMF001885A	Bad Responder (≤100 days)	SUN1	ENSG00000164828	2.0995	0.53	30	2.04	MALE	Neutral		0	0	2.0995	2.0995	1	Missense variant	ENSP00000395952.1:p.G10W		MODERATE	SNV	protein_coding	COSV101272974	0.1353
HMF001885A	Bad Responder (≤100 days)	SYDE1	ENSG00000105137	1.7997	0.55	6	2.04	MALE	Neutral		0	0	1.7997	1.7997	1	Missense variant	ENSP00000341489.1:p.I474V		MODERATE	SNV	protein_coding		0.6007
HMF001885A	Bad Responder (≤100 days)	SZT2	ENSG00000198198	1.9434	0.52	74	2.04	MALE	Neutral		0	0	1.9434	1.9434	1	Missense variant	ENSP00000457168.1:p.G3003C		MODERATE	SNV	protein_coding		0.2908
HMF001885A	Bad Responder (≤100 days)	TAS2R10	ENSG00000121318	0.6925	1	1	2.04	MALE	Deep Deletion	LOH	1	0	0.6925	0.6925
HMF001885A	Bad Responder (≤100 days)	TAS2R13	ENSG00000212128	0.6925	1	1	2.04	MALE	Deep Deletion	LOH	1	0	0.6925	0.6925
HMF001885A	Bad Responder (≤100 days)	TAS2R14	ENSG00000212127	0.6925	1	5	2.04	MALE	Deep Deletion	LOH	5	0	0.6925	0.6925
HMF001885A	Bad Responder (≤100 days)	TAS2R19	ENSG00000212124	0.6925	1	1	2.04	MALE	Deep Deletion	LOH	1	0	0.6925	0.6925
HMF001885A	Bad Responder (≤100 days)	TAS2R20	ENSG00000255837	0.6925	1	1	2.04	MALE	Deep Deletion	LOH	1	0	0.6925	0.6925
HMF001885A	Bad Responder (≤100 days)	TAS2R30	ENSG00000256188	0.6925	1	1	2.04	MALE	Deep Deletion	LOH	1	0	0.6925	0.6925
HMF001885A	Bad Responder (≤100 days)	TAS2R31	ENSG00000256436	0.6925	1	1	2.04	MALE	Deep Deletion	LOH	1	0	0.6925	0.6925
HMF001885A	Bad Responder (≤100 days)	TAS2R42	ENSG00000186136	0.6925	1	3	2.04	MALE	Deep Deletion	LOH	3	0	0.6925	0.6925
HMF001885A	Bad Responder (≤100 days)	TAS2R43	ENSG00000255374	0.6925	1	1	2.04	MALE	Deep Deletion	LOH	1	0	0.6925	0.6925
HMF001885A	Bad Responder (≤100 days)	TAS2R46	ENSG00000226761	0.6925	1	1	2.04	MALE	Deep Deletion	LOH	1	0	0.6925	0.6925
HMF001885A	Bad Responder (≤100 days)	TAS2R50	ENSG00000212126	0.6925	1	1	2.04	MALE	Deep Deletion	LOH	1	0	0.6925	0.6925
HMF001885A	Bad Responder (≤100 days)	TAS2R7	ENSG00000121377	0.6925	1	1	2.04	MALE	Deep Deletion	LOH	1	0	0.6925	0.6925
HMF001885A	Bad Responder (≤100 days)	TAS2R8	ENSG00000121314	0.6925	1	1	2.04	MALE	Deep Deletion	LOH	1	0	0.6925	0.6925
HMF001885A	Bad Responder (≤100 days)	TAS2R9	ENSG00000121381	0.6925	1	1	2.04	MALE	Deep Deletion	LOH	1	0	0.6925	0.6925
HMF001885A	Bad Responder (≤100 days)	TMCO1	ENSG00000143183	2.9924	0.68	11	2.04	MALE	Neutral		0	0	2.9924	2.9924	1	Frameshift variant	ENSP00000356856.5:p.P172P*fs*17		HIGH	InDel	protein_coding		0.5738
HMF001885A	Bad Responder (≤100 days)	TMEM52B	ENSG00000165685	0.6925	1	8	2.04	MALE	Deep Deletion	LOH	8	0	0.6925	0.6925
HMF001885A	Bad Responder (≤100 days)	TNKS2	ENSG00000107854	1.0053	1	27	2.04	MALE	Deletion	LOH	0	0	1.0053	1.0053	1	Missense variant	ENSP00000360689.4:p.H333L		MODERATE	SNV	protein_coding		1.0265
HMF001885A	Bad Responder (≤100 days)	TPX2	ENSG00000088325	1.9798	0.52	19	2.04	MALE	Neutral		0	0	1.9798	1.9798	1	Missense variant	ENSP00000300403.6:p.E614K		MODERATE	SNV	protein_coding		0.4369
HMF001885A	Bad Responder (≤100 days)	TRMT112	ENSG00000173113	1.9269	0.53	4	2.04	MALE	Neutral		0	0	1.9269	1.9269	1	Missense variant	ENSP00000438349.1:p.V91L		MODERATE	SNV	protein_coding		0.5156
HMF001885A	Bad Responder (≤100 days)	UGT2B10	ENSG00000109181	1.9871	0.51	6	2.04	MALE	Neutral		0	0	1.9871	1.9871	1	Missense variant	ENSP00000265403.7:p.V276F		MODERATE	SNV	protein_coding	rs1187561675	0.4352
HMF001885A	Bad Responder (≤100 days)	UGT2B4	ENSG00000156096	1.9871	0.51	8	2.04	MALE	Neutral		0	0	1.9871	1.9871	1	Frameshift variant	ENSP00000305221.6:p.RIH447*fs*2		HIGH	InDel	protein_coding		0.4714
HMF001885A	Bad Responder (≤100 days)	WASHC2C	ENSG00000172661	2.0367	0.51	31	2.04	MALE	Neutral		0	0	2.0367	2.0367	1	Missense variant	ENSP00000282633.5:p.R1031L		MODERATE	SNV	protein_coding	rs555524419&COSV99254621	0.44
HMF001885A	Bad Responder (≤100 days)	YBX3	ENSG00000060138	0.6925	1	18	2.04	MALE	Deep Deletion	LOH	18	0	0.6925	0.6925
HMF001885A	Bad Responder (≤100 days)	ZAR1L	ENSG00000189167	-0.0224	1	6	2.04	MALE	Deep Deletion	LOH	6	0	-0.0224	-0.0224
HMF001885A	Bad Responder (≤100 days)	ZNF71	ENSG00000197951	1.8741	0.53	5	2.04	MALE	Neutral		0	0	1.8741	1.8741	1	Missense variant	ENSP00000328245.5:p.P104L		MODERATE	SNV	protein_coding	COSV104651715&COSV60150745	0.436
HMF001885A	Bad Responder (≤100 days)	ZNF831	ENSG00000124203	3.095	0.66	9	2.04	MALE	Amplification		0	0	3.095	3.095	1	Missense variant	ENSP00000360069.2:p.P692T		MODERATE	SNV	protein_coding		0.2605
HMF001885A	Bad Responder (≤100 days)	ZPLD1	ENSG00000170044	1.987	0.5	22	2.04	MALE	Neutral		0	0	1.987	1.987	1	Missense variant	ENSP00000307801.1:p.V108A		MODERATE	SNV	protein_coding		0.5576
HMF001250A	Bad Responder (≤100 days)	ABCA7	ENSG00000064687	1.8361		49	1.96	MALE	Neutral		0	0	1.8361	1.8361	1	Missense variant	ENSP00000263094.6:p.Q1430L		MODERATE	SNV	protein_coding	COSV54026619	0.5763
HMF001250A	Bad Responder (≤100 days)	ACE	ENSG00000159640	2.9391	0.67	28	1.96	MALE	Neutral		0	0	2.9391	2.9391	1	Missense variant	ENSP00000290866.4:p.R125C		MODERATE	SNV	protein_coding	rs759033270	0.7191			Amplification Peak 8
HMF001250A	Bad Responder (≤100 days)	ACSL6	ENSG00000164398	1.9948	0.5	29	1.96	MALE	Neutral		0	0	1.9948	1.9948	1	Missense variant	ENSP00000368566.2:p.R454Q		MODERATE	SNV	protein_coding	rs1215418257&COSV99733529	0.5452		COSMIC
HMF001250A	Bad Responder (≤100 days)	ANK2	ENSG00000145362	2.0015	0.5	68	1.96	MALE	Neutral		0	0	2.0015	2.0015	1	Missense variant	ENSP00000349588.4:p.K707T		MODERATE	SNV	protein_coding		0.5477
HMF001250A	Bad Responder (≤100 days)	ANO7	ENSG00000146205	0.626929	1	25	1.96	MALE	Deep Deletion	LOH	4	0	-0.0017	0.9693
HMF001250A	Bad Responder (≤100 days)	ARHGAP39	ENSG00000147799	2.0082	1	12	1.96	MALE	Neutral	LOH	0	0	2.0082	2.0082	1	Missense variant	ENSP00000366522.2:p.A1029D		MODERATE	SNV	protein_coding	COSV52767367	0.9551
HMF001250A	Bad Responder (≤100 days)	ARID4B	ENSG00000054267	1.9825	0.51	26	1.96	MALE	Neutral		0	0	1.9825	1.9825	1	Missense variant	ENSP00000264183.3:p.L476I		MODERATE	SNV	protein_coding		0.3642
HMF001250A	Bad Responder (≤100 days)	C2orf42	ENSG00000115998	1.9893	1	12	1.96	MALE	Neutral	LOH	0	0	1.9893	1.9893	1	Missense variant	ENSP00000264434.2:p.G275S		MODERATE	SNV	protein_coding	rs992669437&COSV52451068	0.9868
HMF001250A	Bad Responder (≤100 days)	CALCR	ENSG00000004948	1.9899	0.5	16	1.96	MALE	Neutral		0	0	1.9899	1.9899	1	Missense variant	ENSP00000352561.2:p.D321V		MODERATE	SNV	protein_coding		0.5035
HMF001250A	Bad Responder (≤100 days)	CAPN15	ENSG00000103326	-0.0177		17	1.96	MALE	Deep Deletion		17	0	-0.0177	-0.0177
HMF001250A	Bad Responder (≤100 days)	CCDC196	ENSG00000196553	0.396804	1	14	1.96	MALE	Deep Deletion	LOH	12	0	0.0108	0.9948
HMF001250A	Bad Responder (≤100 days)	CCDC33	ENSG00000140481	2.0577	0.52	30	1.96	MALE	Neutral		0	0	2.0577	2.0577	1	Missense variant	ENSP00000381795.3:p.L670P		MODERATE	SNV	protein_coding		0.4509
HMF001250A	Bad Responder (≤100 days)	CD1D	ENSG00000158473	1.9934	0.52	8	1.96	MALE	Neutral		0	0	1.9934	1.9934	1	Missense variant	ENSP00000357153.3:p.D258N		MODERATE	SNV	protein_coding	COSV63809963	0.5327
HMF001250A	Bad Responder (≤100 days)	CD207	ENSG00000116031	1.9893	1	6	1.96	MALE	Neutral	LOH	0	0	1.9893	1.9893	1	Missense variant	ENSP00000386378.3:p.V78F		MODERATE	SNV	protein_coding		0.9725
HMF001250A	Bad Responder (≤100 days)	COL4A1	ENSG00000187498	1.9815	0.51	55	1.96	MALE	Neutral		0	0	1.9815	1.9815	1	Missense variant	ENSP00000364979.4:p.A32V		MODERATE	SNV	protein_coding		0.5427
HMF001250A	Bad Responder (≤100 days)	CR2	ENSG00000117322	2.0079	0.51	22	1.96	MALE	Neutral		0	0	2.0079	2.0079	1	Missense variant	ENSP00000356024.3:p.G126R	uncertain_significance	MODERATE	SNV	protein_coding	rs200595124	0.5492
HMF001250A	Bad Responder (≤100 days)	CTD-2144E22.5	ENSG00000179755	2.0352		1	1.96	MALE	Neutral		0	0	2.0352	2.0352	1	Stop gained	ENSP00000318279.2:p.R150*		HIGH	SNV	protein_coding		0.4102
HMF001250A	Bad Responder (≤100 days)	DDX39B	ENSG00000198563	1.9666	0.51	16	1.96	MALE	Neutral		0	0	1.9666	1.9666	1	Frameshift variant	ENSP00000379475.1:p.IL194*fs*23		HIGH	InDel	protein_coding		0.5113
HMF001250A	Bad Responder (≤100 days)	DGLUCY	ENSG00000133943	0.05635	1	28	1.96	MALE	Deep Deletion	LOH	26	0	-0.0068	0.9979
HMF001250A	Bad Responder (≤100 days)	DHX30	ENSG00000132153	1.9651	0.51	29	1.96	MALE	Neutral		0	0	1.9651	1.9651	1	Missense variant	ENSP00000405620.1:p.L650V		MODERATE	SNV	protein_coding	rs144500734	0.1429		Dietlein et al.
HMF001250A	Bad Responder (≤100 days)	DIAPH2	ENSG00000147202	0.931677		29	1.96	MALE	Neutral		5	0	0.0022	1.0026										DEL	Priestley et al. (CNA), Bailey et al.			Structural Variant
HMF001250A	Bad Responder (≤100 days)	DIAPH2-AS1	ENSG00000236256	0.68666		10	1.96	MALE	Neutral		4	0	0.0022	1.0012														Structural Variant
HMF001250A	Bad Responder (≤100 days)	DLGAP1	ENSG00000170579	1.70039	0.51	27	1.96	MALE	Neutral		4	0	0.001	2.0061														Structural Variant
HMF001250A	Bad Responder (≤100 days)	DLGAP1-AS4	ENSG00000263878	0.254911	1	8	1.96	MALE	Deep Deletion	LOH	5	0	0.001	1.0189
HMF001250A	Bad Responder (≤100 days)	FAT4	ENSG00000196159	2.0034	0.5	20	1.96	MALE	Neutral		0	0	2.0034	2.0034	1	Missense variant	ENSP00000377862.3:p.T1742M		MODERATE	SNV	protein_coding	rs370443103&COSV58677158&COSV58692830	0.5077	MUTATION	COSMIC, Dietlein et al., IntOGen 02-2020
HMF001250A	Bad Responder (≤100 days)	FERMT3	ENSG00000149781	1.9786	0.51	16	1.96	MALE	Neutral		0	0	1.9786	1.9786	1	Missense variant	ENSP00000279227.5:p.A2T		MODERATE	SNV	protein_coding	rs1565287895	0.4249
HMF001250A	Bad Responder (≤100 days)	FGD5	ENSG00000154783	1.999	0.51	23	1.96	MALE	Neutral		0	0	1.999	1.999	1	Missense variant	ENSP00000285046.5:p.V1039L		MODERATE	SNV	protein_coding		0.3918		IntOGen 02-2020
HMF001250A	Bad Responder (≤100 days)	FUT7	ENSG00000180549	2.6818	0.63	2	1.96	MALE	Neutral		0	0	2.6818	2.6818	1	Missense variant	ENSP00000318142.6:p.V332D		MODERATE	SNV	protein_coding		0.3501
HMF001250A	Bad Responder (≤100 days)	GABRA6	ENSG00000145863	1.9948	0.5	14	1.96	MALE	Neutral		0	0	1.9948	1.9948	1	Missense variant	ENSP00000274545.5:p.C156S		MODERATE	SNV	protein_coding	rs778216943&COSV104570798&COSV50879724	0.5168		Bailey et al.
HMF001250A	Bad Responder (≤100 days)	GAD2	ENSG00000136750	1.96593	0.51	18	1.96	MALE	Neutral		1	0	0.6453	1.9783														Structural Variant
HMF001250A	Bad Responder (≤100 days)	GNRHR	ENSG00000109163	1.9938	0.5	3	1.96	MALE	Neutral		0	0	1.9938	1.9938	1	Missense variant	ENSP00000226413.4:p.C114Y		MODERATE	SNV	protein_coding		0.4987
HMF001250A	Bad Responder (≤100 days)	GPHN	ENSG00000171723	0.716967	1	28	1.96	MALE	Deep Deletion	LOH	2	0	0.0108	0.998										DEL	COSMIC, Priestley et al. (CNA)
HMF001250A	Bad Responder (≤100 days)	GTF2I	ENSG00000077809	1.9384	0.52	41	1.96	MALE	Neutral		0	0	1.9384	1.9384	1	Missense variant	ENSP00000322542.4:p.D53E		MODERATE	SNV	protein_coding		0.1183	MUTATION	Dietlein et al., Martincorena et al., IntOGen 02-2020, Bailey et al.
HMF001250A	Bad Responder (≤100 days)	HAUS6	ENSG00000147874	1.96985	0.5	18	1.96	MALE	Neutral		1	0	0.7444	2.004														Structural Variant
HMF001250A	Bad Responder (≤100 days)	HCN4	ENSG00000138622	2.0577	0.52	8	1.96	MALE	Neutral		0	0	2.0577	2.0577	1	Missense variant	ENSP00000261917.3:p.A756V		MODERATE	SNV	protein_coding	rs745617328&COSV56086610	0.4019
HMF001250A	Bad Responder (≤100 days)	HDHD2	ENSG00000167220	1.9993	0.5	10	1.96	MALE	Neutral		0	0	1.9993	1.9993	1	Missense variant	ENSP00000300605.4:p.K62T		MODERATE	SNV	protein_coding	COSV100321414	0.448
HMF001250A	Bad Responder (≤100 days)	HDLBP	ENSG00000115677	0.514905		40	1.96	MALE	Deep Deletion		14	0	-0.0017	1.0219
HMF001250A	Bad Responder (≤100 days)	HLA-DOA	ENSG00000204252	1.9666	0.51	5	1.96	MALE	Neutral		0	0	1.9666	1.9666	1	Missense variant	ENSP00000229829.3:p.G35R		MODERATE	SNV	protein_coding	rs761289072	0.5277
HMF001250A	Bad Responder (≤100 days)	IL1RN	ENSG00000136689	2.0028	0.5	12	1.96	MALE	Neutral		0	0	2.0028	2.0028	1	Missense variant	ENSP00000259206.5:p.H89R		MODERATE	SNV	protein_coding	rs367856609&COSV99381928	0.5868
HMF001250A	Bad Responder (≤100 days)	IL6	ENSG00000136244	1.9927	0.5	6	1.96	MALE	Neutral		0	0	1.9927	1.9927	1	Missense variant	ENSP00000385675.1:p.N131S		MODERATE	SNV	protein_coding	rs770868572	0.5545
HMF001250A	Bad Responder (≤100 days)	ITGA5	ENSG00000161638	1.9848	0.5	32	1.96	MALE	Neutral		0	0	1.9848	1.9848	1	Missense variant	ENSP00000293379.4:p.Q928L		MODERATE	SNV	protein_coding		0.4472
HMF001250A	Bad Responder (≤100 days)	KB-67B5.17	ENSG00000273362	0.609		3	1.96	MALE	Deep Deletion		3	0	0.609	0.609
HMF001250A	Bad Responder (≤100 days)	KBTBD4	ENSG00000123444	1.9371	0.52	4	1.96	MALE	Neutral		0	0	1.9371	1.9371	1	Missense variant	ENSP00000415106.2:p.H173N		MODERATE	SNV	protein_coding		0.589
HMF001250A	Bad Responder (≤100 days)	KRT79	ENSG00000185640	1.9888	0.5	8	1.96	MALE	Neutral		0	0	1.9888	1.9888	1	Missense variant	ENSP00000328358.5:p.S455R		MODERATE	SNV	protein_coding		0.108
HMF001250A	Bad Responder (≤100 days)	KRTAP4-1	ENSG00000198443	1.9401	0.52	1	1.96	MALE	Neutral		0	0	1.9401	1.9401	1	Missense variant	ENSP00000381489.1:p.P86A		MODERATE	SNV	protein_coding		0.5829
HMF001250A	Bad Responder (≤100 days)	LA16c-23H5.4	ENSG00000233408	0.609		3	1.96	MALE	Deep Deletion		3	0	0.609	0.609
HMF001250A	Bad Responder (≤100 days)	LA16c-2F2.8	ENSG00000230471	0.609		3	1.96	MALE	Deep Deletion		3	0	0.609	0.609
HMF001250A	Bad Responder (≤100 days)	LA16c-366D1.3	ENSG00000261691	-0.0177		2	1.96	MALE	Deep Deletion		2	0	-0.0177	-0.0177
HMF001250A	Bad Responder (≤100 days)	LA16c-407A10.3	ENSG00000282907	-0.0177		5	1.96	MALE	Deep Deletion		5	0	-0.0177	-0.0177
HMF001250A	Bad Responder (≤100 days)	LA16c-4G1.3	ENSG00000233866	0.609		2	1.96	MALE	Deep Deletion		2	0	0.609	0.609
HMF001250A	Bad Responder (≤100 days)	LINC00235	ENSG00000277142	-0.0177		1	1.96	MALE	Deep Deletion		1	0	-0.0177	-0.0177
HMF001250A	Bad Responder (≤100 days)	LINC01126	ENSG00000279873	0.1574	1	1	1.96	MALE	Deep Deletion	LOH	1	0	0.1574	0.1574
HMF001250A	Bad Responder (≤100 days)	LINC01572	ENSG00000261008	0.309261	1	25	1.96	MALE	Deep Deletion	LOH	22	0	0.0081	0.9959
HMF001250A	Bad Responder (≤100 days)	LL22NC03-N14H11.1	ENSG00000272872	0.609		1	1.96	MALE	Deep Deletion		1	0	0.609	0.609
HMF001250A	Bad Responder (≤100 days)	LL22NC03-N64E9.1	ENSG00000271127	0.609		1	1.96	MALE	Deep Deletion		1	0	0.609	0.609
HMF001250A	Bad Responder (≤100 days)	MACROD2	ENSG00000172264	1.22308	0.51	29	1.96	MALE	Deletion		6	0	0.0102	2.0114										DEL	Priestley et al. (CNA)	Deletion Peak 29		Structural Variant
HMF001250A	Bad Responder (≤100 days)	MACROD2-AS1	ENSG00000235914	0.0102	1	5	1.96	MALE	Deep Deletion	LOH	5	0	0.0102	0.0102
HMF001250A	Bad Responder (≤100 days)	MAP4K3	ENSG00000011566	2.01013	0.92	37	1.96	MALE	Neutral	LOH	1	0	0.1953	2.1474														Structural Variant
HMF001250A	Bad Responder (≤100 days)	MCM7	ENSG00000166508	1.9899	0.5	15	1.96	MALE	Neutral		0	0	1.9899	1.9899	1	Inframe deletion	ENSP00000307288.5:p.GLT413_AVL419del		MODERATE	InDel	protein_coding		0.5261
HMF001250A	Bad Responder (≤100 days)	MCRIP2	ENSG00000172366	0.582612		10	1.96	MALE	Deep Deletion		4	0	-0.0177	0.9647
HMF001250A	Bad Responder (≤100 days)	METTL26	ENSG00000130731	-0.0177		6	1.96	MALE	Deep Deletion		6	0	-0.0177	-0.0177
HMF001250A	Bad Responder (≤100 days)	MIDEAS	ENSG00000156030	0.864057	1	16	1.96	MALE	Deletion	LOH	5	0	-0.0004	0.9916														Structural Variant
HMF001250A	Bad Responder (≤100 days)	MIRLET7BHG	ENSG00000197182	0.853292		9	1.96	MALE	Deletion		1	0	0	0.964														Structural Variant
HMF001250A	Bad Responder (≤100 days)	MUC12	ENSG00000205277	1.9899	0.5	17	1.96	MALE	Neutral		0	0	1.9899	1.9899	1	Missense variant	ENSP00000441929.1:p.P3277T		MODERATE	SNV	protein_coding		0.0762
HMF001250A	Bad Responder (≤100 days)	NDST4	ENSG00000138653	2.0015	0.5	15	1.96	MALE	Neutral		0	0	2.0015	2.0015	1	Missense variant	ENSP00000264363.2:p.A557D		MODERATE	SNV	protein_coding		0.5446
HMF001250A	Bad Responder (≤100 days)	NECTIN4	ENSG00000143217	1.9934	0.52	9	1.96	MALE	Neutral		0	0	1.9934	1.9934	1	Missense variant	ENSP00000356991.3:p.A117T		MODERATE	SNV	protein_coding	COSV100920062	0.5103
HMF001250A	Bad Responder (≤100 days)	NFIA	ENSG00000162599	0.944167	1	23	1.96	MALE	Deletion	LOH	4	0	0.0064	0.9975														Structural Variant
HMF001250A	Bad Responder (≤100 days)	NFIA-AS1	ENSG00000237853	0.0064		4	1.96	MALE	Deep Deletion		4	0	0.0064	0.0064
HMF001250A	Bad Responder (≤100 days)	NHLRC4	ENSG00000257108	-0.0177		2	1.96	MALE	Deep Deletion		2	0	-0.0177	-0.0177
HMF001250A	Bad Responder (≤100 days)	NR1D2	ENSG00000174738	0.0736829	1	9	1.96	MALE	Deep Deletion	LOH	7	0	-0.0096	1.0011
HMF001250A	Bad Responder (≤100 days)	OR11H1	ENSG00000130538	0.609		1	1.96	MALE	Deep Deletion		1	0	0.609	0.609											Martincorena et al.
HMF001250A	Bad Responder (≤100 days)	OR8D4	ENSG00000181518	2.0017	0.51	2	1.96	MALE	Neutral		0	0	2.0017	2.0017	1	Missense variant	ENSP00000325381.2:p.S274F		MODERATE	SNV	protein_coding		0.5309
HMF001250A	Bad Responder (≤100 days)	PALB2	ENSG00000083093	1.13179	0.51	15	1.96	MALE	Deletion		0	0	0.9761	1.9655	1	Missense variant	ENSP00000261584.4:p.A424T		MODERATE	SNV	protein_coding		0.1205	MUTATION	COSMIC
HMF001250A	Bad Responder (≤100 days)	PALS1	ENSG00000072415	0.998	1	20	1.96	MALE	Deletion	LOH	0	0	0.998	0.998	1	Missense variant	ENSP00000261681.4:p.V242A		MODERATE	SNV	protein_coding	COSV99907255	0.945
HMF001250A	Bad Responder (≤100 days)	PARD3	ENSG00000148498	1.36615	0.51	28	1.96	MALE	Neutral		4	0	0.0137	1.9783										DEL	Priestley et al. (CNA)			Structural Variant
HMF001250A	Bad Responder (≤100 days)	PARP11	ENSG00000111224	1.9797	0.51	9	1.96	MALE	Neutral		0	0	1.9797	1.9797	1	Missense variant	ENSP00000228820.4:p.D301N		MODERATE	SNV	protein_coding		0.1524
HMF001250A	Bad Responder (≤100 days)	PDCD11	ENSG00000148843	1.9291	0.52	36	1.96	MALE	Neutral		0	0	1.9291	1.9291	1	Missense variant	ENSP00000358812.3:p.A1827S		MODERATE	SNV	protein_coding		0.4388
HMF001250A	Bad Responder (≤100 days)	PDE4D	ENSG00000113448	1.34431	0.59	39	1.96	MALE	Neutral		12	0	0.0112	1.9953										DEL	Priestley et al. (CNA)	Deletion Peak 7		Structural Variant
HMF001250A	Bad Responder (≤100 days)	PDGFRA	ENSG00000134853	1.9981	0.5	26	1.96	MALE	Neutral		0	0	1.9981	1.9981	1	Missense variant	ENSP00000257290.5:p.N780S		MODERATE	SNV	protein_coding	COSV57264993	0.4116	MUTATION	COSMIC, IntOGen 02-2020, Bailey et al.
HMF001250A	Bad Responder (≤100 days)	PIGQ	ENSG00000007541	-0.0177		13	1.96	MALE	Deep Deletion		13	0	-0.0177	-0.0177
HMF001250A	Bad Responder (≤100 days)	PLEKHA5	ENSG00000052126	1.0009	1	40	1.96	MALE	Deletion	LOH	0	0	1.0009	1.0009	1	Missense variant	ENSP00000404296.2:p.C479F		MODERATE	SNV	protein_coding		0.8602
HMF001250A	Bad Responder (≤100 days)	PLPPR3	ENSG00000129951	1.8361		6	1.96	MALE	Neutral		0	0	1.8361	1.8361	1	Missense variant	ENSP00000352962.2:p.F81V		MODERATE	SNV	protein_coding		0.7187
HMF001250A	Bad Responder (≤100 days)	POTEH	ENSG00000198062	0.609		11	1.96	MALE	Deep Deletion		11	0	0.609	0.609
HMF001250A	Bad Responder (≤100 days)	POTEH-AS1	ENSG00000236666	0.609		2	1.96	MALE	Deep Deletion		2	0	0.609	0.609
HMF001250A	Bad Responder (≤100 days)	PROX1	ENSG00000117707	2.0041	0.5	8	1.96	MALE	Neutral		0	0	2.0041	2.0041	1	Stop gained	ENSP00000355925.4:p.E437*		HIGH	SNV	protein_coding		0.4438
HMF001250A	Bad Responder (≤100 days)	PRR35	ENSG00000161992	-0.0177		3	1.96	MALE	Deep Deletion		3	0	-0.0177	-0.0177
HMF001250A	Bad Responder (≤100 days)	PRR5L	ENSG00000135362	3.0359	0.67	28	1.96	MALE	Amplification		0	0	3.0359	3.0359	1	Missense variant	ENSP00000368144.3:p.R25C		MODERATE	SNV	protein_coding	rs762202439	0.3099
HMF001250A	Bad Responder (≤100 days)	PSLNR	ENSG00000225255	0.609		5	1.96	MALE	Deep Deletion		5	0	0.609	0.609
HMF001250A	Bad Responder (≤100 days)	PTDSS1	ENSG00000156471	1.9966	1	14	1.96	MALE	Neutral	LOH	0	0	1.9966	1.9966	1	Missense variant	ENSP00000430548.1:p.V367D		MODERATE	SNV	protein_coding		0.457
HMF001250A	Bad Responder (≤100 days)	RAB11FIP3	ENSG00000090565	0.196613		17	1.96	MALE	Deep Deletion		14	0	-0.0177	0.8902
HMF001250A	Bad Responder (≤100 days)	RAB40C	ENSG00000197562	-0.0177		8	1.96	MALE	Deep Deletion		8	0	-0.0177	-0.0177
HMF001250A	Bad Responder (≤100 days)	RAD51B	ENSG00000182185	0.696587	1	32	1.96	MALE	Deep Deletion	LOH	14	0	0.0032	0.9916										DEL	COSMIC, Priestley et al. (CNA)	Deletion Peak 20
HMF001250A	Bad Responder (≤100 days)	RP5-1021I20.1	ENSG00000259065	0.184221	1	2	1.96	MALE	Deep Deletion	LOH	1	0	-0.0004	0.9662
HMF001250A	Bad Responder (≤100 days)	RP5-974N19.1	ENSG00000237832	0.0102	1	3	1.96	MALE	Deep Deletion	LOH	3	0	0.0102	0.0102
HMF001250A	Bad Responder (≤100 days)	RP5-991G20.1	ENSG00000259768	0.0081		8	1.96	MALE	Deep Deletion		8	0	0.0081	0.0081
HMF001250A	Bad Responder (≤100 days)	RP5-991G20.2	ENSG00000259209	0.0081		3	1.96	MALE	Deep Deletion		3	0	0.0081	0.0081
HMF001250A	Bad Responder (≤100 days)	RP5-991G20.6	ENSG00000279206	0.0081		1	1.96	MALE	Deep Deletion		1	0	0.0081	0.0081
HMF001250A	Bad Responder (≤100 days)	RPGR	ENSG00000156313	1.0024		23	1.96	MALE	Neutral		0	0	1.0024	1.0024	1	Inframe deletion	ENSP00000367766.2:p.EE740_EE741delinsE		MODERATE	InDel	protein_coding	rs1275617482	0.8975
HMF001250A	Bad Responder (≤100 days)	SLC23A2	ENSG00000089057	2.0045	0.5	18	1.96	MALE	Neutral		0	0	2.0045	2.0045	1	Missense variant	ENSP00000368637.1:p.T190A		MODERATE	SNV	protein_coding		0.4225
HMF001250A	Bad Responder (≤100 days)	SLC24A1	ENSG00000074621	2.0518	0.51	16	1.96	MALE	Neutral		0	0	2.0518	2.0518	1	Missense variant	ENSP00000261892.6:p.A385V		MODERATE	SNV	protein_coding	COSV99978099	0.097
HMF001250A	Bad Responder (≤100 days)	TBX4	ENSG00000121075	2.9391	0.67	13	1.96	MALE	Neutral		0	0	2.9391	2.9391	1	Missense variant	ENSP00000240335.1:p.R344C		MODERATE	SNV	protein_coding	rs754364356&COSV53608044	0.2961			Amplification Peak 8
HMF001250A	Bad Responder (≤100 days)	THADA	ENSG00000115970	1.71331	0.92	48	1.96	MALE	Neutral	LOH	17	0	0.1574	2.1495												Deletion Peak 3		Structural Variant
HMF001250A	Bad Responder (≤100 days)	TJAP1	ENSG00000137221	1.9942	0.5	10	1.96	MALE	Neutral		0	0	1.9942	1.9942	1	Missense variant	ENSP00000361522.5:p.P215L		MODERATE	SNV	protein_coding	rs776431573	0.4941
HMF001250A	Bad Responder (≤100 days)	TLR3	ENSG00000164342	1.982	0.51	6	1.96	MALE	Neutral		0	0	1.982	1.982	1	Missense variant	ENSP00000296795.2:p.R251G		MODERATE	SNV	protein_coding	rs780051344&COSV57170005	0.1603			Deletion Peak 6
HMF001250A	Bad Responder (≤100 days)	TMEM132C	ENSG00000181234	2.0122	0.51	9	1.96	MALE	Neutral		0	0	2.0122	2.0122	2	Multiple coding mutations	ENSP00000410852.2:p.M113I, ENSP00000410852.2:p.Q384K		MODERATE	SNV	protein_coding		0.4829, 0.5815
HMF001250A	Bad Responder (≤100 days)	TRAP1	ENSG00000126602	1.74533	0.51	20	1.96	MALE	Neutral		0	0	0.9613	1.9922	1	Missense variant	ENSP00000246957.5:p.G360R		MODERATE	SNV	protein_coding		0.4619
HMF001250A	Bad Responder (≤100 days)	TRIM42	ENSG00000155890	1.9957	0.5	5	1.96	MALE	Neutral		0	0	1.9957	1.9957	1	Missense variant	ENSP00000286349.3:p.A335T		MODERATE	SNV	protein_coding	rs1311230606&COSV53882690	0.5206
HMF001250A	Bad Responder (≤100 days)	TRMT11	ENSG00000066651	2.0071	0.5	18	1.96	MALE	Neutral		0	0	2.0071	2.0071	1	Missense variant	ENSP00000333934.5:p.R275C		MODERATE	SNV	protein_coding	rs774012988	0.4636
HMF001250A	Bad Responder (≤100 days)	TSPAN19	ENSG00000231738	1.9994	0.5	11	1.96	MALE	Neutral		0	0	1.9994	1.9994	1	Missense variant	ENSP00000433816.2:p.T44I		MODERATE	SNV	protein_coding		0.4749
HMF001250A	Bad Responder (≤100 days)	TUT4	ENSG00000134744	1.9491	0.51	36	1.96	MALE	Neutral		0	0	1.9491	1.9491	1	Missense variant	ENSP00000257177.4:p.A1464G		MODERATE	SNV	protein_coding		0.56
HMF001250A	Bad Responder (≤100 days)	UBXN11	ENSG00000158062	1.9539	0.51	19	1.96	MALE	Neutral		0	0	1.9539	1.9539	1	Missense variant	ENSP00000363339.1:p.R145W		MODERATE	SNV	protein_coding	rs779877985	0.3413		Dietlein et al.
HMF001250A	Bad Responder (≤100 days)	USP9X	ENSG00000124486	1.0024		46	1.96	MALE	Neutral		0	0	1.0024	1.0024	1	Missense variant	ENSP00000316357.6:p.R1329H		MODERATE	SNV	protein_coding	rs1391287100&COSV100198402	0.9492		Dietlein et al., IntOGen 02-2020, Bailey et al.
HMF001250A	Bad Responder (≤100 days)	WFIKKN1	ENSG00000127578	-0.0177		2	1.96	MALE	Deep Deletion		2	0	-0.0177	-0.0177
HMF001250A	Bad Responder (≤100 days)	ZBTB46	ENSG00000130584	2.0028	0.51	7	1.96	MALE	Neutral		0	0	2.0028	2.0028	1	Missense variant	ENSP00000245663.3:p.L388M		MODERATE	SNV	protein_coding		0.1169
HMF001250A	Bad Responder (≤100 days)	ZDHHC17	ENSG00000186908	1.9934	0.5	22	1.96	MALE	Neutral		0	0	1.9934	1.9934	1	Missense variant	ENSP00000403397.2:p.S111W		MODERATE	SNV	protein_coding	COSV58351018	0.3739
HMF001250A	Bad Responder (≤100 days)	ZFHX3	ENSG00000140836	0.459189	1	25	1.96	MALE	Deep Deletion	LOH	6	0	0.0081	0.9908										DEL	COSMIC, Priestley et al. (CNA), Dietlein et al., Martincorena et al., IntOGen 02-2020, Bailey et al.	Deletion Peak 22
HMF001250A	Bad Responder (≤100 days)	ZFP36L2	ENSG00000152518	0.1574	1	2	1.96	MALE	Deep Deletion	LOH	2	0	0.1574	0.1574										DEL	Priestley et al. (Muts), Priestley et al. (CNA), Martincorena et al., Bailey et al.	Deletion Peak 3
HMF001250A	Bad Responder (≤100 days)	ZFYVE26	ENSG00000072121	0.558645	1	42	1.96	MALE	Deep Deletion	LOH	23	0	0.0032	0.998												Deletion Peak 20
HMF001250A	Bad Responder (≤100 days)	ZNF263	ENSG00000006194	1.8787	0.53	8	1.96	MALE	Neutral		0	0	1.8787	1.8787	1	Missense variant	ENSP00000219069.5:p.R544I		MODERATE	SNV	protein_coding	rs747182693&COSV54597631	0.3773
HMF001250A	Bad Responder (≤100 days)	ZNF516	ENSG00000101493	2.9862	0.67	9	1.96	MALE	Amplification		0	0	2.9862	2.9862	1	Missense variant	ENSP00000394757.2:p.G1104E		MODERATE	SNV	protein_coding	rs1377062005	0.6213			Deletion Peak 26
HMF001250A	Bad Responder (≤100 days)	ZNF676	ENSG00000196109	1.9645	0.51	5	1.96	MALE	Neutral		0	0	1.9645	1.9645	1	Missense variant	ENSP00000380310.1:p.G97C		MODERATE	SNV	protein_coding	COSV68092158	0.4678
HMF000609A	Bad Responder (≤100 days)	A1CF	ENSG00000148584	6.3991	0.53	16	4.2	MALE	Amplification		0	0	6.3991	6.3991	1	Missense variant	ENSP00000363107.3:p.L519Q		MODERATE	SNV	protein_coding		0.5799		COSMIC, Dietlein et al.
HMF000609A	Bad Responder (≤100 days)	ABCA13	ENSG00000179869	13.3228	0.85	63	4.2	MALE	Deep Amplification	LOH	0	63	13.3228	13.3228
HMF000609A	Bad Responder (≤100 days)	ABCB11	ENSG00000073734	3.9848	0.5	30	4.2	MALE	Neutral		0	0	3.9848	3.9848	1	Missense variant	ENSP00000263817.6:p.R928Q	uncertain_significance	MODERATE	SNV	protein_coding	rs200488448&CM133903	0.201
HMF000609A	Bad Responder (≤100 days)	ABHD17C	ENSG00000136379	0.9916	1	7	4.2	MALE	Deep Deletion	LOH	7	0	0.9916	0.9916
HMF000609A	Bad Responder (≤100 days)	ABHD2	ENSG00000140526	0.9981	1	19	4.2	MALE	Deep Deletion	LOH	19	0	0.9981	0.9981
HMF000609A	Bad Responder (≤100 days)	ACAN	ENSG00000157766	0.9981	1	19	4.2	MALE	Deep Deletion	LOH	19	0	0.9981	0.9981
HMF000609A	Bad Responder (≤100 days)	ACSBG1	ENSG00000103740	0.9916	1	20	4.2	MALE	Deep Deletion	LOH	20	0	0.9916	0.9916
HMF000609A	Bad Responder (≤100 days)	ADAM28	ENSG00000042980	0.9967	1	26	4.2	MALE	Deep Deletion	LOH	26	0	0.9967	0.9967												Deletion Peak 12
HMF000609A	Bad Responder (≤100 days)	ADAM7	ENSG00000069206	0.9967	1	25	4.2	MALE	Deep Deletion	LOH	25	0	0.9967	0.9967												Deletion Peak 12
HMF000609A	Bad Responder (≤100 days)	ADAMDEC1	ENSG00000134028	0.9967	1	14	4.2	MALE	Deep Deletion	LOH	14	0	0.9967	0.9967												Deletion Peak 12
HMF000609A	Bad Responder (≤100 days)	ADAMTS14	ENSG00000138316	3.9864	0.75	22	4.2	MALE	Neutral		0	0	3.9864	3.9864	1	Stop gained	ENSP00000362304.1:p.R968*		HIGH	SNV	protein_coding	rs36006820	0.2432
HMF000609A	Bad Responder (≤100 days)	ADAMTS17	ENSG00000140470	0.9981	1	26	4.2	MALE	Deep Deletion	LOH	26	0	0.9981	0.9981
HMF000609A	Bad Responder (≤100 days)	ADAMTS7	ENSG00000136378	0.9916	1	24	4.2	MALE	Deep Deletion	LOH	24	0	0.9916	0.9916
HMF000609A	Bad Responder (≤100 days)	ADORA1	ENSG00000163485	5.9175	0.66	9	4.2	MALE	Neutral		0	0	5.9175	5.9175	1	Missense variant	ENSP00000356205.4:p.W132C		MODERATE	SNV	protein_coding	COSV99704704	0.075
HMF000609A	Bad Responder (≤100 days)	ADRA1A	ENSG00000120907	0.9967	1	9	4.2	MALE	Deep Deletion	LOH	9	0	0.9967	0.9967
HMF000609A	Bad Responder (≤100 days)	ADRA1D	ENSG00000171873	4.0414	0.51	3	4.2	MALE	Neutral		0	0	4.0414	4.0414	1	Missense variant	ENSP00000368766.4:p.A412T		MODERATE	SNV	protein_coding	rs1448237880	0.2977
HMF000609A	Bad Responder (≤100 days)	AEBP2	ENSG00000139154	0.9982	1	13	4.2	MALE	Deep Deletion	LOH	13	0	0.9982	0.9982
HMF000609A	Bad Responder (≤100 days)	AEN	ENSG00000181026	0.9981	1	4	4.2	MALE	Deep Deletion	LOH	4	0	0.9981	0.9981
HMF000609A	Bad Responder (≤100 days)	AF131215.2	ENSG00000255310	0.9995	1	1	4.2	MALE	Deep Deletion	LOH	1	0	0.9995	0.9995
HMF000609A	Bad Responder (≤100 days)	AF131215.3	ENSG00000254936	0.9995	1	2	4.2	MALE	Deep Deletion	LOH	2	0	0.9995	0.9995
HMF000609A	Bad Responder (≤100 days)	AF131215.4	ENSG00000254556	0.9995	1	1	4.2	MALE	Deep Deletion	LOH	1	0	0.9995	0.9995
HMF000609A	Bad Responder (≤100 days)	AF131215.6	ENSG00000254839	0.9995	1	2	4.2	MALE	Deep Deletion	LOH	2	0	0.9995	0.9995
HMF000609A	Bad Responder (≤100 days)	AF131215.8	ENSG00000270076	0.9995	1	1	4.2	MALE	Deep Deletion	LOH	1	0	0.9995	0.9995
HMF000609A	Bad Responder (≤100 days)	AF131215.9	ENSG00000269918	0.9995	1	1	4.2	MALE	Deep Deletion	LOH	1	0	0.9995	0.9995
HMF000609A	Bad Responder (≤100 days)	AF131216.5	ENSG00000255020	0.9995	1	2	4.2	MALE	Deep Deletion	LOH	2	0	0.9995	0.9995
HMF000609A	Bad Responder (≤100 days)	AF131216.6	ENSG00000246477	0.9995	1	2	4.2	MALE	Deep Deletion	LOH	2	0	0.9995	0.9995
HMF000609A	Bad Responder (≤100 days)	AF131216.7	ENSG00000280273	0.9995	1	1	4.2	MALE	Deep Deletion	LOH	1	0	0.9995	0.9995
HMF000609A	Bad Responder (≤100 days)	AF131216.8	ENSG00000284957	0.9995	1	3	4.2	MALE	Deep Deletion	LOH	3	0	0.9995	0.9995
HMF000609A	Bad Responder (≤100 days)	AGBL1	ENSG00000273540	0.9981	1	30	4.2	MALE	Deep Deletion	LOH	30	0	0.9981	0.9981
HMF000609A	Bad Responder (≤100 days)	AGBL1-AS1	ENSG00000260125	0.9981	1	5	4.2	MALE	Deep Deletion	LOH	5	0	0.9981	0.9981
HMF000609A	Bad Responder (≤100 days)	AKAP11	ENSG00000023516	1.1202	1	13	4.2	MALE	Deep Deletion	LOH	13	0	1.1202	1.1202												Deletion Peak 18
HMF000609A	Bad Responder (≤100 days)	AKAP13	ENSG00000170776	0.9981	1	48	4.2	MALE	Deep Deletion	LOH	48	0	0.9981	0.9981
HMF000609A	Bad Responder (≤100 days)	AL135749.6	ENSG00000285547	1.0003		12	4.2	MALE	Deep Deletion		12	0	1.0003	1.0003
HMF000609A	Bad Responder (≤100 days)	ALG5	ENSG00000120697	1.1202	1	12	4.2	MALE	Deep Deletion	LOH	12	0	1.1202	1.1202
HMF000609A	Bad Responder (≤100 days)	ALPK3	ENSG00000136383	0.9981	1	14	4.2	MALE	Deep Deletion	LOH	14	0	0.9981	0.9981
HMF000609A	Bad Responder (≤100 days)	ANKHD1	ENSG00000131503	5.0235	0.6	36	4.2	MALE	Neutral		0	0	5.0235	5.0235	1	Stop gained	ENSP00000297183.6:p.K1610*		HIGH	SNV	protein_coding		0.5244
HMF000609A	Bad Responder (≤100 days)	ANKRD34C	ENSG00000235711	0.9916	1	2	4.2	MALE	Deep Deletion	LOH	2	0	0.9916	0.9916
HMF000609A	Bad Responder (≤100 days)	ANKRD34C-AS1	ENSG00000259234	0.9916	1	8	4.2	MALE	Deep Deletion	LOH	8	0	0.9916	0.9916
HMF000609A	Bad Responder (≤100 days)	ANPEP	ENSG00000166825	0.9981	1	24	4.2	MALE	Deep Deletion	LOH	24	0	0.9981	0.9981
HMF000609A	Bad Responder (≤100 days)	ANXA6	ENSG00000197043	3.0285	0.67	30	4.2	MALE	Neutral		0	0	3.0285	3.0285	1	Missense variant	ENSP00000346550.5:p.A98D		MODERATE	SNV	protein_coding	rs192345606&COSV62906571	0.3329
HMF000609A	Bad Responder (≤100 days)	AP3S2	ENSG00000157823	0.9981	1	12	4.2	MALE	Deep Deletion	LOH	12	0	0.9981	0.9981
HMF000609A	Bad Responder (≤100 days)	APOLD1	ENSG00000178878	0.9982	1	3	4.2	MALE	Deep Deletion	LOH	3	0	0.9982	0.9982												Deletion Peak 17
HMF000609A	Bad Responder (≤100 days)	AR	ENSG00000169083	43.6743		10	4.2	MALE	Deep Amplification		0	10	43.6743	43.6743										AMP	COSMIC, Priestley et al. (Muts), Priestley et al. (CNA), IntOGen 02-2020, Bailey et al.		Significant
HMF000609A	Bad Responder (≤100 days)	ARHGDIB	ENSG00000111348	0.9982	1	11	4.2	MALE	Deep Deletion	LOH	11	0	0.9982	0.9982
HMF000609A	Bad Responder (≤100 days)	ARID3B	ENSG00000179361	0.9916	1	9	4.2	MALE	Deep Deletion	LOH	9	0	0.9916	0.9916
HMF000609A	Bad Responder (≤100 days)	ARL11	ENSG00000152213	1.1202	1	3	4.2	MALE	Deep Deletion	LOH	3	0	1.1202	1.1202												Deletion Peak 18
HMF000609A	Bad Responder (≤100 days)	ARNT2	ENSG00000172379	0.9916	1	23	4.2	MALE	Deep Deletion	LOH	23	0	0.9916	0.9916
HMF000609A	Bad Responder (≤100 days)	ARPIN	ENSG00000242498	0.9981	1	7	4.2	MALE	Deep Deletion	LOH	7	0	0.9981	0.9981
HMF000609A	Bad Responder (≤100 days)	ARPIN-AP3S2	ENSG00000250021	0.9981	1	11	4.2	MALE	Deep Deletion	LOH	11	0	0.9981	0.9981
HMF000609A	Bad Responder (≤100 days)	ARRDC4	ENSG00000140450	0.9981	1	8	4.2	MALE	Deep Deletion	LOH	8	0	0.9981	0.9981
HMF000609A	Bad Responder (≤100 days)	ART4	ENSG00000111339	0.9982	1	3	4.2	MALE	Deep Deletion	LOH	3	0	0.9982	0.9982
HMF000609A	Bad Responder (≤100 days)	ASAH1	ENSG00000104763	0.998231	1	21	4.2	MALE	Deep Deletion	LOH	21	0	0.9967	0.9995
HMF000609A	Bad Responder (≤100 days)	ATF7IP	ENSG00000171681	0.9982	1	24	4.2	MALE	Deep Deletion	LOH	24	0	0.9982	0.9982											Dietlein et al., IntOGen 02-2020, Bailey et al.
HMF000609A	Bad Responder (≤100 days)	ATP6V1B2	ENSG00000147416	0.9967	1	14	4.2	MALE	Deep Deletion	LOH	14	0	0.9967	0.9967												Deletion Peak 12
HMF000609A	Bad Responder (≤100 days)	ATP8B4	ENSG00000104043	1.0047	1	36	4.2	MALE	Deep Deletion	LOH	36	0	1.0047	1.0047												Deletion Peak 21
HMF000609A	Bad Responder (≤100 days)	B3GLCT	ENSG00000187676	1.1202	1	17	4.2	MALE	Deep Deletion	LOH	17	0	1.1202	1.1202
HMF000609A	Bad Responder (≤100 days)	BCL2A1	ENSG00000140379	0.9916	1	3	4.2	MALE	Deep Deletion	LOH	3	0	0.9916	0.9916
HMF000609A	Bad Responder (≤100 days)	BCL2L14	ENSG00000121380	0.9982	1	13	4.2	MALE	Deep Deletion	LOH	13	0	0.9982	0.9982
HMF000609A	Bad Responder (≤100 days)	BIN3	ENSG00000147439	0.9967	1	11	4.2	MALE	Deep Deletion	LOH	11	0	0.9967	0.9967												Deletion Peak 12
HMF000609A	Bad Responder (≤100 days)	BLK	ENSG00000136573	0.9995	1	15	4.2	MALE	Deep Deletion	LOH	15	0	0.9995	0.9995
HMF000609A	Bad Responder (≤100 days)	BLM	ENSG00000197299	0.9981	1	27	4.2	MALE	Deep Deletion	LOH	27	0	0.9981	0.9981											COSMIC
HMF000609A	Bad Responder (≤100 days)	BMP1	ENSG00000168487	0.9967	1	25	4.2	MALE	Deep Deletion	LOH	25	0	0.9967	0.9967												Deletion Peak 12
HMF000609A	Bad Responder (≤100 days)	BNIP3L	ENSG00000104765	0.9967	1	10	4.2	MALE	Deep Deletion	LOH	10	0	0.9967	0.9967												Deletion Peak 12
HMF000609A	Bad Responder (≤100 days)	BORCS5	ENSG00000165714	0.9982	1	4	4.2	MALE	Deep Deletion	LOH	4	0	0.9982	0.9982
HMF000609A	Bad Responder (≤100 days)	BRCA2	ENSG00000139618	1.1202	1	29	4.2	MALE	Deep Deletion	LOH	29	0	1.1202	1.1202											COSMIC, Priestley et al. (CNA), Dietlein et al., IntOGen 02-2020, Bailey et al.
HMF000609A	Bad Responder (≤100 days)	BTBD1	ENSG00000064726	0.9711	1	9	4.2	MALE	Deep Deletion	LOH	9	0	0.9711	0.9711
HMF000609A	Bad Responder (≤100 days)	C12orf60	ENSG00000182993	0.9982	1	7	4.2	MALE	Deep Deletion	LOH	7	0	0.9982	0.9982
HMF000609A	Bad Responder (≤100 days)	C15orf32	ENSG00000183643	0.9981	1	3	4.2	MALE	Deep Deletion	LOH	3	0	0.9981	0.9981
HMF000609A	Bad Responder (≤100 days)	C15orf39	ENSG00000167173	0.9916	1	6	4.2	MALE	Deep Deletion	LOH	6	0	0.9916	0.9916
HMF000609A	Bad Responder (≤100 days)	C15orf40	ENSG00000169609	0.9711	1	8	4.2	MALE	Deep Deletion	LOH	8	0	0.9711	0.9711
HMF000609A	Bad Responder (≤100 days)	C6orf89	ENSG00000198663	4.8841	0.6	13	4.2	MALE	Neutral		0	0	4.8841	4.8841	1	Frameshift variant	ENSP00000347322.3:p.P60P*fs*11		HIGH	InDel	protein_coding	rs760020887	0.1771
HMF000609A	Bad Responder (≤100 days)	C7orf25	ENSG00000136197	8.71201	0.7	5	4.2	MALE	Amplification		0	1	3.0061	13.3423														Structural Variant
HMF000609A	Bad Responder (≤100 days)	C7orf57	ENSG00000164746	13.3228	0.85	9	4.2	MALE	Deep Amplification	LOH	0	9	13.3228	13.3228
HMF000609A	Bad Responder (≤100 days)	C8orf48	ENSG00000164743	0.9995	1	1	4.2	MALE	Deep Deletion	LOH	1	0	0.9995	0.9995
HMF000609A	Bad Responder (≤100 days)	C8orf58	ENSG00000241852	0.9967	1	6	4.2	MALE	Deep Deletion	LOH	6	0	0.9967	0.9967												Deletion Peak 12
HMF000609A	Bad Responder (≤100 days)	C8orf74	ENSG00000171060	0.9995	1	9	4.2	MALE	Deep Deletion	LOH	9	0	0.9995	0.9995
HMF000609A	Bad Responder (≤100 days)	C9orf85	ENSG00000155621	6.0487	0.5	5	4.2	MALE	Neutral		0	0	6.0487	6.0487	1	Missense variant	ENSP00000334289.2:p.C96W		MODERATE	SNV	protein_coding	COSV58253981	0.5352
HMF000609A	Bad Responder (≤100 days)	CAB39L	ENSG00000102547	1.1202	1	18	4.2	MALE	Deep Deletion	LOH	18	0	1.1202	1.1202												Deletion Peak 18
HMF000609A	Bad Responder (≤100 days)	CAPZA3	ENSG00000177938	0.9982	1	1	4.2	MALE	Deep Deletion	LOH	1	0	0.9982	0.9982
HMF000609A	Bad Responder (≤100 days)	CARMAL	ENSG00000260123	0.9981	1	5	4.2	MALE	Deep Deletion	LOH	5	0	0.9981	0.9981
HMF000609A	Bad Responder (≤100 days)	CBY2	ENSG00000174015	1.1202	1	5	4.2	MALE	Deep Deletion	LOH	5	0	1.1202	1.1202												Deletion Peak 18
HMF000609A	Bad Responder (≤100 days)	CCAR2	ENSG00000158941	0.9967	1	23	4.2	MALE	Deep Deletion	LOH	23	0	0.9967	0.9967												Deletion Peak 12
HMF000609A	Bad Responder (≤100 days)	CCDC122	ENSG00000151773	1.1202	1	9	4.2	MALE	Deep Deletion	LOH	9	0	1.1202	1.1202												Deletion Peak 18
HMF000609A	Bad Responder (≤100 days)	CCDC169	ENSG00000242715	1.1202	1	13	4.2	MALE	Deep Deletion	LOH	13	0	1.1202	1.1202
HMF000609A	Bad Responder (≤100 days)	CCDC169-SOHLH2	ENSG00000250709	1.1202	1	16	4.2	MALE	Deep Deletion	LOH	16	0	1.1202	1.1202
HMF000609A	Bad Responder (≤100 days)	CCDC25	ENSG00000147419	0.9967	1	9	4.2	MALE	Deep Deletion	LOH	9	0	0.9967	0.9967
HMF000609A	Bad Responder (≤100 days)	CCDC33	ENSG00000140481	0.9916	1	30	4.2	MALE	Deep Deletion	LOH	30	0	0.9916	0.9916
HMF000609A	Bad Responder (≤100 days)	CCNA1	ENSG00000133101	1.1202	1	11	4.2	MALE	Deep Deletion	LOH	11	0	1.1202	1.1202
HMF000609A	Bad Responder (≤100 days)	CD1C	ENSG00000158481	4.9549	0.6	6	4.2	MALE	Neutral		0	0	4.9549	4.9549	1	Missense variant	ENSP00000357152.3:p.V116A		MODERATE	SNV	protein_coding		0.584
HMF000609A	Bad Responder (≤100 days)	CDADC1	ENSG00000102543	1.1202	1	11	4.2	MALE	Deep Deletion	LOH	11	0	1.1202	1.1202												Deletion Peak 18
HMF000609A	Bad Responder (≤100 days)	CDC14C	ENSG00000218305	17.4952	0.88	3	4.2	MALE	Deep Amplification	LOH	0	3	17.4952	17.4952
HMF000609A	Bad Responder (≤100 days)	CDCA2	ENSG00000184661	0.9967	1	16	4.2	MALE	Deep Deletion	LOH	16	0	0.9967	0.9967												Deletion Peak 12
HMF000609A	Bad Responder (≤100 days)	CDH10	ENSG00000040731	5.0393	0.6	13	4.2	MALE	Neutral		0	0	5.0393	5.0393	1	Missense variant	ENSP00000264463.4:p.V586L		MODERATE	SNV	protein_coding		0.1613	MUTATION	COSMIC, Martincorena et al., IntOGen 02-2020
HMF000609A	Bad Responder (≤100 days)	CDKN1B	ENSG00000111276	0.9982	1	7	4.2	MALE	Deep Deletion	LOH	7	0	0.9982	0.9982											COSMIC, Priestley et al. (Muts), Priestley et al. (CNA), Dietlein et al., Martincorena et al., IntOGen 02-2020, Bailey et al.	Deletion Peak 17
HMF000609A	Bad Responder (≤100 days)	CEMIP	ENSG00000103888	0.9916	1	30	4.2	MALE	Deep Deletion	LOH	30	0	0.9916	0.9916
HMF000609A	Bad Responder (≤100 days)	CEP152	ENSG00000103995	1.0047	1	30	4.2	MALE	Deep Deletion	LOH	30	0	1.0047	1.0047												Deletion Peak 21
HMF000609A	Bad Responder (≤100 days)	CERS3	ENSG00000154227	1.44691	1	16	4.2	MALE	Deletion	LOH	1	0	0.9981	2.0171														Structural Variant
HMF000609A	Bad Responder (≤100 days)	CERS3-AS1	ENSG00000259430	1.2484	1	7	4.2	MALE	Deep Deletion	LOH	4	0	0.9981	2.0171
HMF000609A	Bad Responder (≤100 days)	CFAP161	ENSG00000156206	0.9916	1	10	4.2	MALE	Deep Deletion	LOH	10	0	0.9916	0.9916
HMF000609A	Bad Responder (≤100 days)	CHASERR	ENSG00000272888	0.9981	1	8	4.2	MALE	Deep Deletion	LOH	8	0	0.9981	0.9981
HMF000609A	Bad Responder (≤100 days)	CHD2	ENSG00000173575	0.9981	1	48	4.2	MALE	Deep Deletion	LOH	48	0	0.9981	0.9981											COSMIC, Dietlein et al., IntOGen 02-2020
HMF000609A	Bad Responder (≤100 days)	CHMP7	ENSG00000147457	0.9967	1	13	4.2	MALE	Deep Deletion	LOH	13	0	0.9967	0.9967												Deletion Peak 12
HMF000609A	Bad Responder (≤100 days)	CHRNA2	ENSG00000120903	0.9967	1	10	4.2	MALE	Deep Deletion	LOH	10	0	0.9967	0.9967
HMF000609A	Bad Responder (≤100 days)	CHRNA3	ENSG00000080644	0.9916	1	9	4.2	MALE	Deep Deletion	LOH	9	0	0.9916	0.9916
HMF000609A	Bad Responder (≤100 days)	CHRNA5	ENSG00000169684	0.9916	1	6	4.2	MALE	Deep Deletion	LOH	6	0	0.9916	0.9916
HMF000609A	Bad Responder (≤100 days)	CHRNB4	ENSG00000117971	0.9916	1	13	4.2	MALE	Deep Deletion	LOH	13	0	0.9916	0.9916
HMF000609A	Bad Responder (≤100 days)	CHSY3	ENSG00000198108	5.0016		4	4.2	MALE	Neutral		0	0	5.0016	5.0016	1	Missense variant	ENSP00000302629.4:p.I745T		MODERATE	SNV	protein_coding		0.1884
HMF000609A	Bad Responder (≤100 days)	CIB1	ENSG00000185043	0.9981	1	8	4.2	MALE	Deep Deletion	LOH	8	0	0.9981	0.9981
HMF000609A	Bad Responder (≤100 days)	CIB2	ENSG00000136425	0.9916	1	7	4.2	MALE	Deep Deletion	LOH	7	0	0.9916	0.9916
HMF000609A	Bad Responder (≤100 days)	CITED1	ENSG00000125931	1.0003		6	4.2	MALE	Deep Deletion		6	0	1.0003	1.0003
HMF000609A	Bad Responder (≤100 days)	CKMT1B	ENSG00000237289	2.0045	0.56	13	4.2	MALE	Deletion		0	0	2.0045	2.0045	1	Missense variant	ENSP00000300283.6:p.G389V		MODERATE	SNV	protein_coding	COSV100294580	0.4675			Deletion Peak 21
HMF000609A	Bad Responder (≤100 days)	CLECL1	ENSG00000184293	3.44314	0.76	4	4.2	MALE	Neutral		1	0	1.005	4.0678														Structural Variant
HMF000609A	Bad Responder (≤100 days)	CLK3	ENSG00000179335	0.9916	1	22	4.2	MALE	Deep Deletion	LOH	22	0	0.9916	0.9916
HMF000609A	Bad Responder (≤100 days)	CLU	ENSG00000120885	0.9967	1	12	4.2	MALE	Deep Deletion	LOH	12	0	0.9967	0.9967
HMF000609A	Bad Responder (≤100 days)	CNOT7	ENSG00000198791	0.9995	1	12	4.2	MALE	Deep Deletion	LOH	12	0	0.9995	0.9995
HMF000609A	Bad Responder (≤100 days)	CNTN6	ENSG00000134115	3.8025	0.53	23	4.2	MALE	Neutral		0	0	3.8025	3.8025	1	Missense variant	ENSP00000407822.2:p.P58L		MODERATE	SNV	protein_coding		0.2857
HMF000609A	Bad Responder (≤100 days)	CNTNAP4	ENSG00000152910	2.9706	0.67	26	4.2	MALE	Neutral		0	0	2.9706	2.9706	1	Missense variant	ENSP00000418741.1:p.L455Q		MODERATE	SNV	protein_coding	COSV56685699	0.6721
HMF000609A	Bad Responder (≤100 days)	COG3	ENSG00000136152	1.1202	1	24	4.2	MALE	Deep Deletion	LOH	24	0	1.1202	1.1202												Deletion Peak 18
HMF000609A	Bad Responder (≤100 days)	COG6	ENSG00000133103	1.1202	1	20	4.2	MALE	Deep Deletion	LOH	20	0	1.1202	1.1202
HMF000609A	Bad Responder (≤100 days)	COMMD4	ENSG00000140365	0.9916	1	8	4.2	MALE	Deep Deletion	LOH	8	0	0.9916	0.9916
HMF000609A	Bad Responder (≤100 days)	COPS2	ENSG00000166200	1.0047	1	13	4.2	MALE	Deep Deletion	LOH	13	0	1.0047	1.0047												Deletion Peak 21
HMF000609A	Bad Responder (≤100 days)	COX5A	ENSG00000178741	0.9916	1	6	4.2	MALE	Deep Deletion	LOH	6	0	0.9916	0.9916
HMF000609A	Bad Responder (≤100 days)	CPB2	ENSG00000080618	1.1202	1	12	4.2	MALE	Deep Deletion	LOH	12	0	1.1202	1.1202												Deletion Peak 18
HMF000609A	Bad Responder (≤100 days)	CPB2-AS1	ENSG00000235903	1.1202	1	10	4.2	MALE	Deep Deletion	LOH	10	0	1.1202	1.1202
HMF000609A	Bad Responder (≤100 days)	CPLX3	ENSG00000213578	0.9916	1	3	4.2	MALE	Deep Deletion	LOH	3	0	0.9916	0.9916
HMF000609A	Bad Responder (≤100 days)	CRABP1	ENSG00000166426	0.9916	1	4	4.2	MALE	Deep Deletion	LOH	4	0	0.9916	0.9916
HMF000609A	Bad Responder (≤100 days)	CRAT37	ENSG00000258551	0.9981	1	7	4.2	MALE	Deep Deletion	LOH	7	0	0.9981	0.9981
HMF000609A	Bad Responder (≤100 days)	CREBL2	ENSG00000111269	0.9982	1	5	4.2	MALE	Deep Deletion	LOH	5	0	0.9982	0.9982												Deletion Peak 17
HMF000609A	Bad Responder (≤100 days)	CRTC3	ENSG00000140577	0.9981	1	23	4.2	MALE	Deep Deletion	LOH	23	0	0.9981	0.9981											COSMIC
HMF000609A	Bad Responder (≤100 days)	CRTC3-AS1	ENSG00000259736	0.9981	1	5	4.2	MALE	Deep Deletion	LOH	5	0	0.9981	0.9981
HMF000609A	Bad Responder (≤100 days)	CRYBG3	ENSG00000080200	4.17647	0.52	23	4.2	MALE	Neutral		0	0	3.86	4.8169	1	Missense variant	ENSP00000182096.4:p.S473F		MODERATE	SNV	protein_coding		0.2344
HMF000609A	Bad Responder (≤100 days)	CSGALNACT1	ENSG00000147408	0.9967	1	21	4.2	MALE	Deep Deletion	LOH	21	0	0.9967	0.9967												Deletion Peak 12
HMF000609A	Bad Responder (≤100 days)	CSK	ENSG00000103653	0.9916	1	16	4.2	MALE	Deep Deletion	LOH	16	0	0.9916	0.9916
HMF000609A	Bad Responder (≤100 days)	CSNK1A1L	ENSG00000180138	1.1202	1	1	4.2	MALE	Deep Deletion	LOH	1	0	1.1202	1.1202
HMF000609A	Bad Responder (≤100 days)	CSPG4	ENSG00000173546	0.9916	1	10	4.2	MALE	Deep Deletion	LOH	10	0	0.9916	0.9916
HMF000609A	Bad Responder (≤100 days)	CTC-756D1.2	ENSG00000253390	0.9967	1	2	4.2	MALE	Deep Deletion	LOH	2	0	0.9967	0.9967
HMF000609A	Bad Responder (≤100 days)	CTC-756D1.3	ENSG00000253986	0.9967	1	2	4.2	MALE	Deep Deletion	LOH	2	0	0.9967	0.9967
HMF000609A	Bad Responder (≤100 days)	CTC-756D1.4	ENSG00000287166	0.9967	1	2	4.2	MALE	Deep Deletion	LOH	2	0	0.9967	0.9967
HMF000609A	Bad Responder (≤100 days)	CTD-2007H18.1	ENSG00000259730	1.0077		2	4.2	MALE	Deep Deletion		2	0	1.0077	1.0077
HMF000609A	Bad Responder (≤100 days)	CTD-2007H18.2	ENSG00000287439	1.0077		3	4.2	MALE	Deep Deletion		3	0	1.0077	1.0077
HMF000609A	Bad Responder (≤100 days)	CTD-2023J5.1	ENSG00000255076	0.9995	1	2	4.2	MALE	Deep Deletion	LOH	2	0	0.9995	0.9995
HMF000609A	Bad Responder (≤100 days)	CTD-2026K11.1	ENSG00000260892	0.9916	1	2	4.2	MALE	Deep Deletion	LOH	2	0	0.9916	0.9916
HMF000609A	Bad Responder (≤100 days)	CTD-2026K11.2	ENSG00000260206	0.9916	1	2	4.2	MALE	Deep Deletion	LOH	2	0	0.9916	0.9916
HMF000609A	Bad Responder (≤100 days)	CTD-2026K11.3	ENSG00000260235	0.9916	1	2	4.2	MALE	Deep Deletion	LOH	2	0	0.9916	0.9916
HMF000609A	Bad Responder (≤100 days)	CTD-2026K11.4	ENSG00000275454	0.9916	1	1	4.2	MALE	Deep Deletion	LOH	1	0	0.9916	0.9916
HMF000609A	Bad Responder (≤100 days)	CTD-2026K11.5	ENSG00000274515	0.9916	1	1	4.2	MALE	Deep Deletion	LOH	1	0	0.9916	0.9916
HMF000609A	Bad Responder (≤100 days)	CTD-2026K11.6	ENSG00000203392	0.9916	1	1	4.2	MALE	Deep Deletion	LOH	1	0	0.9916	0.9916
HMF000609A	Bad Responder (≤100 days)	CTD-2034I4.1	ENSG00000259543	1.82478	0.82	4	4.2	MALE	Deletion		1	0	0.9916	2														Structural Variant
HMF000609A	Bad Responder (≤100 days)	CTD-2050N2.1	ENSG00000259221	0.9949	1	5	4.2	MALE	Deep Deletion	LOH	5	0	0.9949	0.9949
HMF000609A	Bad Responder (≤100 days)	CTD-2054N24.2	ENSG00000259363	0.9981	1	17	4.2	MALE	Deep Deletion	LOH	17	0	0.9981	0.9981
HMF000609A	Bad Responder (≤100 days)	CTD-2071N1.1	ENSG00000259213	0.9916	1	2	4.2	MALE	Deep Deletion	LOH	2	0	0.9916	0.9916
HMF000609A	Bad Responder (≤100 days)	CTD-2135J3.3	ENSG00000248896	0.9995	1	5	4.2	MALE	Deep Deletion	LOH	5	0	0.9995	0.9995
HMF000609A	Bad Responder (≤100 days)	CTD-2168K21.1	ENSG00000253832	0.9967	1	3	4.2	MALE	Deep Deletion	LOH	3	0	0.9967	0.9967
HMF000609A	Bad Responder (≤100 days)	CTD-2168K21.2	ENSG00000272157	0.9967	1	1	4.2	MALE	Deep Deletion	LOH	1	0	0.9967	0.9967
HMF000609A	Bad Responder (≤100 days)	CTD-2168K21.3	ENSG00000288055	0.9967	1	2	4.2	MALE	Deep Deletion	LOH	2	0	0.9967	0.9967
HMF000609A	Bad Responder (≤100 days)	CTD-2240J17.4	ENSG00000275995	0.9916	1	1	4.2	MALE	Deep Deletion	LOH	1	0	0.9916	0.9916
HMF000609A	Bad Responder (≤100 days)	CTD-2311M21.3	ENSG00000261821	0.9916	1	3	4.2	MALE	Deep Deletion	LOH	3	0	0.9916	0.9916
HMF000609A	Bad Responder (≤100 days)	CTD-2311M21.4	ENSG00000274937	0.9916	1	1	4.2	MALE	Deep Deletion	LOH	1	0	0.9916	0.9916
HMF000609A	Bad Responder (≤100 days)	CTD-2311M21.6	ENSG00000286696	0.9916	1	2	4.2	MALE	Deep Deletion	LOH	2	0	0.9916	0.9916
HMF000609A	Bad Responder (≤100 days)	CTD-2313J17.1	ENSG00000258922	0.9981	1	2	4.2	MALE	Deep Deletion	LOH	2	0	0.9981	0.9981
HMF000609A	Bad Responder (≤100 days)	CTD-2313J17.5	ENSG00000260361	0.9981	1	1	4.2	MALE	Deep Deletion	LOH	1	0	0.9981	0.9981
HMF000609A	Bad Responder (≤100 days)	CTD-2313J17.6	ENSG00000274215	0.9981	1	1	4.2	MALE	Deep Deletion	LOH	1	0	0.9981	0.9981
HMF000609A	Bad Responder (≤100 days)	CTD-2323K18.1	ENSG00000260269	0.9916	1	6	4.2	MALE	Deep Deletion	LOH	6	0	0.9916	0.9916
HMF000609A	Bad Responder (≤100 days)	CTD-2335A18.3	ENSG00000287717	0.9981	1	1	4.2	MALE	Deep Deletion	LOH	1	0	0.9981	0.9981
HMF000609A	Bad Responder (≤100 days)	CTD-2530N21.4	ENSG00000254064	0.9967	1	2	4.2	MALE	Deep Deletion	LOH	2	0	0.9967	0.9967
HMF000609A	Bad Responder (≤100 days)	CTD-2530N21.5	ENSG00000177725	0.9967	1	1	4.2	MALE	Deep Deletion	LOH	1	0	0.9967	0.9967
HMF000609A	Bad Responder (≤100 days)	CTD-2530N21.6	ENSG00000285881	0.9967	1	3	4.2	MALE	Deep Deletion	LOH	3	0	0.9967	0.9967
HMF000609A	Bad Responder (≤100 days)	CTD-2530N21.7	ENSG00000288677	0.9967	1	1	4.2	MALE	Deep Deletion	LOH	1	0	0.9967	0.9967												Deletion Peak 12
HMF000609A	Bad Responder (≤100 days)	CTD-2536I1.3	ENSG00000273923	0.9981	1	1	4.2	MALE	Deep Deletion	LOH	1	0	0.9981	0.9981
HMF000609A	Bad Responder (≤100 days)	CTD-2536I1.4	ENSG00000285700	0.9981	1	2	4.2	MALE	Deep Deletion	LOH	2	0	0.9981	0.9981
HMF000609A	Bad Responder (≤100 days)	CTD-2544M6.1	ENSG00000259199	0.9981	1	5	4.2	MALE	Deep Deletion	LOH	5	0	0.9981	0.9981
HMF000609A	Bad Responder (≤100 days)	CTD-2547L16.1	ENSG00000245281	0.9967	1	5	4.2	MALE	Deep Deletion	LOH	5	0	0.9967	0.9967
HMF000609A	Bad Responder (≤100 days)	CTD-2547L16.4	ENSG00000286542	0.9967	1	3	4.2	MALE	Deep Deletion	LOH	3	0	0.9967	0.9967
HMF000609A	Bad Responder (≤100 days)	CTD-2562G15.3	ENSG00000276744	0.9916	1	1	4.2	MALE	Deep Deletion	LOH	1	0	0.9916	0.9916
HMF000609A	Bad Responder (≤100 days)	CTD-2576F9.2	ENSG00000270017	0.9981	1	2	4.2	MALE	Deep Deletion	LOH	2	0	0.9981	0.9981
HMF000609A	Bad Responder (≤100 days)	CTD-2647E9.3	ENSG00000259188	1.0047	1	4	4.2	MALE	Deep Deletion	LOH	4	0	1.0047	1.0047
HMF000609A	Bad Responder (≤100 days)	CTD-3065B20.2	ENSG00000259212	0.9981	1	2	4.2	MALE	Deep Deletion	LOH	2	0	0.9981	0.9981
HMF000609A	Bad Responder (≤100 days)	CTD-3065B20.3	ENSG00000259314	0.9981	1	3	4.2	MALE	Deep Deletion	LOH	3	0	0.9981	0.9981
HMF000609A	Bad Responder (≤100 days)	CTD-3065B20.4	ENSG00000285560	0.9981	1	2	4.2	MALE	Deep Deletion	LOH	2	0	0.9981	0.9981
HMF000609A	Bad Responder (≤100 days)	CTD-3076O17.1	ENSG00000254744	0.9981	1	3	4.2	MALE	Deep Deletion	LOH	3	0	0.9981	0.9981
HMF000609A	Bad Responder (≤100 days)	CTD-3076O17.2	ENSG00000259219	0.9981	1	2	4.2	MALE	Deep Deletion	LOH	2	0	0.9981	0.9981
HMF000609A	Bad Responder (≤100 days)	CTD-3094K11.1	ENSG00000259704	0.9981	1	3	4.2	MALE	Deep Deletion	LOH	3	0	0.9981	0.9981
HMF000609A	Bad Responder (≤100 days)	CTD-3094K11.3	ENSG00000287061	0.9981	1	2	4.2	MALE	Deep Deletion	LOH	2	0	0.9981	0.9981
HMF000609A	Bad Responder (≤100 days)	CTD-3110H11.1	ENSG00000259715	1.0047	1	2	4.2	MALE	Deep Deletion	LOH	2	0	1.0047	1.0047
HMF000609A	Bad Responder (≤100 days)	CTD-3154N5.1	ENSG00000260919	0.9916	1	2	4.2	MALE	Deep Deletion	LOH	2	0	0.9916	0.9916
HMF000609A	Bad Responder (≤100 days)	CTD-3154N5.2	ENSG00000275527	0.9916	1	1	4.2	MALE	Deep Deletion	LOH	1	0	0.9916	0.9916
HMF000609A	Bad Responder (≤100 days)	CTD-3247F14.2	ENSG00000261026	0.9967	1	1	4.2	MALE	Deep Deletion	LOH	1	0	0.9967	0.9967
HMF000609A	Bad Responder (≤100 days)	CTD-3247F14.3	ENSG00000287812	0.9967	1	2	4.2	MALE	Deep Deletion	LOH	2	0	0.9967	0.9967
HMF000609A	Bad Responder (≤100 days)	CTD-3247H4.2	ENSG00000274654	1.0047	1	1	4.2	MALE	Deep Deletion	LOH	1	0	1.0047	1.0047
HMF000609A	Bad Responder (≤100 days)	CTD-3247H4.3	ENSG00000286947	1.0047	1	2	4.2	MALE	Deep Deletion	LOH	2	0	1.0047	1.0047
HMF000609A	Bad Responder (≤100 days)	CTSB	ENSG00000164733	0.9995	1	22	4.2	MALE	Deep Deletion	LOH	22	0	0.9995	0.9995
HMF000609A	Bad Responder (≤100 days)	CTSH	ENSG00000103811	0.9916	1	19	4.2	MALE	Deep Deletion	LOH	19	0	0.9916	0.9916
HMF000609A	Bad Responder (≤100 days)	CTXND1	ENSG00000259417	0.9916	1	3	4.2	MALE	Deep Deletion	LOH	3	0	0.9916	0.9916
HMF000609A	Bad Responder (≤100 days)	CXCR3	ENSG00000186810	1.0003		2	4.2	MALE	Deep Deletion		2	0	1.0003	1.0003
HMF000609A	Bad Responder (≤100 days)	CXorf49	ENSG00000215115	1.0003		6	4.2	MALE	Deep Deletion		6	0	1.0003	1.0003
HMF000609A	Bad Responder (≤100 days)	CXorf49B	ENSG00000215113	1.0003		6	4.2	MALE	Deep Deletion		6	0	1.0003	1.0003
HMF000609A	Bad Responder (≤100 days)	CXorf65	ENSG00000204165	1.0003		6	4.2	MALE	Deep Deletion		6	0	1.0003	1.0003
HMF000609A	Bad Responder (≤100 days)	CYP11A1	ENSG00000140459	0.9916	1	13	4.2	MALE	Deep Deletion	LOH	13	0	0.9916	0.9916
HMF000609A	Bad Responder (≤100 days)	CYP1A1	ENSG00000140465	0.9916	1	7	4.2	MALE	Deep Deletion	LOH	7	0	0.9916	0.9916
HMF000609A	Bad Responder (≤100 days)	CYP1A2	ENSG00000140505	0.9916	1	7	4.2	MALE	Deep Deletion	LOH	7	0	0.9916	0.9916
HMF000609A	Bad Responder (≤100 days)	CYSLTR2	ENSG00000152207	1.1202	1	6	4.2	MALE	Deep Deletion	LOH	6	0	1.1202	1.1202											COSMIC, IntOGen 02-2020, Bailey et al.	Deletion Peak 18
HMF000609A	Bad Responder (≤100 days)	DCBLD2	ENSG00000057019	6.721	0.72	19	4.2	MALE	Amplification		0	0	6.721	6.721	1	Missense variant	ENSP00000321573.6:p.D318V		MODERATE	SNV	protein_coding		0.1398
HMF000609A	Bad Responder (≤100 days)	DCLK1	ENSG00000133083	1.1202	1	20	4.2	MALE	Deep Deletion	LOH	20	0	1.1202	1.1202
HMF000609A	Bad Responder (≤100 days)	DDX47	ENSG00000213782	0.9982	1	14	4.2	MALE	Deep Deletion	LOH	14	0	0.9982	0.9982
HMF000609A	Bad Responder (≤100 days)	DEFB130A	ENSG00000232948	0.9995	1	2	4.2	MALE	Deep Deletion	LOH	2	0	0.9995	0.9995
HMF000609A	Bad Responder (≤100 days)	DEFB130B	ENSG00000233050	0.9995	1	2	4.2	MALE	Deep Deletion	LOH	2	0	0.9995	0.9995
HMF000609A	Bad Responder (≤100 days)	DEFB134	ENSG00000205882	0.9995	1	2	4.2	MALE	Deep Deletion	LOH	2	0	0.9995	0.9995
HMF000609A	Bad Responder (≤100 days)	DEFB135	ENSG00000205883	0.9995	1	2	4.2	MALE	Deep Deletion	LOH	2	0	0.9995	0.9995
HMF000609A	Bad Responder (≤100 days)	DEFB136	ENSG00000205884	0.9995	1	2	4.2	MALE	Deep Deletion	LOH	2	0	0.9995	0.9995
HMF000609A	Bad Responder (≤100 days)	DERA	ENSG00000023697	0.9982	1	14	4.2	MALE	Deep Deletion	LOH	14	0	0.9982	0.9982
HMF000609A	Bad Responder (≤100 days)	DET1	ENSG00000140543	0.9981	1	8	4.2	MALE	Deep Deletion	LOH	8	0	0.9981	0.9981
HMF000609A	Bad Responder (≤100 days)	DGKH	ENSG00000102780	1.1202	1	40	4.2	MALE	Deep Deletion	LOH	40	0	1.1202	1.1202												Deletion Peak 18
HMF000609A	Bad Responder (≤100 days)	DLC1	ENSG00000164741	0.9995	1	27	4.2	MALE	Deep Deletion	LOH	27	0	0.9995	0.9995											Dietlein et al.
HMF000609A	Bad Responder (≤100 days)	DLEU1	ENSG00000176124	1.35325	0.86	55	4.2	MALE	Deep Deletion	LOH	46	0	1.1202	3.1484
HMF000609A	Bad Responder (≤100 days)	DLEU2	ENSG00000231607	1.1202	1	17	4.2	MALE	Deep Deletion	LOH	17	0	1.1202	1.1202
HMF000609A	Bad Responder (≤100 days)	DLEU7	ENSG00000186047	1.56566	0.74	11	4.2	MALE	Deletion		8	0	1.1202	3.1484												Deletion Peak 18		Structural Variant
HMF000609A	Bad Responder (≤100 days)	DMTN	ENSG00000158856	0.9967	1	21	4.2	MALE	Deep Deletion	LOH	21	0	0.9967	0.9967												Deletion Peak 12
HMF000609A	Bad Responder (≤100 days)	DNAI3	ENSG00000162643	4.0565	0.51	24	4.2	MALE	Neutral		0	0	4.0565	4.0565	1	Missense variant	ENSP00000294664.6:p.F635L		MODERATE	SNV	protein_coding		0.5572
HMF000609A	Bad Responder (≤100 days)	DNAJA4	ENSG00000140403	0.9916	1	10	4.2	MALE	Deep Deletion	LOH	10	0	0.9916	0.9916
HMF000609A	Bad Responder (≤100 days)	DNAJC15	ENSG00000120675	1.1202	1	6	4.2	MALE	Deep Deletion	LOH	6	0	1.1202	1.1202												Deletion Peak 18
HMF000609A	Bad Responder (≤100 days)	DNAJC22	ENSG00000178401	3.9957	0.75	5	4.2	MALE	Neutral		0	0	3.9957	3.9957	1	Missense variant	ENSP00000446830.1:p.M247I		MODERATE	SNV	protein_coding	rs148896963	0.2022
HMF000609A	Bad Responder (≤100 days)	DNM1P35	ENSG00000246877	0.9916	1	3	4.2	MALE	Deep Deletion	LOH	3	0	0.9916	0.9916
HMF000609A	Bad Responder (≤100 days)	DOCK10	ENSG00000135905	3.9707	0.51	59	4.2	MALE	Neutral		0	0	3.9707	3.9707	1	Missense variant	ENSP00000258390.7:p.V670L		MODERATE	SNV	protein_coding		0.4576
HMF000609A	Bad Responder (≤100 days)	DOCK5	ENSG00000147459	0.9967	1	53	4.2	MALE	Deep Deletion	LOH	53	0	0.9967	0.9967												Deletion Peak 12
HMF000609A	Bad Responder (≤100 days)	DOK2	ENSG00000147443	0.9967	1	5	4.2	MALE	Deep Deletion	LOH	5	0	0.9967	0.9967												Deletion Peak 12
HMF000609A	Bad Responder (≤100 days)	DPYSL2	ENSG00000092964	0.9967	1	20	4.2	MALE	Deep Deletion	LOH	20	0	0.9967	0.9967												Deletion Peak 12
HMF000609A	Bad Responder (≤100 days)	DPYSL4	ENSG00000151640	3.0053	0.67	15	4.2	MALE	Neutral		0	0	3.0053	3.0053	1	Missense variant	ENSP00000339850.3:p.A349T		MODERATE	SNV	protein_coding	rs147539286	0.3025			Deletion Peak 15
HMF000609A	Bad Responder (≤100 days)	DTWD1	ENSG00000104047	1.0047	1	8	4.2	MALE	Deep Deletion	LOH	8	0	1.0047	1.0047												Deletion Peak 21
HMF000609A	Bad Responder (≤100 days)	DUSP16	ENSG00000111266	0.9982	1	11	4.2	MALE	Deep Deletion	LOH	11	0	0.9982	0.9982											Priestley et al. (Muts), IntOGen 02-2020	Deletion Peak 17
HMF000609A	Bad Responder (≤100 days)	DUT	ENSG00000128951	1.0047	1	7	4.2	MALE	Deep Deletion	LOH	7	0	1.0047	1.0047												Deletion Peak 21
HMF000609A	Bad Responder (≤100 days)	EBF2	ENSG00000221818	0.9967	1	18	4.2	MALE	Deep Deletion	LOH	18	0	0.9967	0.9967												Deletion Peak 12
HMF000609A	Bad Responder (≤100 days)	EBPL	ENSG00000123179	1.1202	1	7	4.2	MALE	Deep Deletion	LOH	7	0	1.1202	1.1202												Deletion Peak 18
HMF000609A	Bad Responder (≤100 days)	EDC3	ENSG00000179151	0.9916	1	13	4.2	MALE	Deep Deletion	LOH	13	0	0.9916	0.9916
HMF000609A	Bad Responder (≤100 days)	EGLN1	ENSG00000135766	5.9406	0.66	6	4.2	MALE	Neutral		0	0	5.9406	5.9406	1	Missense variant	ENSP00000355601.3:p.E348A		MODERATE	SNV	protein_coding		0.1476
HMF000609A	Bad Responder (≤100 days)	EGR3	ENSG00000179388	0.9967	1	5	4.2	MALE	Deep Deletion	LOH	5	0	0.9967	0.9967											Bailey et al.	Deletion Peak 12
HMF000609A	Bad Responder (≤100 days)	EID1	ENSG00000255302	1.0047	1	1	4.2	MALE	Deep Deletion	LOH	1	0	1.0047	1.0047												Deletion Peak 21
HMF000609A	Bad Responder (≤100 days)	EIF2S3B	ENSG00000180574	0.9982	1	2	4.2	MALE	Deep Deletion	LOH	2	0	0.9982	0.9982
HMF000609A	Bad Responder (≤100 days)	ELF1	ENSG00000120690	1.1202	1	11	4.2	MALE	Deep Deletion	LOH	11	0	1.1202	1.1202
HMF000609A	Bad Responder (≤100 days)	ELP3	ENSG00000134014	0.9967	1	23	4.2	MALE	Deep Deletion	LOH	23	0	0.9967	0.9967
HMF000609A	Bad Responder (≤100 days)	EMP1	ENSG00000134531	0.9982	1	6	4.2	MALE	Deep Deletion	LOH	6	0	0.9982	0.9982
HMF000609A	Bad Responder (≤100 days)	ENOX1	ENSG00000120658	1.1202	1	17	4.2	MALE	Deep Deletion	LOH	17	0	1.1202	1.1202												Deletion Peak 18
HMF000609A	Bad Responder (≤100 days)	ENOX1-AS1	ENSG00000233821	1.1202	1	2	4.2	MALE	Deep Deletion	LOH	2	0	1.1202	1.1202
HMF000609A	Bad Responder (≤100 days)	ENOX1-AS2	ENSG00000238189	1.1202	1	2	4.2	MALE	Deep Deletion	LOH	2	0	1.1202	1.1202
HMF000609A	Bad Responder (≤100 days)	ENTPD4	ENSG00000197217	0.9967	1	16	4.2	MALE	Deep Deletion	LOH	16	0	0.9967	0.9967												Deletion Peak 12
HMF000609A	Bad Responder (≤100 days)	EPHX2	ENSG00000120915	0.9967	1	21	4.2	MALE	Deep Deletion	LOH	21	0	0.9967	0.9967
HMF000609A	Bad Responder (≤100 days)	EPS8	ENSG00000151491	0.9982	1	37	4.2	MALE	Deep Deletion	LOH	37	0	0.9982	0.9982											Dietlein et al., Martincorena et al.
HMF000609A	Bad Responder (≤100 days)	EPSTI1	ENSG00000133106	1.1202	1	16	4.2	MALE	Deep Deletion	LOH	16	0	1.1202	1.1202												Deletion Peak 18
HMF000609A	Bad Responder (≤100 days)	ERCC6L	ENSG00000186871	1.0003		3	4.2	MALE	Deep Deletion		3	0	1.0003	1.0003
HMF000609A	Bad Responder (≤100 days)	ERI1	ENSG00000104626	0.9995	1	14	4.2	MALE	Deep Deletion	LOH	14	0	0.9995	0.9995
HMF000609A	Bad Responder (≤100 days)	ERICH6B	ENSG00000165837	1.1202	1	17	4.2	MALE	Deep Deletion	LOH	17	0	1.1202	1.1202											Dietlein et al.	Deletion Peak 18
HMF000609A	Bad Responder (≤100 days)	ERP27	ENSG00000139055	0.9982	1	8	4.2	MALE	Deep Deletion	LOH	8	0	0.9982	0.9982
HMF000609A	Bad Responder (≤100 days)	ESCO2	ENSG00000171320	0.9967	1	14	4.2	MALE	Deep Deletion	LOH	14	0	0.9967	0.9967
HMF000609A	Bad Responder (≤100 days)	ESD	ENSG00000139684	1.1202	1	13	4.2	MALE	Deep Deletion	LOH	13	0	1.1202	1.1202												Deletion Peak 18
HMF000609A	Bad Responder (≤100 days)	ETFA	ENSG00000140374	0.9916	1	16	4.2	MALE	Deep Deletion	LOH	16	0	0.9916	0.9916
HMF000609A	Bad Responder (≤100 days)	ETV6	ENSG00000139083	0.9982	1	12	4.2	MALE	Deep Deletion	LOH	12	0	0.9982	0.9982											COSMIC, Dietlein et al., IntOGen 02-2020
HMF000609A	Bad Responder (≤100 days)	EXOSC8	ENSG00000120699	1.1202	1	14	4.2	MALE	Deep Deletion	LOH	14	0	1.1202	1.1202
HMF000609A	Bad Responder (≤100 days)	EYS	ENSG00000188107	3.976	0.5	52	4.2	MALE	Neutral		0	0	3.976	3.976	1	Missense variant	ENSP00000424243.1:p.S1430R		MODERATE	SNV	protein_coding		0.4749		Priestley et al. (CNA), Dietlein et al.
HMF000609A	Bad Responder (≤100 days)	F13B	ENSG00000143278	5.9741	0.66	13	4.2	MALE	Neutral		0	0	5.9741	5.9741	1	Stop gained	ENSP00000356382.1:p.K435*		HIGH	SNV	protein_coding		0.0484
HMF000609A	Bad Responder (≤100 days)	FAH	ENSG00000103876	0.9916	1	17	4.2	MALE	Deep Deletion	LOH	17	0	0.9916	0.9916
HMF000609A	Bad Responder (≤100 days)	FAM167A	ENSG00000154319	0.9995	1	10	4.2	MALE	Deep Deletion	LOH	10	0	0.9995	0.9995
HMF000609A	Bad Responder (≤100 days)	FAM167A-AS1	ENSG00000184608	0.9995	1	11	4.2	MALE	Deep Deletion	LOH	11	0	0.9995	0.9995
HMF000609A	Bad Responder (≤100 days)	FAM174B	ENSG00000185442	0.9981	1	14	4.2	MALE	Deep Deletion	LOH	14	0	0.9981	0.9981											IntOGen 02-2020
HMF000609A	Bad Responder (≤100 days)	FAM182B	ENSG00000175170	4.0414	0.51	21	4.2	MALE	Neutral		0	0	4.0414	4.0414	1	Missense variant	ENSP00000365585.1:p.R149H		MODERATE	SNV	protein_coding	rs781328747&COSV64517749	0.0539
HMF000609A	Bad Responder (≤100 days)	FAM216B	ENSG00000179813	1.1202	1	4	4.2	MALE	Deep Deletion	LOH	4	0	1.1202	1.1202												Deletion Peak 18
HMF000609A	Bad Responder (≤100 days)	FAM219B	ENSG00000178761	0.9916	1	5	4.2	MALE	Deep Deletion	LOH	5	0	0.9916	0.9916
HMF000609A	Bad Responder (≤100 days)	FAM227B	ENSG00000166262	1.0047	1	24	4.2	MALE	Deep Deletion	LOH	24	0	1.0047	1.0047												Deletion Peak 21
HMF000609A	Bad Responder (≤100 days)	FAM234B	ENSG00000084444	0.9982	1	15	4.2	MALE	Deep Deletion	LOH	15	0	0.9982	0.9982
HMF000609A	Bad Responder (≤100 days)	FAM3B	ENSG00000183844	3.0186	0.67	11	4.2	MALE	Neutral		0	0	3.0186	3.0186	1	Missense variant	ENSP00000350673.2:p.P33L		MODERATE	SNV	protein_coding	rs1424426371&COSV100783778	0.7213
HMF000609A	Bad Responder (≤100 days)	FAM66A	ENSG00000227888	0.9995	1	6	4.2	MALE	Deep Deletion	LOH	6	0	0.9995	0.9995
HMF000609A	Bad Responder (≤100 days)	FAM66D	ENSG00000255052	0.9995	1	8	4.2	MALE	Deep Deletion	LOH	8	0	0.9995	0.9995
HMF000609A	Bad Responder (≤100 days)	FAM86B1	ENSG00000186523	0.9995	1	7	4.2	MALE	Deep Deletion	LOH	7	0	0.9995	0.9995
HMF000609A	Bad Responder (≤100 days)	FAM86B2	ENSG00000145002	0.9995	1	8	4.2	MALE	Deep Deletion	LOH	8	0	0.9995	0.9995											Dietlein et al.
HMF000609A	Bad Responder (≤100 days)	FANCI	ENSG00000140525	0.9981	1	44	4.2	MALE	Deep Deletion	LOH	44	0	0.9981	0.9981
HMF000609A	Bad Responder (≤100 days)	FBN1	ENSG00000166147	1.0047	1	67	4.2	MALE	Deep Deletion	LOH	67	0	1.0047	1.0047												Deletion Peak 21
HMF000609A	Bad Responder (≤100 days)	FBXO22	ENSG00000167196	0.9916	1	10	4.2	MALE	Deep Deletion	LOH	10	0	0.9916	0.9916
HMF000609A	Bad Responder (≤100 days)	FDFT1	ENSG00000079459	0.9995	1	12	4.2	MALE	Deep Deletion	LOH	12	0	0.9995	0.9995
HMF000609A	Bad Responder (≤100 days)	FES	ENSG00000182511	0.9981	1	21	4.2	MALE	Deep Deletion	LOH	21	0	0.9981	0.9981											COSMIC
HMF000609A	Bad Responder (≤100 days)	FGF17	ENSG00000158815	0.9967	1	6	4.2	MALE	Deep Deletion	LOH	6	0	0.9967	0.9967												Deletion Peak 12
HMF000609A	Bad Responder (≤100 days)	FGF20	ENSG00000078579	0.9995	1	3	4.2	MALE	Deep Deletion	LOH	3	0	0.9995	0.9995
HMF000609A	Bad Responder (≤100 days)	FGF7	ENSG00000140285	1.0047	1	5	4.2	MALE	Deep Deletion	LOH	5	0	1.0047	1.0047												Deletion Peak 21
HMF000609A	Bad Responder (≤100 days)	FGL1	ENSG00000104760	0.9995	1	12	4.2	MALE	Deep Deletion	LOH	12	0	0.9995	0.9995
HMF000609A	Bad Responder (≤100 days)	FHIP2B	ENSG00000158863	0.9967	1	17	4.2	MALE	Deep Deletion	LOH	17	0	0.9967	0.9967												Deletion Peak 12
HMF000609A	Bad Responder (≤100 days)	FNDC3A	ENSG00000102531	1.1202	1	28	4.2	MALE	Deep Deletion	LOH	28	0	1.1202	1.1202												Deletion Peak 18
HMF000609A	Bad Responder (≤100 days)	FOXO1	ENSG00000150907	1.1202	1	5	4.2	MALE	Deep Deletion	LOH	5	0	1.1202	1.1202											COSMIC, IntOGen 02-2020
HMF000609A	Bad Responder (≤100 days)	FOXO4	ENSG00000184481	1.0003		4	4.2	MALE	Deep Deletion		4	0	1.0003	1.0003											COSMIC
HMF000609A	Bad Responder (≤100 days)	FREM2	ENSG00000150893	1.1202	1	25	4.2	MALE	Deep Deletion	LOH	25	0	1.1202	1.1202
HMF000609A	Bad Responder (≤100 days)	FREM2-AS1	ENSG00000225350	1.1202	1	2	4.2	MALE	Deep Deletion	LOH	2	0	1.1202	1.1202
HMF000609A	Bad Responder (≤100 days)	FRY	ENSG00000073910	1.1202	1	70	4.2	MALE	Deep Deletion	LOH	70	0	1.1202	1.1202
HMF000609A	Bad Responder (≤100 days)	FRY-AS1	ENSG00000237637	1.1202	1	4	4.2	MALE	Deep Deletion	LOH	4	0	1.1202	1.1202
HMF000609A	Bad Responder (≤100 days)	FURIN	ENSG00000140564	0.9981	1	19	4.2	MALE	Deep Deletion	LOH	19	0	0.9981	0.9981
HMF000609A	Bad Responder (≤100 days)	GABPB1	ENSG00000104064	1.0047	1	13	4.2	MALE	Deep Deletion	LOH	13	0	1.0047	1.0047												Deletion Peak 21
HMF000609A	Bad Responder (≤100 days)	GABPB1-AS1	ENSG00000244879	1.0047	1	2	4.2	MALE	Deep Deletion	LOH	2	0	1.0047	1.0047
HMF000609A	Bad Responder (≤100 days)	GABPB1-IT1	ENSG00000285410	1.0047	1	1	4.2	MALE	Deep Deletion	LOH	1	0	1.0047	1.0047
HMF000609A	Bad Responder (≤100 days)	GALK2	ENSG00000156958	1.0047	1	20	4.2	MALE	Deep Deletion	LOH	20	0	1.0047	1.0047												Deletion Peak 21
HMF000609A	Bad Responder (≤100 days)	GATA4	ENSG00000136574	0.9995	1	11	4.2	MALE	Deep Deletion	LOH	11	0	0.9995	0.9995
HMF000609A	Bad Responder (≤100 days)	GCNA	ENSG00000147174	1.0003		13	4.2	MALE	Deep Deletion		13	0	1.0003	1.0003
HMF000609A	Bad Responder (≤100 days)	GDPGP1	ENSG00000183208	0.9981	1	5	4.2	MALE	Deep Deletion	LOH	5	0	0.9981	0.9981
HMF000609A	Bad Responder (≤100 days)	GFRA2	ENSG00000168546	0.9967	1	14	4.2	MALE	Deep Deletion	LOH	14	0	0.9967	0.9967												Deletion Peak 12
HMF000609A	Bad Responder (≤100 days)	GJB1	ENSG00000169562	1.0003		7	4.2	MALE	Deep Deletion		7	0	1.0003	1.0003
HMF000609A	Bad Responder (≤100 days)	GLI3	ENSG00000106571	8.56583	0.85	27	4.2	MALE	Amplification	LOH	0	23	2.5069	13.3423														Structural Variant
HMF000609A	Bad Responder (≤100 days)	GNRH1	ENSG00000147437	0.9967	1	3	4.2	MALE	Deep Deletion	LOH	3	0	0.9967	0.9967												Deletion Peak 12
HMF000609A	Bad Responder (≤100 days)	GOLGA6A	ENSG00000159289	0.9916	1	18	4.2	MALE	Deep Deletion	LOH	18	0	0.9916	0.9916
HMF000609A	Bad Responder (≤100 days)	GOLGA6C	ENSG00000167195	0.9916	1	18	4.2	MALE	Deep Deletion	LOH	18	0	0.9916	0.9916
HMF000609A	Bad Responder (≤100 days)	GOLGA6D	ENSG00000140478	0.9916	1	18	4.2	MALE	Deep Deletion	LOH	18	0	0.9916	0.9916
HMF000609A	Bad Responder (≤100 days)	GOLGA6L4	ENSG00000184206	0.9981	1	9	4.2	MALE	Deep Deletion	LOH	9	0	0.9981	0.9981
HMF000609A	Bad Responder (≤100 days)	GPALPP1	ENSG00000133114	1.1202	1	12	4.2	MALE	Deep Deletion	LOH	12	0	1.1202	1.1202												Deletion Peak 18
HMF000609A	Bad Responder (≤100 days)	GPR19	ENSG00000183150	0.9982	1	5	4.2	MALE	Deep Deletion	LOH	5	0	0.9982	0.9982												Deletion Peak 17
HMF000609A	Bad Responder (≤100 days)	GPRC5A	ENSG00000013588	0.9982	1	4	4.2	MALE	Deep Deletion	LOH	4	0	0.9982	0.9982
HMF000609A	Bad Responder (≤100 days)	GPRC5D	ENSG00000111291	0.9982	1	4	4.2	MALE	Deep Deletion	LOH	4	0	0.9982	0.9982
HMF000609A	Bad Responder (≤100 days)	GPRC5D-AS1	ENSG00000247498	0.9982	1	12	4.2	MALE	Deep Deletion	LOH	12	0	0.9982	0.9982
HMF000609A	Bad Responder (≤100 days)	GRIN2B	ENSG00000273079	0.9982	1	21	4.2	MALE	Deep Deletion	LOH	21	0	0.9982	0.9982
HMF000609A	Bad Responder (≤100 days)	GS1-72M22.1	ENSG00000272163	0.9967	1	1	4.2	MALE	Deep Deletion	LOH	1	0	0.9967	0.9967
HMF000609A	Bad Responder (≤100 days)	GSDMC	ENSG00000147697	9.6386	0.8	14	4.2	MALE	Amplification		0	0	9.6386	9.6386	1	Missense variant	ENSP00000276708.4:p.D485V		MODERATE	SNV	protein_coding		0.4252
HMF000609A	Bad Responder (≤100 days)	GSG1	ENSG00000111305	0.9982	1	8	4.2	MALE	Deep Deletion	LOH	8	0	0.9982	0.9982
HMF000609A	Bad Responder (≤100 days)	GTF2F2	ENSG00000188342	1.1202	1	10	4.2	MALE	Deep Deletion	LOH	10	0	1.1202	1.1202												Deletion Peak 18
HMF000609A	Bad Responder (≤100 days)	GUCY2C	ENSG00000070019	0.9982	1	27	4.2	MALE	Deep Deletion	LOH	27	0	0.9982	0.9982
HMF000609A	Bad Responder (≤100 days)	H2AJ	ENSG00000246705	0.9982	1	1	4.2	MALE	Deep Deletion	LOH	1	0	0.9982	0.9982
HMF000609A	Bad Responder (≤100 days)	H4-16	ENSG00000197837	0.9982	1	4	4.2	MALE	Deep Deletion	LOH	4	0	0.9982	0.9982
HMF000609A	Bad Responder (≤100 days)	HAPLN3	ENSG00000140511	0.9981	1	7	4.2	MALE	Deep Deletion	LOH	7	0	0.9981	0.9981
HMF000609A	Bad Responder (≤100 days)	HDAC8	ENSG00000147099	1.0003		20	4.2	MALE	Deep Deletion		20	0	1.0003	1.0003
HMF000609A	Bad Responder (≤100 days)	HDC	ENSG00000140287	1.0047	1	12	4.2	MALE	Deep Deletion	LOH	12	0	1.0047	1.0047												Deletion Peak 21
HMF000609A	Bad Responder (≤100 days)	HDDC3	ENSG00000184508	0.9981	1	4	4.2	MALE	Deep Deletion	LOH	4	0	0.9981	0.9981
HMF000609A	Bad Responder (≤100 days)	HDGFL3	ENSG00000166503	0.9711	1	8	4.2	MALE	Deep Deletion	LOH	8	0	0.9711	0.9711
HMF000609A	Bad Responder (≤100 days)	HEBP1	ENSG00000013583	0.9982	1	7	4.2	MALE	Deep Deletion	LOH	7	0	0.9982	0.9982
HMF000609A	Bad Responder (≤100 days)	HMCN1	ENSG00000143341	5.9741	0.66	108	4.2	MALE	Neutral		0	0	5.9741	5.9741	1	Missense variant	ENSP00000271588.4:p.V3258F		MODERATE	SNV	protein_coding		0.6738
HMF000609A	Bad Responder (≤100 days)	HMG20A	ENSG00000140382	0.9916	1	13	4.2	MALE	Deep Deletion	LOH	13	0	0.9916	0.9916
HMF000609A	Bad Responder (≤100 days)	HOMER2	ENSG00000103942	1.85621	0.57	13	4.2	MALE	Deletion		3	0	0.9711	2														Structural Variant
HMF000609A	Bad Responder (≤100 days)	HR	ENSG00000168453	0.9967	1	21	4.2	MALE	Deep Deletion	LOH	21	0	0.9967	0.9967												Deletion Peak 12
HMF000609A	Bad Responder (≤100 days)	HSPH1	ENSG00000120694	2.68376	0.8	19	4.2	MALE	Deletion		6	0	1.1202	3.1397														Structural Variant
HMF000609A	Bad Responder (≤100 days)	HTR2A	ENSG00000102468	1.1202	1	4	4.2	MALE	Deep Deletion	LOH	4	0	1.1202	1.1202												Deletion Peak 18
HMF000609A	Bad Responder (≤100 days)	HTR2A-AS1	ENSG00000224517	1.1202	1	3	4.2	MALE	Deep Deletion	LOH	3	0	1.1202	1.1202
HMF000609A	Bad Responder (≤100 days)	HUS1	ENSG00000136273	13.3228	0.85	8	4.2	MALE	Deep Amplification	LOH	0	8	13.3228	13.3228
HMF000609A	Bad Responder (≤100 days)	HYKK	ENSG00000188266	0.9916	1	6	4.2	MALE	Deep Deletion	LOH	6	0	0.9916	0.9916
HMF000609A	Bad Responder (≤100 days)	IDH2	ENSG00000182054	0.9981	1	12	4.2	MALE	Deep Deletion	LOH	12	0	0.9981	0.9981											COSMIC, Dietlein et al., Martincorena et al., IntOGen 02-2020, Bailey et al.
HMF000609A	Bad Responder (≤100 days)	IDH2-DT	ENSG00000259685	0.9981	1	5	4.2	MALE	Deep Deletion	LOH	5	0	0.9981	0.9981
HMF000609A	Bad Responder (≤100 days)	IDH3A	ENSG00000166411	0.9916	1	17	4.2	MALE	Deep Deletion	LOH	17	0	0.9916	0.9916
HMF000609A	Bad Responder (≤100 days)	IGF1R	ENSG00000140443	0.9981	1	30	4.2	MALE	Deep Deletion	LOH	30	0	0.9981	0.9981											Priestley et al. (CNA)
HMF000609A	Bad Responder (≤100 days)	IL16	ENSG00000172349	0.9916	1	22	4.2	MALE	Deep Deletion	LOH	22	0	0.9916	0.9916
HMF000609A	Bad Responder (≤100 days)	IL2RG	ENSG00000147168	1.0003		9	4.2	MALE	Deep Deletion		9	0	1.0003	1.0003
HMF000609A	Bad Responder (≤100 days)	IMP3	ENSG00000177971	0.9916	1	4	4.2	MALE	Deep Deletion	LOH	4	0	0.9916	0.9916
HMF000609A	Bad Responder (≤100 days)	INTS10	ENSG00000104613	0.9967	1	18	4.2	MALE	Deep Deletion	LOH	18	0	0.9967	0.9967												Deletion Peak 12
HMF000609A	Bad Responder (≤100 days)	IQGAP1	ENSG00000140575	0.9981	1	40	4.2	MALE	Deep Deletion	LOH	40	0	0.9981	0.9981
HMF000609A	Bad Responder (≤100 days)	IRAIN	ENSG00000259424	0.9981	1	2	4.2	MALE	Deep Deletion	LOH	2	0	0.9981	0.9981
HMF000609A	Bad Responder (≤100 days)	IREB2	ENSG00000136381	0.9916	1	24	4.2	MALE	Deep Deletion	LOH	24	0	0.9916	0.9916
HMF000609A	Bad Responder (≤100 days)	ISG20	ENSG00000172183	0.9981	1	10	4.2	MALE	Deep Deletion	LOH	10	0	0.9981	0.9981
HMF000609A	Bad Responder (≤100 days)	ISL2	ENSG00000159556	0.9916	1	6	4.2	MALE	Deep Deletion	LOH	6	0	0.9916	0.9916
HMF000609A	Bad Responder (≤100 days)	ISLR	ENSG00000129009	0.9916	1	5	4.2	MALE	Deep Deletion	LOH	5	0	0.9916	0.9916
HMF000609A	Bad Responder (≤100 days)	ISLR2	ENSG00000167178	0.9916	1	10	4.2	MALE	Deep Deletion	LOH	10	0	0.9916	0.9916
HMF000609A	Bad Responder (≤100 days)	ITGB1BP2	ENSG00000147166	1.0003		8	4.2	MALE	Deep Deletion		8	0	1.0003	1.0003
HMF000609A	Bad Responder (≤100 days)	ITM2B	ENSG00000136156	1.1202	1	10	4.2	MALE	Deep Deletion	LOH	10	0	1.1202	1.1202												Deletion Peak 18
HMF000609A	Bad Responder (≤100 days)	KBTBD6	ENSG00000165572	1.1202	1	1	4.2	MALE	Deep Deletion	LOH	1	0	1.1202	1.1202
HMF000609A	Bad Responder (≤100 days)	KBTBD7	ENSG00000120696	1.1202	1	1	4.2	MALE	Deep Deletion	LOH	1	0	1.1202	1.1202
HMF000609A	Bad Responder (≤100 days)	KCNRG	ENSG00000198553	1.1202	1	3	4.2	MALE	Deep Deletion	LOH	3	0	1.1202	1.1202												Deletion Peak 18
HMF000609A	Bad Responder (≤100 days)	KCTD4	ENSG00000180332	1.1202	1	2	4.2	MALE	Deep Deletion	LOH	2	0	1.1202	1.1202												Deletion Peak 18
HMF000609A	Bad Responder (≤100 days)	KCTD9	ENSG00000104756	0.9967	1	15	4.2	MALE	Deep Deletion	LOH	15	0	0.9967	0.9967												Deletion Peak 12
HMF000609A	Bad Responder (≤100 days)	KIF7	ENSG00000166813	0.9981	1	19	4.2	MALE	Deep Deletion	LOH	19	0	0.9981	0.9981
HMF000609A	Bad Responder (≤100 days)	KL	ENSG00000133116	1.1202	1	5	4.2	MALE	Deep Deletion	LOH	5	0	1.1202	1.1202
HMF000609A	Bad Responder (≤100 days)	KLF12	ENSG00000118922	3.1484	0.64	8	4.2	MALE	Neutral		0	0	3.1484	3.1484	1	Missense variant	ENSP00000366897.2:p.S293P		MODERATE	SNV	protein_coding		0.5846			Deletion Peak 19
HMF000609A	Bad Responder (≤100 days)	KLHL25	ENSG00000183655	0.9981	1	3	4.2	MALE	Deep Deletion	LOH	3	0	0.9981	0.9981
HMF000609A	Bad Responder (≤100 days)	KLLN	ENSG00000227268	-0.0167		1	4.2	MALE	Deep Deletion		1	0	-0.0167	-0.0167												Deletion Peak 14
HMF000609A	Bad Responder (≤100 days)	KLRC1	ENSG00000134545	0.9982	1	9	4.2	MALE	Deep Deletion	LOH	9	0	0.9982	0.9982
HMF000609A	Bad Responder (≤100 days)	KLRC2	ENSG00000205809	0.9982	1	10	4.2	MALE	Deep Deletion	LOH	10	0	0.9982	0.9982
HMF000609A	Bad Responder (≤100 days)	KLRC3	ENSG00000205810	0.9982	1	7	4.2	MALE	Deep Deletion	LOH	7	0	0.9982	0.9982
HMF000609A	Bad Responder (≤100 days)	KLRC4	ENSG00000183542	0.9982	1	4	4.2	MALE	Deep Deletion	LOH	4	0	0.9982	0.9982
HMF000609A	Bad Responder (≤100 days)	KLRD1	ENSG00000134539	1.03199	1	8	4.2	MALE	Deep Deletion	LOH	7	0	0.9982	4.0628
HMF000609A	Bad Responder (≤100 days)	KLRK1	ENSG00000213809	0.9982	1	8	4.2	MALE	Deep Deletion	LOH	8	0	0.9982	0.9982
HMF000609A	Bad Responder (≤100 days)	KLRK1-AS1	ENSG00000245648	0.9982	1	7	4.2	MALE	Deep Deletion	LOH	7	0	0.9982	0.9982
HMF000609A	Bad Responder (≤100 days)	KPNA3	ENSG00000102753	1.1202	1	17	4.2	MALE	Deep Deletion	LOH	17	0	1.1202	1.1202												Deletion Peak 18
HMF000609A	Bad Responder (≤100 days)	KRTAP12-1	ENSG00000187175	3.0186	0.67	1	4.2	MALE	Neutral		0	0	3.0186	3.0186	1	Missense variant	ENSP00000375475.1:p.A16V		MODERATE	SNV	protein_coding	rs199622339&COSV59971633	0.72
HMF000609A	Bad Responder (≤100 days)	LACC1	ENSG00000179630	1.1202	1	8	4.2	MALE	Deep Deletion	LOH	8	0	1.1202	1.1202												Deletion Peak 18
HMF000609A	Bad Responder (≤100 days)	LCOR	ENSG00000196233	4.0436	0.75	11	4.2	MALE	Neutral		0	0	4.0436	4.0436	1	Missense variant	ENSP00000286067.2:p.E953D		MODERATE	SNV	protein_coding		0.1917
HMF000609A	Bad Responder (≤100 days)	LCP1	ENSG00000136167	1.1202	1	25	4.2	MALE	Deep Deletion	LOH	25	0	1.1202	1.1202											COSMIC	Deletion Peak 18
HMF000609A	Bad Responder (≤100 days)	LETR1	ENSG00000248441	0.9981	1	15	4.2	MALE	Deep Deletion	LOH	15	0	0.9981	0.9981
HMF000609A	Bad Responder (≤100 days)	LGI1	ENSG00000108231	4.0436	0.75	17	4.2	MALE	Neutral		0	0	4.0436	4.0436	1	Missense variant	ENSP00000360472.4:p.R474Q	likely_pathogenic	MODERATE	SNV	protein_coding	rs1064794249&CM102034&COSV65057607	0.6643
HMF000609A	Bad Responder (≤100 days)	LGI3	ENSG00000168481	0.9967	1	9	4.2	MALE	Deep Deletion	LOH	9	0	0.9967	0.9967												Deletion Peak 12
HMF000609A	Bad Responder (≤100 days)	LHFPL6	ENSG00000183722	1.1202	1	5	4.2	MALE	Deep Deletion	LOH	5	0	1.1202	1.1202											COSMIC
HMF000609A	Bad Responder (≤100 days)	LINC00052	ENSG00000259527	0.9981	1	3	4.2	MALE	Deep Deletion	LOH	3	0	0.9981	0.9981
HMF000609A	Bad Responder (≤100 days)	LINC00208	ENSG00000170983	0.9995	1	6	4.2	MALE	Deep Deletion	LOH	6	0	0.9995	0.9995
HMF000609A	Bad Responder (≤100 days)	LINC00330	ENSG00000235097	1.1202	1	3	4.2	MALE	Deep Deletion	LOH	3	0	1.1202	1.1202
HMF000609A	Bad Responder (≤100 days)	LINC00332	ENSG00000230710	1.1202	1	7	4.2	MALE	Deep Deletion	LOH	7	0	1.1202	1.1202
HMF000609A	Bad Responder (≤100 days)	LINC00366	ENSG00000229437	1.1202	1	8	4.2	MALE	Deep Deletion	LOH	8	0	1.1202	1.1202
HMF000609A	Bad Responder (≤100 days)	LINC00390	ENSG00000226519	1.1202	1	8	4.2	MALE	Deep Deletion	LOH	8	0	1.1202	1.1202
HMF000609A	Bad Responder (≤100 days)	LINC00400	ENSG00000229928	1.1202	1	2	4.2	MALE	Deep Deletion	LOH	2	0	1.1202	1.1202
HMF000609A	Bad Responder (≤100 days)	LINC00407	ENSG00000237585	1.1202	1	3	4.2	MALE	Deep Deletion	LOH	3	0	1.1202	1.1202
HMF000609A	Bad Responder (≤100 days)	LINC00423	ENSG00000226968	1.1202	1	4	4.2	MALE	Deep Deletion	LOH	4	0	1.1202	1.1202
HMF000609A	Bad Responder (≤100 days)	LINC00428	ENSG00000229546	1.1202	1	2	4.2	MALE	Deep Deletion	LOH	2	0	1.1202	1.1202
HMF000609A	Bad Responder (≤100 days)	LINC00437	ENSG00000236354	1.1202	1	2	4.2	MALE	Deep Deletion	LOH	2	0	1.1202	1.1202
HMF000609A	Bad Responder (≤100 days)	LINC00445	ENSG00000236036	1.1202	1	2	4.2	MALE	Deep Deletion	LOH	2	0	1.1202	1.1202
HMF000609A	Bad Responder (≤100 days)	LINC00457	ENSG00000225179	1.1202	1	6	4.2	MALE	Deep Deletion	LOH	6	0	1.1202	1.1202
HMF000609A	Bad Responder (≤100 days)	LINC00462	ENSG00000233610	1.1202	1	2	4.2	MALE	Deep Deletion	LOH	2	0	1.1202	1.1202
HMF000609A	Bad Responder (≤100 days)	LINC00529	ENSG00000236827	0.9995	1	2	4.2	MALE	Deep Deletion	LOH	2	0	0.9995	0.9995
HMF000609A	Bad Responder (≤100 days)	LINC00547	ENSG00000275226	1.1202	1	5	4.2	MALE	Deep Deletion	LOH	5	0	1.1202	1.1202
HMF000609A	Bad Responder (≤100 days)	LINC00562	ENSG00000260388	1.1202	1	1	4.2	MALE	Deep Deletion	LOH	1	0	1.1202	1.1202
HMF000609A	Bad Responder (≤100 days)	LINC00563	ENSG00000261097	1.1202	1	1	4.2	MALE	Deep Deletion	LOH	1	0	1.1202	1.1202
HMF000609A	Bad Responder (≤100 days)	LINC00571	ENSG00000223685	1.1202	1	10	4.2	MALE	Deep Deletion	LOH	10	0	1.1202	1.1202
HMF000609A	Bad Responder (≤100 days)	LINC00598	ENSG00000215483	1.1202	1	44	4.2	MALE	Deep Deletion	LOH	44	0	1.1202	1.1202
HMF000609A	Bad Responder (≤100 days)	LINC00681	ENSG00000255494	0.9995	1	2	4.2	MALE	Deep Deletion	LOH	2	0	0.9995	0.9995
HMF000609A	Bad Responder (≤100 days)	LINC00891	ENSG00000281852	1.0003		3	4.2	MALE	Deep Deletion		3	0	1.0003	1.0003
HMF000609A	Bad Responder (≤100 days)	LINC00923	ENSG00000251209	0.9981	1	26	4.2	MALE	Deep Deletion	LOH	26	0	0.9981	0.9981
HMF000609A	Bad Responder (≤100 days)	LINC00924	ENSG00000259134	0.9981	1	12	4.2	MALE	Deep Deletion	LOH	12	0	0.9981	0.9981
HMF000609A	Bad Responder (≤100 days)	LINC00927	ENSG00000259361	0.9916	1	7	4.2	MALE	Deep Deletion	LOH	7	0	0.9916	0.9916
HMF000609A	Bad Responder (≤100 days)	LINC00928	ENSG00000259218	0.9981	1	5	4.2	MALE	Deep Deletion	LOH	5	0	0.9981	0.9981
HMF000609A	Bad Responder (≤100 days)	LINC00930	ENSG00000258647	0.9981	1	5	4.2	MALE	Deep Deletion	LOH	5	0	0.9981	0.9981
HMF000609A	Bad Responder (≤100 days)	LINC01048	ENSG00000230390	1.1202	1	4	4.2	MALE	Deep Deletion	LOH	4	0	1.1202	1.1202
HMF000609A	Bad Responder (≤100 days)	LINC01050	ENSG00000271216	1.1202	1	5	4.2	MALE	Deep Deletion	LOH	5	0	1.1202	1.1202
HMF000609A	Bad Responder (≤100 days)	LINC01055	ENSG00000235366	1.1202	1	4	4.2	MALE	Deep Deletion	LOH	4	0	1.1202	1.1202
HMF000609A	Bad Responder (≤100 days)	LINC01077	ENSG00000233456	1.1202	1	2	4.2	MALE	Deep Deletion	LOH	2	0	1.1202	1.1202
HMF000609A	Bad Responder (≤100 days)	LINC01198	ENSG00000231817	1.1202	1	17	4.2	MALE	Deep Deletion	LOH	17	0	1.1202	1.1202
HMF000609A	Bad Responder (≤100 days)	LINC01252	ENSG00000247157	0.9982	1	8	4.2	MALE	Deep Deletion	LOH	8	0	0.9982	0.9982
HMF000609A	Bad Responder (≤100 days)	LINC01448	ENSG00000238284	13.3423	0.85	3	4.2	MALE	Deep Amplification	LOH	0	3	13.3423	13.3423
HMF000609A	Bad Responder (≤100 days)	LINC01489	ENSG00000255727	0.9982	1	4	4.2	MALE	Deep Deletion	LOH	4	0	0.9982	0.9982
HMF000609A	Bad Responder (≤100 days)	LINC01559	ENSG00000180861	0.9982	1	6	4.2	MALE	Deep Deletion	LOH	6	0	0.9982	0.9982
HMF000609A	Bad Responder (≤100 days)	LINC01579	ENSG00000258754	0.9981	1	19	4.2	MALE	Deep Deletion	LOH	19	0	0.9981	0.9981
HMF000609A	Bad Responder (≤100 days)	LINC01580	ENSG00000258785	0.9981	1	10	4.2	MALE	Deep Deletion	LOH	10	0	0.9981	0.9981
HMF000609A	Bad Responder (≤100 days)	LINC01581	ENSG00000259724	0.9981	1	11	4.2	MALE	Deep Deletion	LOH	11	0	0.9981	0.9981
HMF000609A	Bad Responder (≤100 days)	LINC01582	ENSG00000259611	0.9981	1	8	4.2	MALE	Deep Deletion	LOH	8	0	0.9981	0.9981
HMF000609A	Bad Responder (≤100 days)	LINC01584	ENSG00000260477	0.9981	1	14	4.2	MALE	Deep Deletion	LOH	14	0	0.9981	0.9981
HMF000609A	Bad Responder (≤100 days)	LINC01585	ENSG00000245479	0.9981	1	3	4.2	MALE	Deep Deletion	LOH	3	0	0.9981	0.9981
HMF000609A	Bad Responder (≤100 days)	LINC01586	ENSG00000249487	0.9981	1	5	4.2	MALE	Deep Deletion	LOH	5	0	0.9981	0.9981
HMF000609A	Bad Responder (≤100 days)	LINC02153	ENSG00000253199	0.9967	1	7	4.2	MALE	Deep Deletion	LOH	7	0	0.9967	0.9967
HMF000609A	Bad Responder (≤100 days)	LINC02157	ENSG00000259763	0.9981	1	3	4.2	MALE	Deep Deletion	LOH	3	0	0.9981	0.9981
HMF000609A	Bad Responder (≤100 days)	LINC02207	ENSG00000258476	0.9981	1	15	4.2	MALE	Deep Deletion	LOH	15	0	0.9981	0.9981
HMF000609A	Bad Responder (≤100 days)	LINC02244	ENSG00000259590	0.9981	1	2	4.2	MALE	Deep Deletion	LOH	2	0	0.9981	0.9981
HMF000609A	Bad Responder (≤100 days)	LINC02250	ENSG00000235731	18.8001	0.95	12	4.2	MALE	Deep Amplification	LOH	0	12	18.6997	21.9334
HMF000609A	Bad Responder (≤100 days)	LINC02251	ENSG00000258483	0.9981	1	5	4.2	MALE	Deep Deletion	LOH	5	0	0.9981	0.9981
HMF000609A	Bad Responder (≤100 days)	LINC02253	ENSG00000259485	0.9981	1	11	4.2	MALE	Deep Deletion	LOH	11	0	0.9981	0.9981
HMF000609A	Bad Responder (≤100 days)	LINC02254	ENSG00000259664	0.9981	1	10	4.2	MALE	Deep Deletion	LOH	10	0	0.9981	0.9981
HMF000609A	Bad Responder (≤100 days)	LINC02255	ENSG00000277718	0.9916	1	3	4.2	MALE	Deep Deletion	LOH	3	0	0.9916	0.9916
HMF000609A	Bad Responder (≤100 days)	LINC02334	ENSG00000274317	1.1202	1	7	4.2	MALE	Deep Deletion	LOH	7	0	1.1202	1.1202
HMF000609A	Bad Responder (≤100 days)	LINC02341	ENSG00000283554	1.1202	1	10	4.2	MALE	Deep Deletion	LOH	10	0	1.1202	1.1202
HMF000609A	Bad Responder (≤100 days)	LINC02343	ENSG00000271850	1.1202	1	4	4.2	MALE	Deep Deletion	LOH	4	0	1.1202	1.1202
HMF000609A	Bad Responder (≤100 days)	LINC02344	ENSG00000227911	1.1202	1	2	4.2	MALE	Deep Deletion	LOH	2	0	1.1202	1.1202
HMF000609A	Bad Responder (≤100 days)	LINC02351	ENSG00000277987	0.9981	1	5	4.2	MALE	Deep Deletion	LOH	5	0	0.9981	0.9981
HMF000609A	Bad Responder (≤100 days)	LINC02366	ENSG00000256888	0.9982	1	7	4.2	MALE	Deep Deletion	LOH	7	0	0.9982	0.9982
HMF000609A	Bad Responder (≤100 days)	LINC02378	ENSG00000256994	0.9982	1	8	4.2	MALE	Deep Deletion	LOH	8	0	0.9982	0.9982
HMF000609A	Bad Responder (≤100 days)	LINC02398	ENSG00000256287	0.9982	1	3	4.2	MALE	Deep Deletion	LOH	3	0	0.9982	0.9982
HMF000609A	Bad Responder (≤100 days)	LINC02446	ENSG00000256039	0.9982	1	3	4.2	MALE	Deep Deletion	LOH	3	0	0.9982	0.9982
HMF000609A	Bad Responder (≤100 days)	LINC02468	ENSG00000256499	0.9982	1	6	4.2	MALE	Deep Deletion	LOH	6	0	0.9982	0.9982
HMF000609A	Bad Responder (≤100 days)	LINC02598	ENSG00000256155	0.9982	1	2	4.2	MALE	Deep Deletion	LOH	2	0	0.9982	0.9982
HMF000609A	Bad Responder (≤100 days)	LINC02617	ENSG00000256288	0.9982	1	3	4.2	MALE	Deep Deletion	LOH	3	0	0.9982	0.9982
HMF000609A	Bad Responder (≤100 days)	LINC02838	ENSG00000285536	13.3228	0.85	3	4.2	MALE	Deep Amplification	LOH	0	3	13.3228	13.3228
HMF000609A	Bad Responder (≤100 days)	LINC02852	ENSG00000285866	0.9981	1	3	4.2	MALE	Deep Deletion	LOH	3	0	0.9981	0.9981
HMF000609A	Bad Responder (≤100 days)	LINC02883	ENSG00000259416	0.9981	1	3	4.2	MALE	Deep Deletion	LOH	3	0	0.9981	0.9981
HMF000609A	Bad Responder (≤100 days)	LINC02905	ENSG00000255394	0.9995	1	1	4.2	MALE	Deep Deletion	LOH	1	0	0.9995	0.9995
HMF000609A	Bad Responder (≤100 days)	LINCR-0001	ENSG00000253641	0.9995	1	6	4.2	MALE	Deep Deletion	LOH	6	0	0.9995	0.9995
HMF000609A	Bad Responder (≤100 days)	LINGO1	ENSG00000169783	0.9916	1	16	4.2	MALE	Deep Deletion	LOH	16	0	0.9916	0.9916
HMF000609A	Bad Responder (≤100 days)	LINGO1-AS1	ENSG00000259666	0.9916	1	4	4.2	MALE	Deep Deletion	LOH	4	0	0.9916	0.9916
HMF000609A	Bad Responder (≤100 days)	LINGO1-AS2	ENSG00000259281	0.9916	1	3	4.2	MALE	Deep Deletion	LOH	3	0	0.9916	0.9916
HMF000609A	Bad Responder (≤100 days)	LMAN1L	ENSG00000140506	0.9916	1	15	4.2	MALE	Deep Deletion	LOH	15	0	0.9916	0.9916
HMF000609A	Bad Responder (≤100 days)	LMO3	ENSG00000048540	0.9982	1	18	4.2	MALE	Deep Deletion	LOH	18	0	0.9982	0.9982
HMF000609A	Bad Responder (≤100 days)	LOH12CR2	ENSG00000205791	0.9982	1	2	4.2	MALE	Deep Deletion	LOH	2	0	0.9982	0.9982
HMF000609A	Bad Responder (≤100 days)	LONRF1	ENSG00000154359	0.9995	1	14	4.2	MALE	Deep Deletion	LOH	14	0	0.9995	0.9995
HMF000609A	Bad Responder (≤100 days)	LOXL1	ENSG00000129038	0.9916	1	7	4.2	MALE	Deep Deletion	LOH	7	0	0.9916	0.9916
HMF000609A	Bad Responder (≤100 days)	LOXL1-AS1	ENSG00000261801	0.9916	1	8	4.2	MALE	Deep Deletion	LOH	8	0	0.9916	0.9916
HMF000609A	Bad Responder (≤100 days)	LOXL2	ENSG00000134013	0.9967	1	20	4.2	MALE	Deep Deletion	LOH	20	0	0.9967	0.9967												Deletion Peak 12
HMF000609A	Bad Responder (≤100 days)	LPAR6	ENSG00000139679	1.1202	1	16	4.2	MALE	Deep Deletion	LOH	16	0	1.1202	1.1202												Deletion Peak 18
HMF000609A	Bad Responder (≤100 days)	LPL	ENSG00000175445	0.9967	1	12	4.2	MALE	Deep Deletion	LOH	12	0	0.9967	0.9967												Deletion Peak 12
HMF000609A	Bad Responder (≤100 days)	LRCH1	ENSG00000136141	1.1202	1	23	4.2	MALE	Deep Deletion	LOH	23	0	1.1202	1.1202												Deletion Peak 18
HMF000609A	Bad Responder (≤100 days)	LRP6	ENSG00000070018	0.9982	1	23	4.2	MALE	Deep Deletion	LOH	23	0	0.9982	0.9982
HMF000609A	Bad Responder (≤100 days)	LRRC28	ENSG00000168904	0.9981	1	17	4.2	MALE	Deep Deletion	LOH	17	0	0.9981	0.9981
HMF000609A	Bad Responder (≤100 days)	LRRC63	ENSG00000173988	1.1202	1	11	4.2	MALE	Deep Deletion	LOH	11	0	1.1202	1.1202												Deletion Peak 18
HMF000609A	Bad Responder (≤100 days)	LSP1	ENSG00000130592	3.4614	0.55	23	4.2	MALE	Neutral		0	0	3.4614	3.4614	1	Missense variant	ENSP00000371194.1:p.R371W		MODERATE	SNV	protein_coding	rs145216198&COSV61138281	0.4312
HMF000609A	Bad Responder (≤100 days)	LUNAR1	ENSG00000278090	0.9981	1	7	4.2	MALE	Deep Deletion	LOH	7	0	0.9981	0.9981
HMF000609A	Bad Responder (≤100 days)	LYSMD4	ENSG00000183060	0.9981	1	9	4.2	MALE	Deep Deletion	LOH	9	0	0.9981	0.9981
HMF000609A	Bad Responder (≤100 days)	LZTS1	ENSG00000061337	0.9967	1	4	4.2	MALE	Deep Deletion	LOH	4	0	0.9967	0.9967												Deletion Peak 12
HMF000609A	Bad Responder (≤100 days)	LZTS1-AS1	ENSG00000253733	0.9967	1	3	4.2	MALE	Deep Deletion	LOH	3	0	0.9967	0.9967
HMF000609A	Bad Responder (≤100 days)	MAB21L1	ENSG00000180660	1.1202	1	1	4.2	MALE	Deep Deletion	LOH	1	0	1.1202	1.1202
HMF000609A	Bad Responder (≤100 days)	MAGOHB	ENSG00000111196	0.9982	1	6	4.2	MALE	Deep Deletion	LOH	6	0	0.9982	0.9982
HMF000609A	Bad Responder (≤100 days)	MAN2A2	ENSG00000196547	0.9981	1	29	4.2	MALE	Deep Deletion	LOH	29	0	0.9981	0.9981
HMF000609A	Bad Responder (≤100 days)	MAN2C1	ENSG00000140400	0.9916	1	28	4.2	MALE	Deep Deletion	LOH	28	0	0.9916	0.9916
HMF000609A	Bad Responder (≤100 days)	MANSC1	ENSG00000111261	0.9982	1	5	4.2	MALE	Deep Deletion	LOH	5	0	0.9982	0.9982
HMF000609A	Bad Responder (≤100 days)	MAP3K7	ENSG00000135341	3.976	0.5	16	4.2	MALE	Neutral		0	0	3.976	3.976	1	Missense variant	ENSP00000358335.3:p.A294P		MODERATE	SNV	protein_coding		0.1864
HMF000609A	Bad Responder (≤100 days)	MAP7D3	ENSG00000129680	3.0488		22	4.2	MALE	Neutral		0	0	3.0488	3.0488	1	Missense variant	ENSP00000318086.9:p.R152Q		MODERATE	SNV	protein_coding	rs769200163&COSV100286281	1.0063
HMF000609A	Bad Responder (≤100 days)	MCTP2	ENSG00000140563	0.9981	1	26	4.2	MALE	Deep Deletion	LOH	26	0	0.9981	0.9981
HMF000609A	Bad Responder (≤100 days)	MED12	ENSG00000184634	1.0003		45	4.2	MALE	Deep Deletion		45	0	1.0003	1.0003											COSMIC, Dietlein et al., IntOGen 02-2020, Bailey et al.
HMF000609A	Bad Responder (≤100 days)	MED4	ENSG00000136146	1.1202	1	8	4.2	MALE	Deep Deletion	LOH	8	0	1.1202	1.1202												Deletion Peak 18
HMF000609A	Bad Responder (≤100 days)	MED4-AS1	ENSG00000229111	1.1202	1	3	4.2	MALE	Deep Deletion	LOH	3	0	1.1202	1.1202
HMF000609A	Bad Responder (≤100 days)	MEF2A	ENSG00000068305	0.9981	1	17	4.2	MALE	Deep Deletion	LOH	17	0	0.9981	0.9981
HMF000609A	Bad Responder (≤100 days)	MESD	ENSG00000117899	0.9916	1	6	4.2	MALE	Deep Deletion	LOH	6	0	0.9916	0.9916
HMF000609A	Bad Responder (≤100 days)	MESP1	ENSG00000166823	0.9981	1	2	4.2	MALE	Deep Deletion	LOH	2	0	0.9981	0.9981
HMF000609A	Bad Responder (≤100 days)	MESP2	ENSG00000188095	0.9981	1	4	4.2	MALE	Deep Deletion	LOH	4	0	0.9981	0.9981
HMF000609A	Bad Responder (≤100 days)	MFGE8	ENSG00000140545	0.9981	1	12	4.2	MALE	Deep Deletion	LOH	12	0	0.9981	0.9981
HMF000609A	Bad Responder (≤100 days)	MGP	ENSG00000111341	0.9982	1	5	4.2	MALE	Deep Deletion	LOH	5	0	0.9982	0.9982											Priestley et al. (Muts)
HMF000609A	Bad Responder (≤100 days)	MGST1	ENSG00000008394	0.9982	1	17	4.2	MALE	Deep Deletion	LOH	17	0	0.9982	0.9982
HMF000609A	Bad Responder (≤100 days)	MICU3	ENSG00000155970	0.9995	1	16	4.2	MALE	Deep Deletion	LOH	16	0	0.9995	0.9995
HMF000609A	Bad Responder (≤100 days)	MINAR1	ENSG00000169330	0.9916	1	4	4.2	MALE	Deep Deletion	LOH	4	0	0.9916	0.9916
HMF000609A	Bad Responder (≤100 days)	MIR124-1HG	ENSG00000253230	0.9995	1	5	4.2	MALE	Deep Deletion	LOH	5	0	0.9995	0.9995
HMF000609A	Bad Responder (≤100 days)	MIR9-3HG	ENSG00000255571	0.9981	1	13	4.2	MALE	Deep Deletion	LOH	13	0	0.9981	0.9981
HMF000609A	Bad Responder (≤100 days)	MLNR	ENSG00000102539	1.1202	1	2	4.2	MALE	Deep Deletion	LOH	2	0	1.1202	1.1202												Deletion Peak 18
HMF000609A	Bad Responder (≤100 days)	MORF4L1	ENSG00000185787	0.9916	1	19	4.2	MALE	Deep Deletion	LOH	19	0	0.9916	0.9916
HMF000609A	Bad Responder (≤100 days)	MPI	ENSG00000178802	0.9916	1	8	4.2	MALE	Deep Deletion	LOH	8	0	0.9916	0.9916
HMF000609A	Bad Responder (≤100 days)	MRPL46	ENSG00000259494	0.9981	1	4	4.2	MALE	Deep Deletion	LOH	4	0	0.9981	0.9981
HMF000609A	Bad Responder (≤100 days)	MRPS11	ENSG00000181991	0.9981	1	6	4.2	MALE	Deep Deletion	LOH	6	0	0.9981	0.9981
HMF000609A	Bad Responder (≤100 days)	MRPS22	ENSG00000175110	7.8905	0.74	16	4.2	MALE	Amplification		0	0	7.8905	7.8905	1	Missense variant	ENSP00000418008.1:p.A143V		MODERATE	SNV	protein_coding	rs1576362311	0.1606
HMF000609A	Bad Responder (≤100 days)	MRPS31	ENSG00000102738	1.1202	1	9	4.2	MALE	Deep Deletion	LOH	9	0	1.1202	1.1202
HMF000609A	Bad Responder (≤100 days)	MSR1	ENSG00000038945	0.9995	1	27	4.2	MALE	Deep Deletion	LOH	27	0	0.9995	0.9995
HMF000609A	Bad Responder (≤100 days)	MSRA	ENSG00000175806	0.9995	1	14	4.2	MALE	Deep Deletion	LOH	14	0	0.9995	0.9995
HMF000609A	Bad Responder (≤100 days)	MTHFS	ENSG00000136371	0.9916	1	4	4.2	MALE	Deep Deletion	LOH	4	0	0.9916	0.9916
HMF000609A	Bad Responder (≤100 days)	MTMR7	ENSG00000003987	0.9995	1	20	4.2	MALE	Deep Deletion	LOH	20	0	0.9995	0.9995
HMF000609A	Bad Responder (≤100 days)	MTMR9	ENSG00000104643	0.9995	1	11	4.2	MALE	Deep Deletion	LOH	11	0	0.9995	0.9995
HMF000609A	Bad Responder (≤100 days)	MTRF1	ENSG00000120662	1.1202	1	15	4.2	MALE	Deep Deletion	LOH	15	0	1.1202	1.1202
HMF000609A	Bad Responder (≤100 days)	MTUS1	ENSG00000129422	0.9995	1	32	4.2	MALE	Deep Deletion	LOH	32	0	0.9995	0.9995
HMF000609A	Bad Responder (≤100 days)	MUC21	ENSG00000204544	4.8841	0.6	3	4.2	MALE	Neutral		0	0	4.8841	4.8841	1	Missense variant	ENSP00000365473.3:p.T33N		MODERATE	SNV	protein_coding	rs368753344	0.239
HMF000609A	Bad Responder (≤100 days)	MYCBP2	ENSG00000005810	3.1484	0.64	87	4.2	MALE	Neutral		0	0	3.1484	3.1484	1	Missense variant	ENSP00000444596.1:p.D4454N		MODERATE	SNV	protein_coding		0.6189
HMF000609A	Bad Responder (≤100 days)	N4BP2L1	ENSG00000139597	1.1202	1	9	4.2	MALE	Deep Deletion	LOH	9	0	1.1202	1.1202
HMF000609A	Bad Responder (≤100 days)	N4BP2L2	ENSG00000244754	1.1202	1	15	4.2	MALE	Deep Deletion	LOH	15	0	1.1202	1.1202
[truncated: 55,186 more rows]

## Sheet: Mutual Excl Genes
SYMBOL	Good.withMut	Good.withoutMut	Bad.withMut	Bad.withoutMut	p	effectSize.Good	effectSize.Bad	effectSize	p.adj
BRCA2	2	36	11	30	0.0137994	5.3	26.8	5.3% vs. 26.8%	0.165592
CTNNB1	4	34	0	41	0.0491281	10.5	0	10.5% vs. 0%	0.294769
CDK12	1	37	6	35	0.1101	2.6	14.6	2.6% vs. 14.6%	0.4404
PTEN	21	17	17	24	0.263504	55.3	41.5	55.3% vs. 41.5%	0.632409
TP53	13	25	20	21	0.254374	34.2	48.8	34.2% vs. 48.8%	0.632409
AR	24	14	29	12	0.632263	63.2	70.7	63.2% vs. 70.7%	0.948394
CSMD1	10	28	8	33	0.593391	26.3	19.5	26.3% vs. 19.5%	0.948394
RB1	5	33	8	33	0.549833	13.2	19.5	13.2% vs. 19.5%	0.948394
FOXA1	5	33	6	35	1	13.2	14.6	13.2% vs. 14.6%	1
HEPH	11	27	12	29	1	28.9	29.3	28.9% vs. 29.3%	1
NRAS	1	37	1	40	1	2.6	2.4	2.6% vs. 2.4%	1
SPOP	1	37	1	40	1	2.6	2.4	2.6% vs. 2.4%	1

## Sheet: Batch genes
baseMean	log2FoldChange	lfcSE	pvalue	padj	ENSEMBL	stat	weight	contrast	SYMBOL	Comparison
27.9826	0.206871	0.201595	0.236844	0.329241	ENSG00000177757	1.18291	1.14852	biopsyBatch_Bone_Rest	FAM87B	Bone (n = 72) vs. Rest (n = 249)
38.0948	0.827161	0.252378	3.95007e-05	0.00017607	ENSG00000223823	4.11038	1.08935	biopsyBatch_Bone_Rest	LINC01342	Bone (n = 72) vs. Rest (n = 249)
53.8569	1.52459	0.169483	9.51963e-22	9.87017e-20	ENSG00000260179	9.58199	1.15884	biopsyBatch_Bone_Rest	RP5-902P8.12	Bone (n = 72) vs. Rest (n = 249)
1803.38	1.31465	0.134277	2.14401e-25	3.43088e-23	ENSG00000162576	10.4138	1.07065	biopsyBatch_Bone_Rest	MXRA8	Bone (n = 72) vs. Rest (n = 249)
144.794	-0.216357	0.229862	0.25543	0.358777	ENSG00000142609	-1.13726	1.11074	biopsyBatch_Bone_Rest	CFAP74	Bone (n = 72) vs. Rest (n = 249)
16.9489	0.312716	0.197616	0.0695927	0.103836	ENSG00000197921	1.81455	1.36327	biopsyBatch_Bone_Rest	HES5	Bone (n = 72) vs. Rest (n = 249)
44.1138	1.01229	0.262557	1.15354e-06	7.08609e-06	ENSG00000177133	4.86346	1.14125	biopsyBatch_Bone_Rest	PRDM16-DT	Bone (n = 72) vs. Rest (n = 249)
158.198	0.899125	0.231061	2.20482e-06	1.44871e-05	ENSG00000142611	4.73368	0.980067	biopsyBatch_Bone_Rest	PRDM16	Bone (n = 72) vs. Rest (n = 249)
5.07392	0.209485	0.364293	0.329869	0.436488	ENSG00000233304	0.974377	1.12441	biopsyBatch_Bone_Rest	LINC01346	Bone (n = 72) vs. Rest (n = 249)
0.881124	0.574605	0.520991	0.0272375	0.0935562	ENSG00000226374	2.2081	0.604824	biopsyBatch_Bone_Rest	LINC01345	Bone (n = 72) vs. Rest (n = 249)
122.657	0.00602916	0.180186	0.97017	0.976139	ENSG00000196581	0.037395	1.11074	biopsyBatch_Bone_Rest	AJAP1	Bone (n = 72) vs. Rest (n = 249)
0.680185	-0.147743	0.508586	0.41887	1	ENSG00000284616	-0.808384	0.458472	biopsyBatch_Bone_Rest	RP4-703E10.1	Bone (n = 72) vs. Rest (n = 249)
404.179	0.370751	0.234469	0.0542589	0.10242	ENSG00000187017	1.92476	1.08084	biopsyBatch_Bone_Rest	ESPN	Bone (n = 72) vs. Rest (n = 249)
936.681	1.20946	0.144031	9.59736e-20	8.36385e-18	ENSG00000171680	9.09342	1.09444	biopsyBatch_Bone_Rest	PLEKHG5	Bone (n = 72) vs. Rest (n = 249)
13.0977	1.8011	0.237519	6.98115e-16	2.80928e-14	ENSG00000237402	8.07085	1.3604	biopsyBatch_Bone_Rest	CAMTA1-IT1	Bone (n = 72) vs. Rest (n = 249)
69.7078	0.119752	0.230634	0.529626	0.616276	ENSG00000049249	0.628578	1.14852	biopsyBatch_Bone_Rest	TNFRSF9	Bone (n = 72) vs. Rest (n = 249)
3.38482	-0.873974	0.607056	0.00452889	0.0105359	ENSG00000227634	-2.83876	1.2601	biopsyBatch_Bone_Rest	LINC01714	Bone (n = 72) vs. Rest (n = 249)
60.4709	1.14473	0.248313	1.72031e-08	1.59452e-07	ENSG00000228423	5.63801	1.15884	biopsyBatch_Bone_Rest	RP4-633I8.4	Bone (n = 72) vs. Rest (n = 249)
8.32061	-0.174049	0.284475	0.405828	0.469401	ENSG00000197241	-0.831258	1.2601	biopsyBatch_Bone_Rest	SLC2A7	Bone (n = 72) vs. Rest (n = 249)
3621.68	0.0372858	0.111512	0.727663	1	ENSG00000049239	0.348236	0.780607	biopsyBatch_Bone_Rest	H6PD	Bone (n = 72) vs. Rest (n = 249)
182.614	1.13177	0.138884	1.11562e-18	9.15762e-17	ENSG00000272078	8.82287	0.980067	biopsyBatch_Bone_Rest	RP4-734G22.3	Bone (n = 72) vs. Rest (n = 249)
34.3688	-0.0657952	0.233609	0.731635	0.795383	ENSG00000175262	-0.342951	1.11492	biopsyBatch_Bone_Rest	C1orf127	Bone (n = 72) vs. Rest (n = 249)
239.486	-1.92721	0.285197	4.4588e-13	9.62878e-12	ENSG00000009724	-7.24085	1.45062	biopsyBatch_Bone_Rest	MASP2	Bone (n = 72) vs. Rest (n = 249)
1.4985	0.683769	0.358247	0.00445778	0.0112126	ENSG00000284708	2.84381	1.15666	biopsyBatch_Bone_Rest	RP3-330O12.5	Bone (n = 72) vs. Rest (n = 249)
2.0093	-1.16279	0.657376	0.000943576	0.00289244	ENSG00000120937	-3.30683	1.13476	biopsyBatch_Bone_Rest	NPPB	Bone (n = 72) vs. Rest (n = 249)
6.92117	-0.58526	0.28113	0.00607946	0.0175322	ENSG00000229484	-2.74346	0.946902	biopsyBatch_Bone_Rest	LINC02766	Bone (n = 72) vs. Rest (n = 249)
10.5875	-1.12435	0.318643	2.55755e-06	1.23168e-05	ENSG00000272510	-4.70349	1.36182	biopsyBatch_Bone_Rest	RP4-680D5.8	Bone (n = 72) vs. Rest (n = 249)
215.494	-0.708271	0.160726	1.11084e-06	7.02188e-06	ENSG00000116771	-4.87091	1.11074	biopsyBatch_Bone_Rest	AGMAT	Bone (n = 72) vs. Rest (n = 249)
12.1535	-1.09627	0.554725	0.000609791	0.00165792	ENSG00000162460	-3.42722	1.3604	biopsyBatch_Bone_Rest	TMEM82	Bone (n = 72) vs. Rest (n = 249)
64.172	2.01475	0.582705	4.33894e-06	2.44842e-05	ENSG00000183888	4.59445	1.07651	biopsyBatch_Bone_Rest	SRARP	Bone (n = 72) vs. Rest (n = 249)
76.0781	0.726553	0.301853	0.00110662	0.00331559	ENSG00000186510	3.26192	1.14125	biopsyBatch_Bone_Rest	CLCNKA	Bone (n = 72) vs. Rest (n = 249)
18.3842	0.583225	0.240293	0.00282904	0.00642724	ENSG00000184908	2.98573	1.37406	biopsyBatch_Bone_Rest	CLCNKB	Bone (n = 72) vs. Rest (n = 249)
30.7975	2.59184	0.244311	3.92285e-27	7.44173e-25	ENSG00000185519	10.788	1.13417	biopsyBatch_Bone_Rest	FAM131C	Bone (n = 72) vs. Rest (n = 249)
422.784	1.12963	0.181099	1.59295e-12	3.89496e-11	ENSG00000142627	7.06615	1.11074	biopsyBatch_Bone_Rest	EPHA2	Bone (n = 72) vs. Rest (n = 249)
[truncated: 17,134 more rows]

## Sheet: Results - DESeq2
SYMBOL	ENSEMBL	baseMean	log2FoldChange	lfcSE	pvalue	padj	stat	weight	contrast
[truncated: 151 more rows]

[truncated: 6 more sheets: Results - GSEA, Predictions - HMF, Predictions - WCDT, Suppl. Fig9, Suppl. Fig11, Suppl. Fig12]
